# Supplementary material for: Evolutionary dynamics of genome size and content during the adaptive radiation of Heliconiini butterflies
Source: Nat Commun. 2023 Sep 12;14:5620. doi: 10.1038/s41467-023-41412-5 (PMC10497600; doi:10.1038/s41467-023-41412-5)
Supplement: Supplementary file 5 — Supplementary Data 1-16 [file 41467_2023_41412_MOESM5_ESM.xlsx]

## Sheet: Supplementary Data 1
Supplementary Data 1 - Description of the assembly and were data were obtained or submitted.
																			TE					BUSCO insecta (1658)
Clade	Species	Tag	Seq method	Ref Genome	SubBioProject ids	Assembly ID (NCBI)	Already available SRA	# scf	N50 (kb > 10kb)	Assembly_size	Assembly_size_NoN	GC_level	Total CDS length (MB)	Median Intron lengths	Max Intron lengths	Total Intronic length (MB)	Masked_bp	Masked_%	Retroelements	DNA_transposons	Rolling-circles	Tot_intersp_rep	Unclassified	Complete (C)	Complete Single (S)	Complete Duplicated (D)	Fragmented (F)	Missing (M)	C%	S%	D%	F%	M%	# loci	# transcripts	CDS/cDNA ratio	Gene Density
Danaus	D. plexippus	Dple	Reference	-	-	Dpv3	-	1708	726.929	246.771	240.1	31.62	37.8914	129	264192	81.5893	9.57207	3.98671	6.99619	0.91661	1.65927	7.9128	0	1645	1609	36	10	3	99.2159	97.0446	2.17129	0.603136	0.180941	15373	24956	93.39	62.2967
Bicyclus	B. anynana	Bany	Reference	-	-	Bicyclus_anynana_v1.2	-	5027	665.997	472.613	466.832	36.46	51.9007	454	579875	199.299	42.6862	9.1438	19.3793	2.73939	22.1188	20.5674	0.000108	1632	1615	17	11	15	98.4318	97.4065	1.02533	0.01	0.01	15043	31040	73.31	31.8294
Melitaea	M. cinxia	Mcin	Reference	-	-	ilMelCinx1.1	-	31	17331.8	484.462	484.462	33.83	40.2265	252	505800	199.038	64.2403	13.2601	30.1365	7.50672	26.597	37.6433	4.6e-05	1601	1575	26	7	50	96.5621	94.994	1.56815	0.422195	3.01568	14872	25693	78.44	30.698
Junonia	J. coenia	Jcoe	Reference	-	-	SRR10765679	-	1130	1571.16	585.99	585.99	34.5	42.7456	250	342323	173.244	57.2558	9.77077	41.775	4.50521	10.9754	46.2804	0.000202	1633	1572	61	4	21	98.4922	94.813	3.67913	0.241255	1.26659	18746	30553	78.74	31.9903
Speyeria	S. mormonia ssp washingtonia	Smor	PacBioHiFi	-	PRJNA686707	-	This study	127	15666.4	452.557	452.557	32.22	67.8229	298	301642	223.052	57.7337	12.7572	14.7939	2.49324	40.4466	17.2872	5.4e-05	1655	1644	11	0	3	99.8191	99.1556	0.66345	0	0.180941	29265	48032	93.02	64.6659
Philaethria	Ph. dido	Pdid	Nanopore+10X	-	PRJNA686711	-	This study	6934	282.635	393.831	393.8	32.09	47.9019	285	273776	167.961	114.813	29.1551	74.1746	11.6348	29.0035	85.8094	0	1602	1593	9	27	29	96.6224	96.0796	0.542823	1.62847	1.7491	21636	36113	86.73	54.9373
Dryadula	Dr. phaetusa	Dpha	PacBio+IllPE+RNAseq	-	PRJNA686710	-	This study	191	6135.71	362.295	362.29	31.93	52.2863	257	172033	161.798	86.1822	23.7882	56.8152	11.0923	18.2747	67.9075	0.000132	1658	1644	14	0	0	100	99.1556	0.844391	0.01	0.01	16924	32637	80.6	46.7133
Dryas	Dy. iulia	Diul	Reference	-	-	Diul.assembly.v1.1	-	762	15232.6	440.278	440.232	31.74	51.6933	345	294148	206.056	139.747	31.744	80.6871	18.0036	41.0565	98.6907	6.1e-05	1647	1636	11	2	9	99.3366	98.6731	0.66345	0.120627	0.542823	17776	31514	84.45	40.3745
Podothricha	Po. telesiphe	Ptel	Nanopore+10X	-	PRJNA686708	-	This study	873	802.528	316.372	316.371	31.84	45.115	252	283439	175.633	64.8311	20.4921	32.135	12.9617	19.7341	45.097	0.000274	1620	1613	7	15	23	97.7081	97.2859	0.422195	0.904704	1.38721	15224	27779	84.24	48.1206
Dione	Di. juno	Djun	PacBio+10X+RNAseq	-	PRJNA686713	-	This study	372	6393.63	326.751	326.743	31.61	48.3336	201	149282	136.941	54.7918	16.7691	38.0538	4.17926	12.5587	42.2331	4.3e-05	1650	1644	7	4	4	99.5175	99.1556	0.422195	0.241255	0.241255	17022	31281	84.81	52.0947
Agraulis	A. vanillae incarnata (Florida)	Avfl	PacBio+lllPE	-	PRJNA686712	-	This study	1879	1121.58	404.518	404.371	31.69	67.2691	232	328138	199.708	78.0015	19.2896	60.0195	9.0355	8.94646	69.055	7.7e-05	1623	1617	6	12	23	97.889	97.5271	0.361882	0.723764	1.38721	29039	50323	90.55	71.7866
Agraulis	A. v. maculosa (Peru)	Avpe	IlluminaPE	-		-	ERR5235460	26510	989.476	307.161	299.717	31.29	49.1171	239	329586	136.527	43.729	14.5901	31.6898	4.60379	7.43545	36.2936	0	1423	1394	31	108	27	85.8263	84.0772	1.86972	6.51387	1.62847	19255	36528	87.32	62.6871
Agraulis	A. v. vanillae (Costa Rica)	Avcr	Nanopore+10X	-	PRJNA686712	-	This study	30915	179.061	406.947	405.77	32.05	56.0804	235	302570	135.655	75.7308	18.6635	57.6841	8.20983	9.83683	65.8939	0	1592	1576	16	43	23	96.0193	95.0543	0.965018	2.59349	1.38721	27636	44853	90.69	67.9106
Eueides	E. isabella	Eisa	Reference	-	-	ASM1904947v1	-	147	14722.4	440.152	440.098	33.45	41.2302	293	149374	171.964	131.165	29.8036	93.5944	11.6592	25.9115	105.254	0	1647	1628	19	2	9	99.3366	98.1906	1.14596	0.120627	0.542823	23246	27378	88.51	52.8135
Eueides	E. lampeto	Elam	IlluminaPE	Eisa		-	ERR5235459	52451	6425.99	262.74	255.851	32.63	34.4211	262	314350	91.208	66.4772	25.9828	41.9441	6.78843	17.7447	48.7325	0	999	989	10	281	378	60.2533	59.6502	0.603136	16.9481	22.7986	20689	36043	86.58	78.7431
Eueides	E. vibilia	Evib	IlluminaPE	Eisa		-	ERR5235454	41731	7872.66	270.177	264.183	32.61	43.4718	239	324355	116.248	64.7198	24.4981	40.7663	6.61098	17.3425	47.3773	0	1333	1324	9	171	154	80.3981	79.8552	0.542823	10.3136	9.2883	20693	36526	84.88	76.5906
Eueides	E. aliphera	Eali	IlluminaPE			-	ERR5235452	92630	2835.37	220.543	217.374	32.24	19.5587	211	269895	44.1966	56.1433	25.828	35.9404	5.15817	15.0446	41.0987	7.8e-05	572	569	3	459	627	34.4994	34.3185	0.180941	27.684	37.8166	20639	30221	89.72	93.5827
Eueides	E. tales	Etal	Reference+Curation	-		-	SRR8883890	21788	52.796	470.127	469.915	32.54	53.3477	298	203207	138.966	134.306	28.5808	83.8631	14.6003	35.8424	98.4634	0	1619	1593	26	28	11	97.6478	96.0796	1.56815	1.68878	0.66345	28361	47153	89.29	60.3262
Eueides	E. lybia	Elyb	IlluminaPE	Eisa		-	ERR5235468	93864	4996.81	307.618	303.488	31.99	30.0282	291	281563	84.2224	83.0759	27.3737	51.6573	8.1309	59.7882	23.2877	5.3e-05	964	951	13	353	341	58.1423	57.3583	0.784077	21.2907	20.5669	23002	35375	89.62	74.7745
Erato	Heliconius telesiphe	Htel	Reference+Curation	-		-	SRR8883900	20363	60.649	441.52	441.372	33.55	52.4461	271	198748	147.776	162.446	36.8047	83.9758	30.017	48.4527	113.993	6.8e-05	1597	1583	14	56	15	96.3209	95.4765	0.844391	3.37756	0.904704	25691	43569	86.04	58.1876
Erato	H. clysonymus	Hcly	IlluminaPE	Htel		-	SRR4032079	22327	58.268	290.635	281.35	39.85	34.0051	243	246653	98.2879	69.4851	24.697	38.873	10.9676	19.6445	49.8407	7.8e-05	1305	1298	7	198	155	78.7093	78.2871	0.422195	11.9421	9.34861	19620	31387	81.13	67.5074
Erato	H. hortense	Hhor	IlluminaPE	Htel		-	SRR4032054	50679	46.635	350.657	337.092	34.28	39.0592	240	278898	85.5484	95.8814	28.4437	50.6074	16.9192	28.3548	67.5266	0	1403	1394	9	193	62	84.62	84.0772	0.542823	11.6405	3.73945	28241	43014	85.52	80.5375
Erato	H. hecalesia	Hhec	Reference+Curation	-		-	SRR8883898	10239	113.96	372.084	371.926	33.33	36.9161	276	354870	149.911	122.452	32.9237	63.7805	21.2051	37.4664	84.9855	0	1636	1624	12	15	7	98.6731	97.9493	0.723764	0.904704	0.422195	19597	24984	82.58	52.6682
Erato	H. hermathena	Hher	Reference	-	-	ASM1340370v1	-	1912	501.66	391.646	387.611	33.42	54.8956	286	230345	193.36	135.616	34.9875	69.8121	24.6094	41.194	94.4215	0	1625	1622	3	20	13	98.0097	97.8287	0.180941	1.20627	0.784077	20040	36009	82.81	51.1686
Erato	H. erato petiverana	Hpet	IlluminaPE	Herd		-	SRR4032055	7423	8834.35	317.959	311.438	32.94	49.491	281	248496	170.401	92.1846	29.5996	47.2523	16.2681	28.6641	63.5204	0	1578	1571	7	43	37	95.1749	94.7527	0.422195	2.59349	2.2316	16171	30731	79.61	50.8587
Erato	H. erato demophoon	Herd	Reference	-	-	SRR8883904	-	196	10689	382.829	377.605	33.25	57.8107	298	450191	184.68	126.401	33.4745	63.0377	22.8874	40.4759	85.9252	5.8e-05	1637	1617	20	5	16	98.7334	97.5271	1.20627	0.301568	0.965018	15224	33766	74.11	39.7671
Erato	H. erato etylus	Heet	IlluminaPE	Herd		-	ERR5235453	17059	8788.66	344.949	333.799	32.84	35.9016	294	390350	164.941	101.249	30.3323	52.8421	17.3901	31.0167	70.2322	0	1369	1355	14	128	161	82.5694	81.725	0.844391	7.72014	9.71049	16184	25881	80.72	46.917
Erato	H. erato lativitta	Hlat	Reference	-		v1	-	142	5483.78	418.372	413.096	33.46	49.4486	256	312449	222.204	141.287	34.2021	69.3321	26.1118	45.8436	95.4438	0	1508	1491	17	31	119	90.953	89.9276	1.02533	1.86972	7.17732	20873	36489	79.34	49.891
Erato	H. himera	Hhim	Reference	-			-	5526	19600.3	408.472	386.644	31.79	52.8655	292	267673	213.283	129.861	33.5868	64.5329	23.7341	41.5944	88.267	0	1633	1609	24	15	10	98.4922	97.0446	1.44753	0.904704	0.603136	18299	32888	81.2	44.7986
Sara/Sapho	H. charithonia	Hcha	Reference	-		JAKFBP010000000	-	7501	12284.6	355.18	332.557	33.32	53.9159	263	251917	187.521	95.0466	28.5806	52.6291	14.3285	66.9577	28.0889	0	1637	1621	16	16	6	98.7334	97.7684	0.965018	0.965018	0.361882	19931	35201	83.93	56.1152
Sara/Sapho	H. peruvianus	Hper	IlluminaPE	Hcha		-	ERR5235458	23684	6278.38	317.218	311.323	34.38	48.8997	234	316827	121.479	79.2778	25.4648	43.0464	12.7672	23.4639	55.8139	0.000308	1535	1524	11	89	34	92.5814	91.918	0.66345	5.36791	2.05066	26854	44100	85.66	84.6546
Sara/Sapho	H. eratosignis	Hert	IlluminaPE	Hcha		-	ERR5235467	5404	12858.1	355.67	352.952	33.08	52.0656	282	338797	201.016	111.005	31.4504	56.5376	19.0611	75.5986	35.4059	0	1649	1639	10	4	5	99.4572	98.854	0.603136	0.241255	0.301568	15643	30172	80.3	43.9818
Sara/Sapho	H. demeter	Hdem	Reference+Curation	-		-	SRR8883893	9715	119.507	356.278	356.122	33.18	49.7508	273	351059	149.228	113.827	31.9628	56.9895	19.2165	37.6206	76.206	0	1627	1612	15	24	7	98.1303	97.2256	0.904704	1.44753	0.422195	19502	34070	82.61	54.7381
Sara/Sapho	H. ricini	Hric	IlluminaPE	Hcha		-	SRR4032011	14750	12711.4	263.893	258.315	32.69	39.4726	248	381710	130.998	68.9399	26.6883	36.5869	11.3563	47.9434	20.9965	0.000157	1365	1360	5	147	146	82.3281	82.0265	0.301568	8.8661	8.80579	15406	28925	79.75	58.3797
Sara/Sapho	H. leucadia	Hleu	IlluminaPE	Hcha		-	ERR5235456	37414	6784.73	293.879	291.493	34.56	37.9763	242	397971	102.837	76.8808	26.3748	41.2783	12.6371	22.9653	53.9155	0	1409	1399	10	165	84	84.9819	84.3788	0.603136	9.95175	5.06634	23940	38073	82.61	81.4622
Sara/Sapho	H. sara	Hsar	Reference	-	-	iHelSar1.1	-	399	17766.6	348.892	348.85	33.21	52.6971	271	183373	158.974	105.924	30.3638	57.1495	15.4373	33.3372	72.5869	0	1651	1646	5	4	3	99.5778	99.2762	0.301568	0.241255	0.180941	16066	31442	79.99	46.0486
Sara/Sapho	H. antiochus	Hant	IlluminaPE	Hsar		-	ERR5235455	52206	6881.71	340.076	317.279	33.49	42.6114	218	308913	104.854	83.2158	26.2279	44.6811	13.6952	24.8395	58.3763	0	1535	1527	8	98	25	92.5814	92.0989	0.482509	5.91074	1.50784	24899	40508	83.12	73.2161
Sara/Sapho	H. eleuchia	Hele	IlluminaPE	Hsar		-	SRR3102171	21706	8403.87	325.186	306.695	33.64	44.7297	258	259567	133.582	81.4797	26.567	43.7822	13.4061	24.2914	57.1883	3.7e-05	1607	1601	6	38	13	96.924	96.5621	0.361882	2.29192	0.784077	19705	34330	80.84	60.596
Sara/Sapho	H. congener	Hcon	IlluminaPE	Hsar		-	SRR3102172	14747	9124.3	321.385	312.203	33.51	47.1978	258	273381	144.446	83.7703	26.832	45.1404	13.6769	24.953	58.8173	3.7e-05	1631	1623	8	21	6	98.3715	97.889	0.482509	1.26659	0.361882	18705	33002	80.77	58.2012
Sara/Sapho	H. hewitsoni	Hhew	IlluminaPE	Hsar		-	SRR3102337	16304	8600.56	318.829	311.412	33.06	47.4991	258	489563	140.008	84.0961	27.0047	45.3301	13.7522	25.0138	59.0823	0	1637	1631	6	16	5	98.7334	98.3715	0.361882	0.965018	0.301568	18144	31901	81.32	56.9082
Sara/Sapho	H. sapho	Hsap	IlluminaPE	Hsar		-	ERR266262	21612	7373.5	317.235	312.08	33.35	39.5055	257	260730	126.138	84.4131	27.0485	45.2488	13.8995	25.2648	59.1483	0	1537	1528	9	80	41	92.7021	92.1592	0.542823	4.82509	2.47286	20268	33863	81.63	63.8895
Aoede	H. aoede	Haoe	10X	-	PRJNA686714		This study	3120	798.91	242.555	240.194	32.89	44.1767	243	210397	114.846	48.8479	20.3368	26.9933	7.13602	14.7186	34.1294	0	1614	1602	12	25	19	97.3462	96.6224	0.723764	1.50784	1.14596	16206	28055	84.54	66.8138
Doris	H. hecuba flava	Hheb	IlluminaPE	Hdor		-	ERR1143583	19502	1558.85	309.04	303.207	33.72	43.7972	263	274898	145.941	79.5115	26.2235	43.633	11.6687	24.2096	55.3019	0.000146	1541	1530	11	95	22	92.9433	92.2799	0.66345	5.72979	1.3269	20408	34222	83.74	66.0368
Doris	H. hierax	Hhie	IlluminaPE	Hdor		-	ERR1143585	25652	1136.18	222.805	213.475	34.19	31.4765	247	335905	95.281	54.8155	25.6778	30.2575	7.91266	16.6454	38.1701	0	1267	1259	8	228	163	76.4174	75.9349	0.482509	13.7515	9.83112	16726	26235	84.27	75.0702
Doris	H. xanthocles	Hxan	IlluminaPE	Hdor		-	ERR1143626	13269	1668.03	394.914	375.847	34.81	49.7871	278	276235	181.983	126.418	33.6356	76.6058	19.0471	30.7655	95.6529	1.4e-05	1592	1583	9	48	18	96.0193	95.4765	0.542823	2.89505	1.08565	22989	38321	87.13	58.2127
Doris	H. doris	Hdor	10X	-	PRJNA686715		This study	13861	1670.63	395.297	376.288	34.72	49.6582	276	276486	183.321	126.005	33.4864	76.4072	18.9918	30.6062	95.3991	0.000109	1592	1569	23	48	18	96.0193	94.6321	1.38721	2.89505	1.08565	23145	38476	87.05	58.5509
Wallacei	H. egeria	Hege	IlluminaPE	Hbur		-	ERR5235461	6118	7190.01	342.635	342.452	33.86	48.8772	273	285675	148.808	101.601	29.6686	53.4182	16.8495	31.3331	70.2676	0	1637	1615	22	13	8	98.7334	97.4065	1.3269	0.784077	0.482509	18353	32198	84.28	53.5642
Wallacei	H. burneyi	Hbur	Reference+Curation	-		-	SRR8883892	5151	7295.36	338.132	337.978	33.72	47.8587	273	283890	159.588	99.2865	29.3766	52.1632	16.4206	30.7026	68.5839	0.000107	1631	1606	25	12	15	98.3715	96.8637	1.50784	0.723764	0.904704	17993	31677	83.4	53.2129
Wallacei	H. wallacei	Hwal	IlluminaPE	Hbur		-	ERR1143625	31703	3786.84	328.969	318.625	34.33	41.9782	253	256853	115.778	82.1867	25.7942	43.0847	12.1943	26.9077	55.279	0	1604	1594	10	45	9	96.7431	96.1399	0.603136	2.71411	0.542823	21262	34982	82.77	64.6322
Melpomene	H. nattereri	Hnat	Reference	-	-	ASM1340364v1	-	250	8841.71	275.868	273.989	32.98	36.69	241	282665	164.3	70.7142	25.8091	36.0052	11.3194	47.3247	23.3895	0	1637	1627	10	12	9	98.7334	98.1303	0.603136	0.723764	0.542823	16677	21938	79.04	60.4528
Silvaniformis	H. besckei	Hbes	Reference+Curation	-		-	SRR8883889	9110	4174.09	283.088	282.921	32.8	34.6761	232	285222	126.415	76.4432	27.0193	34.2629	12.4017	29.7786	46.6646	4.8e-05	1624	1613	11	28	6	97.9493	97.2859	0.66345	1.68878	0.361882	17400	23397	80.08	61.4649
Silvaniformis	H. numata	Hnum	Reference+Curation	-		-	SRR8883908	7272	4370.95	288.595	288.383	32.67	50.1937	240	281393	131.349	74.426	25.808	32.9821	13.864	27.5799	46.8461	5e-05	1641	1614	27	14	3	98.9747	97.3462	1.62847	0.844391	0.180941	18997	32775	81.78	65.8258
Silvaniformis	H. ismenius	Hism	IlluminaPE	Hmel		-	ERR1143586	19063	7536.92	245.987	242.858	33.22	49.2738	228	331809	111.33	47.0321	19.3661	24.8991	6.6208	15.5123	31.5199	0	1642	1630	12	9	7	99.035	98.3112	0.723764	0.542823	0.422195	20112	35250	80.38	81.7606
Silvaniformis	H. ethilla	Heth	IlluminaPE	Hmel		-	ERR260305	30586	6372	226	221	38.73	44.7671	221	569947	92.5266	38.2221	17.2951	20.9243	5.17448	12.1233	26.0988	0	1494	1485	9	100	64	90.1086	89.5657	0.542823	6.03136	3.86007	19801	36067	78.91	87.615
Silvaniformis	H. pardalinus butleri	Hpar	Reference+Curation	-		-	SRR8883891	19577	60.011	347.889	347.715	32.78	50.9904	239	330390	125.951	100.841	29.0009	41.3532	17.0894	42.3979	58.4426	0	1621	1577	44	26	11	97.7684	95.1146	2.6538	1.56815	0.66345	23643	38677	84.21	67.9614
Silvaniformis	H. elevatus	Helv	Reference+Curation	-		-	SRR8883894	11729	62.88	314.351	314.17	32.71	48.6172	242	310442	124.045	86.0536	27.3908	36.0882	14.3184	35.647	50.4066	0	1583	1538	45	28	47	95.4765	92.7624	2.71411	1.68878	2.83474	21743	36489	82.46	69.1678
Silvaniformis	H. atthis	Hatt	IlluminaPE	Hmel		-	ERR5235451	18378	7127.74	235	233.162	33.96	44.6628	226	362124	113.058	45.3664	19.457	23.9428	6.29848	15.1251	30.2413	0	1616	1608	8	25	17	97.4668	96.9843	0.482509	1.50784	1.02533	18932	32564	79.43	80.5616
Silvaniformis	H. hecale	Hhel	Reference+Curation	-		-	SRR8883896	10052	93.415	281.439	281.253	32.71	47.8297	237	322483	122.037	73.0659	25.9787	32.1732	12.2871	28.6056	44.4603	0	1621	1609	12	15	22	97.7684	97.0446	0.723764	0.904704	1.3269	19472	33326	81.87	69.1874
Melpomene	H. melpomene melpomene	Hmel	Reference	-	-	Hmel2.5	-	332	14308.9	275.246	274.213	32.8	50.0304	238	192419	141.278	71.2505	25.9836	32.8498	12.1109	26.2897	44.9608	5.2e-05	1646	1630	16	5	7	99.2762	98.3112	0.965018	0.301568	0.422195	18087	29303	72.23	65.7122
Melpomene	H. cydno	Hcyd	Reference	-	-	https://osf.io/3z9tg/	-	58	13724.1	261.056	252.901	32.61	41.793	240	146061	131.821	57.5538	22.7574	27.3255	8.72875	22.3049	36.0543	5.2e-05	1637	1630	7	5	16	98.7334	98.3112	0.422195	0.301568	0.965018	13266	22779	70.15	50.8166
Melpomene	H. pachinus	Hpac	IlluminaPE	Hmel		-	ERS977714	46193	7290.21	283.697	278.058	35.01	57.0823	200	211816	101.949	53.2428	19.148	28.8156	7.29753	17.129	36.1138	0.000677	1626	1616	10	20	12	98.07	97.4668	0.603136	1.20627	0.723764	31293	52401	84.69	110.304
Melpomene	H. heurippa	Hheu	IlluminaPE	Hmel		-	ERR3653294	25945	8456.97	273.311	259.761	34.09	49.1426	232	274645	118.442	52.0093	20.022	27.5993	7.31356	34.9129	17.0964	5.2e-05	1586	1575	11	40	32	95.6574	94.994	0.66345	2.41255	1.93004	21246	37947	79.55	77.7356
Melpomene	H. timareta	Htim	IlluminaPE	Hmel		-	SRR3102172	21089	10631.8	331.967	330.311	33.28	58.4433	235	753682	154.324	77.6851	23.5188	37.2201	11.8889	28.576	49.1091	5.4e-05	1630	1517	113	11	17	98.3112	91.4958	6.81544	0.66345	1.02533	25814	43385	83.51	77.7608

## Sheet: Supplementary Data 2
Supplementary Data 2 - Asseccion nunmber of SRA used to reannotate available and new genome assemblies.
Species	SpTag	Sex	Stage	Tissue	Tag	SRA	BioProject
E. isabella	Eisa	-	Adult	Multiple tissue pooled	-	SRR13261078	PRJNA685624
H. cydno	Hcyd	Female	Adult	Abdomen	FaAbd	SRR2076788	PRJNA283415
H. cydno	Hcyd	Female	Adult	Abdomen	FaAbd	SRR2076786	PRJNA283415
H. cydno	Hcyd	Female	Adult	Abdomen	FaAbd	SRR2076784	PRJNA283415
H. cydno	Hcyd	Female	Adult	Abdomen	FaAbd	SRR2076778	PRJNA283415
H. cydno	Hcyd	Female	Adult	Abdomen	FaAbd	SRR2076776	PRJNA283415
H. cydno	Hcyd	Female	Adult	Head	FaHed	SRR2076789	PRJNA283415
H. cydno	Hcyd	Female	Adult	Head	FaHed	SRR2076787	PRJNA283415
H. cydno	Hcyd	Female	Adult	Head	FaHed	SRR2076785	PRJNA283415
H. cydno	Hcyd	Female	Adult	Head	FaHed	SRR2076779	PRJNA283415
H. cydno	Hcyd	Female	Adult	Head	FaHed	SRR2076777	PRJNA283415
H. cydno	Hcyd	Male	Adult	Abdomen	MaAbd	SRR2076792	PRJNA283415
H. cydno	Hcyd	Male	Adult	Abdomen	MaAbd	SRR2076790	PRJNA283415
H. cydno	Hcyd	Male	Adult	Abdomen	MaAbd	SRR2076782	PRJNA283415
H. cydno	Hcyd	Male	Adult	Abdomen	MaAbd	SRR2076780	PRJNA283415
H. cydno	Hcyd	Male	Adult	Abdomen	MaAbd	SRR2076774	PRJNA283415
H. cydno	Hcyd	Male	Adult	Head	MaHed	SRR2076793	PRJNA283415
H. cydno	Hcyd	Male	Adult	Head	MaHed	SRR2076791	PRJNA283415
H. cydno	Hcyd	Male	Adult	Head	MaHed	SRR2076783	PRJNA283415
H. cydno	Hcyd	Male	Adult	Head	MaHed	SRR2076781	PRJNA283415
H. cydno	Hcyd	Male	Adult	Head	MaHed	SRR2076775	PRJNA283415
H. doris	Hdor	Female	Adult	Antennae	MaAnt	ERR841725	PRJEB9022
H. doris	Hdor	Female	Adult	Legs	FaLeg	ERR841730	PRJEB9022
H. doris	Hdor	Female	Adult	Mouthparts	FaMot	ERR841736	PRJEB9022
H. doris	Hdor	Male	Adult	Antennae	MaAnt	ERR841734	PRJEB9022
H. doris	Hdor	Male	Adult	Legs	MaLeg	ERR841726	PRJEB9022
H. doris	Hdor	Male	Adult	Mouthparts	MaMot	ERR841716	PRJEB9022
H. erato	Herd	-	Eggs	-	Eggs	SRR4032915	PRJNA324415
H. erato	Herd	-	Eggs	-	Eggs	SRR4032904	PRJNA324415
H. erato	Herd	-	Eggs	-	Eggs	SRR4032898	PRJNA324415
H. erato	Herd	-	Adult	Abdomen	aAbd	SRR4032910	PRJNA324415
H. erato	Herd	-	Adult	Abdomen	aAbd	SRR4032905	PRJNA324415
H. erato	Herd	-	Pupe Day 1	Body	p1bd	SRR4032908	PRJNA324415
H. erato	Herd	-	Pupe Day 9	Body	p9Bd	SRR4032903	PRJNA324415
H. erato	Herd	-	5th instar	Body	l5Bd	SRR4032902	PRJNA324415
H. erato	Herd	-	Pupe Day 5	Body	p5Bd	SRR4032901	PRJNA324415
H. erato	Herd	-	4th instar	Body	l4Bd	SRR4032899	PRJNA324415
H. erato	Herd	-	Adult	Eye	aEye	SRR4032906	PRJNA324415
H. erato	Herd	-	4th instar	Gut	l4Gut	SRR4032900	PRJNA324415
H. erato	Herd	-	Adult	Head	aHead	SRR4032911	PRJNA324415
H. erato	Herd	-	Adult	Head	aHead	SRR4032907	PRJNA324415
H. erato	Herd	-	Pupe Day 3	Hindwing	p3Hwin	SRR616691	PRJNA179292
H. erato	Herd	-	Pupe Day 3	Hindwing	p3Hwin	SRR616690	PRJNA179292
H. erato	Herd	-	Pupe Day 3	Hindwing	p3Hwin	SRR616689	PRJNA179292
H. erato	Herd	-	Pupe Day 3	Hindwing	p3Hwin	SRR616688	PRJNA179292
H. erato	Herd	-	Pupe Day 3	Hindwing	p3Hwin	SRR616687	PRJNA179292
H. erato	Herd	-	Pupe Day 3	Hindwing	p3Hwin	SRR616686	PRJNA179292
H. erato	Herd	-	Pupe Day 1	Hindwing	p3Hwin	SRR616685	PRJNA179292
H. erato	Herd	-	Pupe Day 1	Hindwing	p3Hwin	SRR616684	PRJNA179292
H. erato	Herd	-	Pupe Day 1	Hindwing	p3Hwin	SRR616683	PRJNA179292
H. erato	Herd	-	Pupe Day 1	Hindwing	p3Hwin	SRR616682	PRJNA179292
H. erato	Herd	-	Pupe Day 1	Hindwing	p3Hwin	SRR616681	PRJNA179292
H. erato	Herd	-	Pupe Day 1	Hindwing	p3Hwin	SRR616680	PRJNA179292
H. erato	Herd	-	5th instar	Hindwing	l5Hwin	SRR616679	PRJNA179292
H. erato	Herd	-	5th instar	Hindwing	l5Hwin	SRR616678	PRJNA179292
H. erato	Herd	-	5th instar	Hindwing	l5Hwin	SRR616677	PRJNA179292
H. erato	Herd	-	5th instar	Hindwing	l5Hwin	SRR616676	PRJNA179292
H. erato	Herd	-	5th instar	Hindwing	l5Hwin	SRR616675	PRJNA179292
H. erato	Herd	-	5th instar	Hindwing	l5Hwin	SRR616674	PRJNA179292
H. erato	Herd	-	36h_larva	hindwing	l36Hwin	SRR4032919	PRJNA324415
H. erato	Herd	-	36h_larva	hindwing	l36Hwin	SRR4032918	PRJNA324415
H. erato	Herd	-	36h_larva	hindwing	l36Hwin	SRR4032896	PRJNA324415
H. erato	Herd	-	Adult	Thorax	aThx	SRR4032912	PRJNA324415
H. erato	Herd	-	Adult	Thorax	aThx	SRR4032909	PRJNA324415
H. erato	Herd	-	3rd instar	Whole	l3Who	SRR4032920	PRJNA324415
H. erato	Herd	-	Pupe Day 3	Whole	p3Who	SRR4032917	PRJNA324415
H. erato	Herd	-	2nd instar	Whole	l2Who	SRR4032916	PRJNA324415
H. erato	Herd	-	1st instar	Whole	l1Who	SRR4032914	PRJNA324415
H. erato	Herd	-	Prepupae	Wing	prWing	SRR4032913	PRJNA324415
H. erato	Herd	-	Prepupae	Wing	prWing	SRR4032897	PRJNA324415
H. erato	Herd	-	Adult	Wing	aWing	SRR6763672	PRJNA435610
H. erato	Herd	-	Adult	Wing	aWing	SRR6763671	PRJNA435610
H. erato	Herd	-	Adult	Wing	aWing	SRR6763670	PRJNA435610
H. erato	Herd	-	Adult	Wing	aWing	SRR6763669	PRJNA435610
H. erato	Herd	-	Adult	Wing	aWing	SRR6763668	PRJNA435610
H. erato	Herd	-	Adult	Wing	aWing	SRR6763667	PRJNA435610
H. erato	Herd	-	Adult	Wing	aWing	SRR6763666	PRJNA435610
H. erato	Herd	-	Adult	Wing	aWing	SRR6763665	PRJNA435610
H. erato	Herd	-	Adult	Wing	aWing	SRR6763664	PRJNA435610
H. erato	Herd	-	Adult	Wing	aWing	SRR6763663	PRJNA435610
H. erato	Herd	-	Adult	Wing	aWing	SRR6763662	PRJNA435610
H. erato	Herd	-	Adult	Wing	aWing	SRR6763661	PRJNA435610
H. erato	Herd	-	Adult	Wing	aWing	SRR6763660	PRJNA435610
H. erato	Herd	-	Adult	Wing	aWing	SRR6763659	PRJNA435610
H. erato	Herd	-	Adult	Wing	aWing	SRR6763658	PRJNA435610
H. erato	Herd	-	Adult	Wing	aWing	SRR6763657	PRJNA435610
H. erato	Herd	-	Adult	Wing	aWing	SRR6763656	PRJNA435610
H. erato	Herd	-	Adult	Wing	aWing	SRR6763655	PRJNA435610
H. erato	Herd	Female	Adult	Abdomen	FaAbd	SRR2076812	PRJNA283415
H. erato	Herd	Female	Adult	Abdomen	FaAbd	SRR2076808	PRJNA283415
H. erato	Herd	Female	Adult	Abdomen	FaAbd	SRR2076806	PRJNA283415
H. erato	Herd	Female	Adult	Abdomen	FaAbd	SRR2076804	PRJNA283415
H. erato	Herd	Female	Adult	Abdomen	FaAbd	SRR2076798	PRJNA283415
H. erato	Herd	Female	Adult	Antennae	MaAnt	ERR841724	PRJEB9022
H. erato	Herd	Female	Adult	Head	FaHed	SRR2076813	PRJNA283415
H. erato	Herd	Female	Adult	Head	FaHed	SRR2076809	PRJNA283415
H. erato	Herd	Female	Adult	Head	FaHed	SRR2076807	PRJNA283415
H. erato	Herd	Female	Adult	Head	FaHed	SRR2076805	PRJNA283415
H. erato	Herd	Female	Adult	Head	FaHed	SRR2076799	PRJNA283415
H. erato	Herd	Female	Adult	Legs	FaLeg	ERR841714	PRJEB9022
H. erato	Herd	Female	Adult	Mouthparts	FaMot	ERR841735	PRJEB9022
H. erato	Herd	Female	Adult	Mouthparts	FaMot	ERR841732	PRJEB9022
H. erato	Herd	Male	Adult	Abdomen	MaAbd	SRR2076810	PRJNA283415
H. erato	Herd	Male	Adult	Abdomen	MaAbd	SRR2076802	PRJNA283415
H. erato	Herd	Male	Adult	Abdomen	MaAbd	SRR2076800	PRJNA283415
H. erato	Herd	Male	Adult	Abdomen	MaAbd	SRR2076796	PRJNA283415
H. erato	Herd	Male	Adult	Abdomen	MaAbd	SRR2076794	PRJNA283415
H. erato	Herd	Male	Adult	Antennae	MaAnt	ERR841718	PRJEB9022
H. erato	Herd	Male	Adult	Head	MaHed	SRR2076811	PRJNA283415
H. erato	Herd	Male	Adult	Head	MaHed	SRR2076803	PRJNA283415
H. erato	Herd	Male	Adult	Head	MaHed	SRR2076801	PRJNA283415
H. erato	Herd	Male	Adult	Head	MaHed	SRR2076797	PRJNA283415
H. erato	Herd	Male	Adult	Head	MaHed	SRR2076795	PRJNA283415
H. erato	Herd	Male	Adult	Legs	MaLeg	ERR841719	PRJEB9022
H. melpomene aglaope	Hmel	-	48hrs_post-pupation	Hindwing	aHwi	ERR053966	PRJEB2745
H. melpomene aglaope	Hmel	-	48hrs_post-pupation	Hindwing	aHwi	ERR053967	PRJEB2745
H. melpomene aglaope	Hmel	-	48hrs_post-pupation	Hindwing	aHwi	ERR053968	PRJEB2745
H. melpomene aglaope	Hmel	-	crawler_stage_pre-pupation	Hindwing	lHwi	ERR053969	PRJEB2745
H. melpomene aglaope	Hmel	-	crawler_stage_pre-pupation	Hindwing	lHwi	ERR053970	PRJEB2745
H. melpomene aglaope	Hmel	-	crawler_stage_pre-pupation	Hindwing	lHwi	ERR053971	PRJEB2745
H. melpomene aglaope	Hmel	-	48hrs_post-pupation	Hindwing	aHwi	ERR053972	PRJEB2745
H. melpomene aglaope	Hmel	-	48hrs_post-pupation	Hindwing	aHwi	ERR053973	PRJEB2745
H. melpomene aglaope	Hmel	-	48hrs_post-pupation	Hindwing	aHwi	ERR053974	PRJEB2745
H. melpomene aglaope	Hmel	-	crawler_stage_pre-pupation	Hindwing	lHwi	ERR053975	PRJEB2745
H. melpomene amaryllis	Hmel	-	crawler_stage_pre-pupation	Hindwing	lHwi	ERR053976	PRJEB2745
H. melpomene amaryllis	Hmel	-	crawler_stage_pre-pupation	Hindwing	lHwi	ERR053977	PRJEB2745
H. melpomene amaryllis	Hmel	-	crawler_stage_pre-pupation	Hindwing	lHwi	ERR053978	PRJEB2745
H. melpomene amaryllis	Hmel	-	crawler_stage_pre-pupation	Hindwing	lHwi	ERR053979	PRJEB2745
H. melpomene rosina	Hmel	-	Eggs	-	Eggs	SRR349680	PRJNA73601
H. melpomene rosina	Hmel	-	Adult	Abdomen	aAbd	ERR053980	PRJEB2745
H. melpomene rosina	Hmel	-	Adult	Abdomen	aAbd	ERR053981	PRJEB2745
H. melpomene rosina	Hmel	-	Adult	Abdomen	aAbd	ERR053982	PRJEB2745
H. melpomene rosina	Hmel	-	Adult	Abdomen	aAbd	ERR053983	PRJEB2745
H. melpomene rosina	Hmel	-	Adult	Abdomen	aAbd	ERR053984	PRJEB2745
H. melpomene rosina	Hmel	-	Adult	Abdomen	aAbd	ERR053985	PRJEB2745
H. melpomene rosina	Hmel	-	Adult	Abdomen	aAbd	ERR053986	PRJEB2745
H. melpomene rosina	Hmel	-	Adult	Abdomen	aAbd	ERR053987	PRJEB2745
H. melpomene rosina	Hmel	-	Adult	Abdomen	aAbd	ERR053988	PRJEB2745
H. melpomene rosina	Hmel	-	Adult	Abdomen	aAbd	ERR053989	PRJEB2745
H. melpomene rosina	Hmel	-	Adult	Abdomen	aAbd	ERR053990	PRJEB2745
H. melpomene rosina	Hmel	-	Adult	Abdomen	aAbd	ERR053991	PRJEB2745
H. melpomene rosina	Hmel	-	Adult	Abdomen	aAbd	ERR053992	PRJEB2745
H. melpomene rosina	Hmel	-	Adult	Abdomen	aAbd	ERR053993	PRJEB2745
H. melpomene rosina	Hmel	-	-	Body	Body	SRR349681	PRJNA73601
H. melpomene rosina	Hmel	-	-	Body	Body	SRR349678	PRJNA73601
H. melpomene rosina	Hmel	-	-	Brain	Brain	SRR349679	PRJNA73601
H. melpomene rosina	Hmel	-	Larva	Gut	lGut	SRR3474191	PRJNA320452
H. melpomene rosina	Hmel	-	Larva	Gut	lGut	SRR3474189	PRJNA320452
H. melpomene rosina	Hmel	-	Larva	Gut	lGut	SRR3474188	PRJNA320452
H. melpomene rosina	Hmel	-	Larva	Gut	lGut	SRR3474186	PRJNA320452
H. melpomene rosina	Hmel	-	Larva	Gut	lGut	SRR3474184	PRJNA320452
H. melpomene rosina	Hmel	-	Larva	Gut	lGut	SRR3474183	PRJNA320452
H. melpomene rosina	Hmel	-	Larva	Gut	lGut	SRR3474181	PRJNA320452
H. melpomene rosina	Hmel	-	Larva	Gut	lGut	SRR3474180	PRJNA320452
H. melpomene rosina	Hmel	-	Larva	Gut	lGut	SRR3474178	PRJNA320452
H. melpomene rosina	Hmel	-	Larva	Gut	lGut	SRR3474177	PRJNA320452
H. melpomene rosina	Hmel	Female	Adult	Abdomen	FaAbd	SRR2076766	PRJNA283415
H. melpomene rosina	Hmel	Female	Adult	Abdomen	FaAbd	SRR2076764	PRJNA283415
H. melpomene rosina	Hmel	Female	Adult	Abdomen	FaAbd	SRR2076760	PRJNA283415
H. melpomene rosina	Hmel	Female	Adult	Abdomen	FaAbd	SRR2076758	PRJNA283415
H. melpomene rosina	Hmel	Female	Adult	Abdomen	FaAbd	SRR2076754	PRJNA283415
H. melpomene rosina	Hmel	Female	Adult	Antennae	FaAnt	ERS216969	PRJEB1499
H. melpomene rosina	Hmel	Female	Adult	Antennae	FaAnt	ERS216965	PRJEB1499
H. melpomene rosina	Hmel	Female	Adult	Antennae	FaAnt	ERR232462	PRJEB1499
H. melpomene rosina	Hmel	Female	Adult	Antennae	FaAnt	ERR232458	PRJEB1499
H. melpomene rosina	Hmel	Female	Adult	Antennae	FaAnt	ERR232451	PRJEB1499
H. melpomene rosina	Hmel	Female	Adult	Antennae	FaAnt	ERR232446	PRJEB1499
H. melpomene rosina	Hmel	Female	Adult	Antennae	FaAnt	ERR2206057	PRJEB23665
H. melpomene rosina	Hmel	Female	Adult	eye_and_brain	FaEBr	ERR2206060	PRJEB23665
H. melpomene rosina	Hmel	Female	Adult	eye_and_brain	FaEBr	ERR2206061	PRJEB23665
H. melpomene rosina	Hmel	Female	Adult	Head	FaHed	SRR2076767	PRJNA283415
H. melpomene rosina	Hmel	Female	Adult	Head	FaHed	SRR2076765	PRJNA283415
H. melpomene rosina	Hmel	Female	Adult	Head	FaHed	SRR2076761	PRJNA283415
H. melpomene rosina	Hmel	Female	Adult	Head	FaHed	SRR2076759	PRJNA283415
H. melpomene rosina	Hmel	Female	Adult	Head	FaHed	SRR2076755	PRJNA283415
H. melpomene rosina	Hmel	Female	Adult	Labial_palps_proboscis	FaLPP	ERS216968	PRJEB1499
H. melpomene rosina	Hmel	Female	Adult	Labial_palps_proboscis	FaLPP	ERS216963	PRJEB1499
H. melpomene rosina	Hmel	Female	Adult	Labial_palps_proboscis	FaLPP	ERR232457	PRJEB1499
H. melpomene rosina	Hmel	Female	Adult	Labial_palps_proboscis	FaLPP	ERR232452	PRJEB1499
H. melpomene rosina	Hmel	Female	Adult	Labial_palps_proboscis	FaLPP	ERR232445	PRJEB1499
H. melpomene rosina	Hmel	Female	Adult	Labial_palps_proboscis	FaLPP	ERR2206064	PRJEB23665
H. melpomene rosina	Hmel	Female	Adult	Legs	FaLeg	ERS216972	PRJEB1499
H. melpomene rosina	Hmel	Female	Adult	Legs	FaLeg	ERS216971	PRJEB1499
H. melpomene rosina	Hmel	Female	Adult	Legs	FaLeg	ERR232463	PRJEB1499
H. melpomene rosina	Hmel	Female	Adult	Legs	FaLeg	ERR232456	PRJEB1499
H. melpomene rosina	Hmel	Female	Adult	Legs	FaLeg	ERR232444	PRJEB1499
H. melpomene rosina	Hmel	Female	Adult	Legs	FaLeg	ERR2206063	PRJEB23665
H. melpomene rosina	Hmel	Male	Adult	Abdomen	MaAbd	SRR2076772	PRJNA283415
H. melpomene rosina	Hmel	Male	Adult	Abdomen	MaAbd	SRR2076770	PRJNA283415
H. melpomene rosina	Hmel	Male	Adult	Abdomen	MaAbd	SRR2076768	PRJNA283415
H. melpomene rosina	Hmel	Male	Adult	Abdomen	MaAbd	SRR2076762	PRJNA283415
H. melpomene rosina	Hmel	Male	Adult	Abdomen	MaAbd	SRR2076756	PRJNA283415
H. melpomene rosina	Hmel	Male	Adult	Antennae	MaAnt	ERS216960	PRJEB1499
H. melpomene rosina	Hmel	Male	Adult	Antennae	MaAnt	ERS216959	PRJEB1499
H. melpomene rosina	Hmel	Male	Adult	Antennae	MaAnt	ERR232466	PRJEB1499
H. melpomene rosina	Hmel	Male	Adult	Antennae	MaAnt	ERR232465	PRJEB1499
H. melpomene rosina	Hmel	Male	Adult	Antennae	MaAnt	ERR2206056	PRJEB23665
H. melpomene rosina	Hmel	Male	Adult	eye_and_brain	MaEBr	ERR2206058	PRJEB23665
H. melpomene rosina	Hmel	Male	Adult	eye_and_brain	MaEBr	ERR2206059	PRJEB23665
H. melpomene rosina	Hmel	Male	Adult	Head	MaHed	SRR2076773	PRJNA283415
H. melpomene rosina	Hmel	Male	Adult	Head	MaHed	SRR2076771	PRJNA283415
H. melpomene rosina	Hmel	Male	Adult	Head	MaHed	SRR2076769	PRJNA283415
H. melpomene rosina	Hmel	Male	Adult	Head	MaHed	SRR2076763	PRJNA283415
H. melpomene rosina	Hmel	Male	Adult	Head	MaHed	SRR2076757	PRJNA283415
H. melpomene rosina	Hmel	Male	Adult	Labial_palps_proboscis	MaLPP	ERS216973	PRJEB1499
H. melpomene rosina	Hmel	Male	Adult	Labial_palps_proboscis	MaLPP	ERS216956	PRJEB1499
H. melpomene rosina	Hmel	Male	Adult	Labial_palps_proboscis	MaLPP	ERR232450	PRJEB1499
H. melpomene rosina	Hmel	Male	Adult	Labial_palps_proboscis	MaLPP	ERR232448	PRJEB1499
H. melpomene rosina	Hmel	Male	Adult	Labial_palps_proboscis	MaLPP	ERR232447	PRJEB1499
H. melpomene rosina	Hmel	Male	Adult	Labial_palps_proboscis	MaLPP	ERR2206065	PRJEB23665
H. melpomene rosina	Hmel	Male	Adult	Legs	MaLeg	ERS216970	PRJEB1499
H. melpomene rosina	Hmel	Male	Adult	Legs	MaLeg	ERS216964	PRJEB1499
H. melpomene rosina	Hmel	Male	Adult	Legs	MaLeg	ERR232460	PRJEB1499
H. melpomene rosina	Hmel	Male	Adult	Legs	MaLeg	ERR232455	PRJEB1499
H. melpomene rosina	Hmel	Male	Adult	Legs	MaLeg	ERR232449	PRJEB1499
H. melpomene rosina	Hmel	Male	Adult	Legs	MaLeg	ERR232443	PRJEB1499
H. melpomene rosina	Hmel	Male	Adult	Legs	MaLeg	ERR2206062	PRJEB23665
H. melpomene rosina	Hmel	-	Adult	Gut	aGut	ERR3184367	PRJEB30552
H. melpomene rosina	Hmel	-	Adult	Gut	aGut	ERR3184368	PRJEB30552
H. melpomene rosina	Hmel	-	Adult	Gut	aGut	ERR3184369	PRJEB30552
H. melpomene rosina	Hmel	-	Adult	Gut	aGut	ERR3184370	PRJEB30552
H. melpomene rosina	Hmel	-	Adult	Gut	aGut	ERR3184371	PRJEB30552
H. melpomene rosina	Hmel	-	Adult	Gut	aGut	ERR3184372	PRJEB30552
H. melpomene rosina	Hmel	-	Adult	Gut	aGut	ERR3184373	PRJEB30552
H. melpomene rosina	Hmel	-	Adult	Gut	aGut	ERR3184374	PRJEB30552
H. melpomene rosina	Hmel	-	Adult	Gut	aGut	ERR3184375	PRJEB30552
H. melpomene rosina	Hmel	-	Adult	Gut	aGut	ERR3184376	PRJEB30552
H. melpomene rosina	Hmel	-	Adult	Gut	aGut	ERR3184377	PRJEB30552
H. melpomene rosina	Hmel	-	Adult	Gut	aGut	ERR3184378	PRJEB30552
H. melpomene rosina	Hmel	Female	Adult	Ovaries	FaOva	ERR3184379	PRJEB30552
H. melpomene rosina	Hmel	Female	Adult	Ovaries	FaOva	ERR3184380	PRJEB30552
H. melpomene rosina	Hmel	Female	Adult	Ovaries	FaOva	ERR3184381	PRJEB30552
H. melpomene rosina	Hmel	Female	Adult	Ovaries	FaOva	ERR3184382	PRJEB30552
H. melpomene rosina	Hmel	Female	Adult	Ovaries	FaOva	ERR3184383	PRJEB30552
H. melpomene rosina	Hmel	Female	Adult	Ovaries	FaOva	ERR3184384	PRJEB30552
H. melpomene rosina	Hmel	Female	Adult	Ovaries	FaOva	ERR3184385	PRJEB30552
H. melpomene rosina	Hmel	Female	Adult	Ovaries	FaOva	ERR3184386	PRJEB30552
H. melpomene rosina	Hmel	Female	Adult	Ovaries	FaOva	ERR3184387	PRJEB30552
H. melpomene rosina	Hmel	Female	Adult	Ovaries	FaOva	ERR3184388	PRJEB30552
H. melpomene rosina	Hmel	Female	Adult	Ovaries	FaOva	ERR3184389	PRJEB30552
H. melpomene rosina	Hmel	Female	Adult	Ovaries	FaOva	ERR3184390	PRJEB30552
H. melpomene rosina	Hmel	Female	Adult	Ovaries	FaOva	ERR3184391	PRJEB30552
H. sara	Hsar	Female	Adult	Antennae	MaAnt	ERR841733	PRJEB9022
H. sara	Hsar	Female	Adult	Legs	FaLeg	ERR841715	PRJEB9022
H. sara	Hsar	Female	Adult	Mouthparts	FaMot	ERR841722	PRJEB9022
H. sara	Hsar	Male	Adult	Antennae	MaAnt	ERR841728	PRJEB9022
H. sara	Hsar	Male	Adult	Legs	MaLeg	ERR841723	PRJEB9022
H. sara	Hsar	Male	Adult	Mouthparts	MaMot	ERR841731	PRJEB9022

## Sheet: Supplementary Data 3
Supplementary Data 3 - Node constrains used and results from MCMCtree analysis.
Clade	TimeTree.org (My)	Kozak et al 2015 (My)	Priors (100My)	CI (My)	Median (My)	Rate* (median 0.37)
Root	>76<102	-	'U(>0.76<1.02)'	78.8-102.6	92.5	-
Bany+Heliconiinae+Nynmphalinae	>70<96	-	'U(>0.70<0.96)'	72.0,95.3	83.1	0.36
Heliconiinae+Nynmphalinae	>60<81	-	'U(>0.60<0.81)'	59.5-78.5	67.8	0.38
Nymphalinae	>35<51	-	-	27.2-51.9	39.2	0.32
Heliconiinae	>45<65	-	-	35.9-55.5	45.3	0.49
Heliconiini	>21.5<30.4	26.2 (24.8-29.0)	-	20.7-32.7	26.5	0.52
OtherPoorSpeciesGenera	>15.8<23.2	22.0 (19.8-24.7)	-	14.7-27.6	21.5	0.28
Dione+Agraulis+Eueides+Heliconius	>22.2<33.3	﻿23.8 (21.7–26.6)	-	17.8-28.2	22.8	0.42
Eueides+Heliconius	>9.4<20.4	﻿18.4 (16.5–20.6)	'U(>0.094<0.204)'	12.5-19.6	15.9	0.43
Eueides	>7.61<9.97	10.2 (8.9-11.7)	-	7.3-12.1	9.6	0.61
Heliconius	>6.4<19.7	﻿11.8 (10.5–13.4)	-	8.8-13.8	11.1	0.61
Erato - Sara/Sapho	>5.54<6.09	6.2 (5.4-7.1)	-	4.8-7.4	6.0	0.3
Aoede - Dione - Wallacei - Silvaniformis - Melpomene	>6.39<11.65	10.5 (9.3-11.9)	-	7.7-12.2	9.8	0.41
* number of substitutions / site / 100 Mya

## Sheet: Supplementary Data 4
					CI lower and upper bounds	Plausible timing of introgression (Mya)
Supplementary Data 4 - Introgressin event detected and their time estimations.
Clade	Introgression Event	Triplet ratio (significant/total)	%	Average Gamma	of lineage duration (Mya)	Max	Min	Avg
Melpomene/Silvaniform	H. timoreta … H. etilla <--> H. melpomene … H. timerata	10/41	24	0.146249	4.82-3.02/3.16-1.88	3.16	3.02	3.09
Melpomene/Silvaniform	H. timoreta … H. etilla <--> H. natterei	0/30	0	0	-	-	-	-
Melpomene/Silvaniform	H. timoreta … H. etilla <--> H. besckei	0/20	0	0	-	-	-	-
Melpomene/Silvaniform	H. timoreta … H. melpomene <--> H. natterei … H. ismenius	0/100	0	0	-	-	-	-
Melpomene/Silvaniform	H. timoreta + H. eurippa <--> H. besckei … H. numata	3/36	8	0.0396519	4.35-2.73/4.03-2.38	4.03	2.73	3.38
Melpomene/Silvaniform	H. timoreta + H. eurippa <--> H. ethilla … H. hecale	16/47	34	0.0675085	4.35-2.73/3.81-2.33	3.81	2.73	3.27
Melpomene/Silvaniform	H. timoreta + H. eurippa <--> H. melpomene	2/4	50	0.0535262	4.35-2.73/3.16-0	3.16	2.73	2.945
Melpomene/Silvaniform	H. pachinus + H. cydno <--> H. besckei … H. melpomene	0/36	0	0	-	-	-	-
Melpomene/Silvaniform	H. pachinus <--> H. melpomene	0/3	0	0	-	-	-	-
Melpomene/Silvaniform	H. cydno <--> H. melpomene	1/3	33	0.0326633	1.93-0/3.16-0	1.93	0	0.965
Melpomene/Silvaniform	H. melpomene <--> H. natterei	1/12	8	0.022791	3.16-0/5.62-0	3.16	0	1.58
Melpomene/Silvaniform	H. melpomene <--> H. besckei … H. ismenius	4/27	14	0.0588404	3.16-0/4.53-2.81	3.16	2.81	2.985
Melpomene/Silvaniform	H. melpomene <--> H. ethilla … H. hecale	17/22	77	0.0915362	3.16-0/3.81-2.33	3.16	2.33	2.745
Melpomene/Silvaniform	H. hecale … H. etilla <--> H. natterei	9/40	22	0.116999	3.81-2.33/5.62-0	3.81	2.33	3.07
Melpomene/Silvaniform	H. hecale … H. etilla <--> H. besckei … H. ismenius	23/34	67	0.200179	3.81-2.33/4.53-2.81	3.81	2.81	3.31
Melpomene/Silvaniform	H. hecale … H. p. sergestus <--> H. melpomene … H. timareta	30/48	62	0.0723957	3.39-2.02/3.16-1.88	3.16	2.02	2.59
Melpomene/Silvaniform	H. hecale + H. attis <--> H. natterei	3/22	13	0.0246479	2.77-1.49/4.53-0	2.77	1.49	2.13
Melpomene/Silvaniform	H. hecale <--> H. p. sergestus + H. elevatus	2/2	100	0.0957484	2.77-0/2.45-1.21	2.77	1.21	1.99
Melpomene/Silvaniform	H. attis <--> H. p. sergestus + H. elevatus	0/2	0	0	-	-	-	-
Melpomene/Silvaniform	H. elevatus + H. p. sergestus <--> H. natterei	5/22	22	0	-	-	-	-
Melpomene/Silvaniform	H. ethilla <--> H. numata	0/5	0	0	-	-	-	-
Melpomene/Silvaniform	H. ethilla <--> H. melpomene … H. timareta	0/33	0	0	-	-	-	-
Melpomene/Silvaniform	H. ismenius + H. numata <--> H. melpomene … H. timareta	4/60	6	0.0847848	4.03-2.38/3.16-1.88	3.16	2.38	2.77
Melpomene/Silvaniform	H. ismenius + H. numata <--> H. p. sergestus	4/13	39	0.127697	4.03-2.38/2.45-0	2.45	2.38	2.415
Melpomene/Silvaniform	H. ismenius + H. numata <--> H. natterei	11/22	50	0	-	-	-	-
Melpomene/Silvaniform	H. ismenius <--> H. p. sergestus … H. attis	6/17	35	0	-	-	-	-
Melpomene/Silvaniform	H. numata <--> H. p. sergestus … H. attis	6/12	50	0.0664805	4.03-0/3.39-2.02	3.39	2.02	2.705
Melpomene/Silvaniform	H. besckei <--> H. melpomene … H. timareta	0/35	0	0	-	-	-	-
Melpomene/Silvaniform	H. besckei <--> H. p. sergestus	4/20	20	0	-	-	-	-
Melpomene/Silvaniform	H. besckei <--> H. natterei	4/22	18	0.0240084	4.53-0/5.62-0	4.53	0	2.265
Wallacei	H. wallacei <--> H. egeria	0/1	0	0	-	-	-	-
Wallacei	H. burneyi <--> H. egeria	1/1	100	0.0294427	3.41-0/5.48-0	3.41	0	1.705
Doris	H. doris <--> H. hierax	0/1	0	0	-	-	-	-
Doris	H. xanthocles <--> H. hierax	1/1	100	0.323224	2.21-0/3.79-0	2.21	0	1.105
Erato	Erato <--> H. hermethana … H. himera	192/216	88	0.115122	6.91-4.41/4.95-2.98	4.95	4.41	4.68
Erato	H. himera … H. hecaalesia <--> H. himera	2/2	100	0.321285	6.21-3.90/2.34-0	2.34	3.9	3.12
Erato	H. himera … H. hecaalesia <--> H. e. etylus	1/1	100	0.31555	6.21-3.90/3.42-0	3.42	3.9	3.66
Erato	H. himera … H. hecaalesia <--> H. hermethana	2/2	100	0.311298	6.21-3.90/4.95-0	4.95	3.9	4.425
Erato	H. himera ... H. hermathena <--> H. telesiphe … H. hortense	192/216	88	0	6.21-3.90/5.05-2.79	5.05	3.9	4.475
Erato	H. himera ... H. e. petiverana <--> H. hortense	50/80	62	0.027136	3.42-1.99/5.05-2.79	3.42	2.79	3.105
Erato	H. hermathena <--> H. hortense	10/20	50	0	-	-	-	-
Erato	H. hecalesia <--> H. telesiphe … H. hortense	13/13	100	0.291961	6.21-0/5.05-2.79	5.05	2.79	3.92
Erato	H. telesiphe … H. hortense <--> H. himera	32/54	59	0	-	-	-	-
Erato	H. telesiphe … H. hortense <--> H. e. etylus	32/54	59	0	-	-	-	-
Erato	H. telesiphe … H. hortense <--> H. hermethana	32/54	59	0	-	-	-	-
Erato	H. hortense + H. clysonimus <--> H. hermethana … H. himera	120/168	71	0.0430586	3.93-1.91/4.95-2.98	3.93	2.98	3.455
Erato	H. hortense + H. clysonimus <--> H. hecalesia	7/9	77	0.135725	3.93-1.91/6.21-0	3.93	1.91	2.92
Erato	H. telesiphe <--> H. hecalesia … H. himera	72/86	83	0	-	-	-	-
Sara/Sapho	H. sapho … H. antiochus <--> H. demeter	0/20	0	0.011236	-	-	-	-
Sara/Sapho	H. sapho … H. eleuchia <--> H. eratosignis	0/20	0	0.0094237	-	-	-	-
Sara/Sapho	H. sara + H. leucadia <--> H. eratosignis	0/14	0	0	-	-	-	-
Sara/Sapho	H. sara + H. leucadia <--> H. demeter	0/14	0	0	-	-	-	-
Heliconius	Doris + Wallacei + Silvaniform/Melpomene <--> Sara/Sapho + Erato	462/462	100	0.118619	11.29-7.07/7.43-4.79	7.43	7.07	7.25
Heliconius	Wallacei + Silvaniform/Melpomene <--> Sara/Sapho + Erato	411/1870	21	0.0369647	10.42-6.45/7.43-4.79	7.43	6.45	6.94
Heliconius	Silvaniform/Melpomene <--> Sara/Sapho + Erato	308/2464	12	0	-	-	-	-
Heliconius	Silvaniform/Melpomene <--> H. aoede	5/98	5	0.129993	5.62-3.51/12.21-0	5.62	3.51	4.565
Heliconius	Silvaniform/Melpomene <--> Doris	54/168	32	0.0917268	5.62-3.51/11.29-0	6.62	3.51	5.065
Heliconius	Silvaniform/Melpomene (no H. natterei) <--> H. ricini	13/390	3	0	-	-	-	-
Heliconius	H. timoreta … H. etilla <--> H. hecalesia	10/330	3	0	-	-	-	-
Heliconius	H. timareta + H. eurippa <--> H. congener … H. sapho	6/234	2	0.00508787	1.62-0.77/1.55-0.84	1.55	0.84	1.195
Heliconius	H. timareta + H. eurippa <--> H. ricini	2/82	2	0.00477137	1.62-0.77/5.45-0	1.62	0.77	1.195
Heliconius	H. timareta + H. eurippa <--> H. charitonia + H. peruvianus	4/160	2	0.005067	1.62-0.77/2.37-1.00	1.62	1	1.31
Heliconius	H. timareta + H. eurippa <--> H. erato lativitta	2/82	2	0.00548374	1.62-0.77/3.05-0	1.62	0.77	1.195
Heliconius	H. timareta + H. eurippa <--> H. hermetana + H. e. petiverana	4/160	2	0.00484703	1.62-0.77/2.85-1.53	1.62	1.53	1.575
Heliconius	H. timareta + H. eurippa <--> H. telesiphe … H. hortense	6/234	2	0.00545138	1.62-0.77/5.05-2.79*	-	-	-
Heliconius	H. pachinus + H. cydno <--> H. congener … H. sapho	6/234	2	0	-	-	-	-
Heliconius	H. pachinus + H. cydno <--> H. ricini	2/82	2	0	-	-	-	-
Heliconius	H. pachinus + H. cydno <--> H. charitonia + H. peruvianus	4/160	2	0	-	-	-	-
Heliconius	H. pachinus + H. cydno <--> H. erato lativitta	2/82	2	0	-	-	-	-
Heliconius	H. pachinus + H. cydno <--> H. hermetana + H. e. petiverana	4/160	2	0	-	-	-	-
Heliconius	H. pachinus + H. cydno <--> H. telesiphe … H. hortense	6/234	2	0	-	-	-	-
Heliconius	H. natterei <--> H. ricini	1/42	2	0.00545596	5.62-0/5.45-0	5.45	0	2.725
Heliconius	Wallacei <--> Doris + H. aoede	0/210	0	0	-	-	-	-
Heliconius	Wallacei <--> H. aoedes	0/54	0	0	-	-	-	-
Heliconius	Walalcei <--> Sara/Sapho + Erato	182/1254	14	0.0381261	5.48-2.9/7.43-4.79	5.48	4.79	5.135
Heliconius	Doris <--> H. aoede	2/68	2	0.128717	6.74-3.68/12.21-0	6.74	3.68	5.21
Heliconius	Doris <--> Sara/Sapho + Erato	88/1584	25	0	6.74-3.68/7.43-4.79	6.74	4.79	5.765
Heliconius	H. aoede <--> Sara/Sapho + Erato	0/462	0	0	-	-	-	-
Heliconius	Sara/Sapho <--> H. elevatus + H. attis	24/720	3	0	-	-	-	-
Heliconius	Sara/Sapho <--> H. ethilla	12/372	3	0	-	-	-	-
Heliconius	Sara/Sapho <--> H. numata	12/372	3	0	-	-	-	-
Heliconius	Sara/Sapho <--> H. natterei	12/372	3	0	-	-	-	-
Heliconius	Sara/Sapho <--> H. hecuba flava	12/372	3	0	-	-	-	-
Heliconius	Sara/Sapho <--> H. hermathena … H. himera	0/300	0	0	-	-	-	-
Heliconius	H. sapho … H. eratosignis <--> H. hecalesia	60/110	54	0	-	-	-	-
Heliconius	H. sapho … H. antiochus <--> H. himera	0/80	0	0.00808152	2.41-1.36/2.34-0	2.34	1.36	1.85
Heliconius	H. sapho … H. antiochus <--> H. telesiphe	0/50	0	0.00935588	2.41-1.36/5.05-0	2.41	1.36	1.885
Heliconius	H. sara + H. leucadia <--> H. himera	0/38	0	0	-	-	-	-
Heliconius	H. sara + H. leucadia <--> H. telesiphe	0/26	0	0	-	-	-	-
Heliconius	H. peruvianus + H. charitonia <--> H. hecalesia	17/38	44	0.0300398	2.37-1.00/6.21-0	2.37	1	1.685
Heliconius	Erato <--> H. elevatus + H. atthis	20/640	3	0.00946856	6.91-4.41/3.81-2.33	3.81	2.33	3.07
Heliconius	Erato <--> H. ethilla	10/330	3	0.00925926	6.91-4.41/3.81-0*	-	-	-
Heliconius	Erato <--> H. numata	10/330	3	0.0097629	6.91-4.41/4.03-0*	-	-	-
Heliconius	Erato <--> H. natterei	10/330	3	0.010179	6.91-4.41/5.62-0	5.62	4.41	5.015
Heliconius	Erato <--> H. hecuba flava	10/330	3	0.00989373	6.91-4.41/6.74-0	6.74	4.41	5.575
Heliconius	H. himera ... H. hermathena <--> Sara/Sapho	0/288	0	0	-	-	-	-
Heliconius	H. hecalesia <--> Sara/Sapho	72/108	66	0.194019	6.21-0/6.2-3.93	6.2	3.93	5.065
Heliconius	H. hortense … H. telesiphe <--> H. eratosignis + H. demeter	0/66	0	0	-	-	-	-
Heliconius	H. telesiphe <--> H. eratosignis + H. demeter	0/26	0	0	-	-	-	-
Heliconius	Po. telesiphe <--> H. ricini	0/56	0	0.028448	20.26-0/5.45-0	5.45	0	2.725
Heliconius	Po. telesiphe <--> H. e. etylus	0/56	0	0.0302152	20.26-0/3.05-0	3.05	0	1.525
Heliconius	Po. telesiphe <--> H. e. petiverana	0/55	0	0.0301138	20.26-0/2.85-0	2.85	0	1.425
Heliconius	Po. telesiphe <--> H. hortense	0/55	0	0.0298842	20.26-0/3.93-0	3.93	0	1.965
Heliconius	Po. telesiphe <--> H. telesiphe	0/55	0	0.0280374	20.26-0/5.05-0	5.05	0	2.525
Heliconius	Po. telesiphe <--> Agraulis + D. juno	0/212	0	0.0343732	20.26-0/17.18-0	17.18	0	8.59
Heliconius	Dy. iulia <--> H. demeter	0/56	0	0	-	-	-	-
Heliconius	Dy. iulia <--> H. e. etylus	0/56	0	0	-	-	-	-
Heliconius	Dy. iulia <--> H. e. petiverana	0/56	0	0	-	-	-	-
Heliconius	Dy. iulia <--> H. hortense	0/56	0	0	-	-	-	-
Heliconius	Dy. iulia <--> H. telesiphe	0/56	0	0	-	-	-	-
Heliconius	Dy. iulia <--> Agraulis + D. juno	0/212	0	0	-	-	-	-
Eueides-Heliconius	Aoede + Doris + Wallacei + Silvaniform/Melpomene <--> E. aliphera	0/594	0	0	-	-	-	-
Eueides-Heliconius	Sara/Sapho + Erato <--> E. aliphera	0/594	0	0.00933819	7.43-4.79/10.12-0	6.43	4.79	5.61
Eueides	E. lybia … E. aliphera <--> E. isabella … E. vibilia	0/6	0	0	-	-	-	-
Eueides	E. aliphera <--> E. isabella … E. vibilia	3/6	50	0.0598481	10.12-0/8.35-4.45	8.35	4.45	6.4
Eueides	E. aliphera <--> E. isabella	1/4	25	0.0612374	10.12-0/8.35-0	8.35	0	4.175
Agraulis	A. v. vanillae (Costa Rica) <--> A. vanillae incarnata (Florida)	1/1	100	0.124804	4.32-0/6.69-0	4.32	0	2.16
Agraulis	A. v. maculosa (Peru) <--> A. vanillae incarnata (Florida)	0/1	0	0	-	-	-	-
Asterisk (*) indicates introgressing lineages with no time overlap (according to 95% CIs). Ma, million years ago

## Sheet: Supplementary Data 5
Supplementary Data 5 - Output data deom DCT/BTL introgression analyses. P-values are calculted within the DCT/BTL tests.
clade	P1out	P2out	P3out	CountP1	CountP2	CountP3	PvalueChi	meanT_concord	meanT_discord1	meanT_discord2	PvalueWCOMC1	PvalueWCOMC2	PvalueWC1C2	i1_dct	i2_dct	pass_dct	i1_blt	i2_blt	pass_blt	pass_dctblt	i1i2_overlap	pass_concord	pass_bltconcord	pass_bltdctconcord
HeliconiiniSplit	Hheu	Hpac	Htim	430	1867	491	0.377624	0.00259028	0.00597557	0.00712965	1.27372e-59	3.9537e-101	0.000576434	Hheu	Hpac	FALSE	Hpac	Htim	TRUE	FALSE	FALSE	FALSE	FALSE	FALSE
HeliconiiniSplit	Hcyd	Hheu	Htim	1882	449	426	0.87828	0.00278466	0.00501009	0.0040053	4.21387e-29	2.82196e-14	0.00447219	Hcyd	Htim	FALSE	Hcyd	Htim	TRUE	FALSE	TRUE	FALSE	FALSE	FALSE
HeliconiiniSplit	Hheu	Hmel	Htim	416	2001	379	0.736074	0.00280398	0.00574249	0.00464988	1.2282e-43	3.35612e-25	0.00106351	Hmel	Htim	FALSE	Hmel	Htim	TRUE	FALSE	TRUE	FALSE	FALSE	FALSE
HeliconiiniSplit	Hhel	Hheu	Htim	2401	193	194	1	0.003216	0.00729161	0.00878973	2.58562e-40	1.66456e-54	0.0354822	Hhel	Hheu	FALSE	Hhel	Htim	TRUE	FALSE	FALSE	FALSE	FALSE	FALSE
HeliconiiniSplit	Hatt	Hheu	Htim	2410	181	190	0.936031	0.00318592	0.00837865	0.00909188	2.16081e-44	6.18326e-58	0.232862	Hatt	Hheu	FALSE	Hatt	Htim	FALSE	FALSE	FALSE	FALSE	FALSE	FALSE
HeliconiiniSplit	Helv	Hheu	Htim	2387	186	194	0.94161	0.00330387	0.00682436	0.00868609	7.07785e-32	2.85536e-48	0.011392	Helv	Hheu	FALSE	Helv	Htim	TRUE	FALSE	FALSE	FALSE	FALSE	FALSE
HeliconiiniSplit	Hheu	Hpar	Htim	186	2446	190	0.970724	0.00335265	0.00710394	0.0087795	1.53456e-35	1.33028e-45	0.278052	Hheu	Hpar	FALSE	Hpar	Htim	FALSE	FALSE	FALSE	FALSE	FALSE	FALSE
HeliconiiniSplit	Heth	Hheu	Htim	2337	171	153	0.804066	0.00326646	0.0113246	0.00976398	1.64471e-56	8.83847e-57	0.070347	Heth	Htim	FALSE	Heth	Htim	FALSE	FALSE	TRUE	FALSE	FALSE	FALSE
HeliconiiniSplit	Hheu	Hism	Htim	144	2524	153	0.932142	0.00332608	0.00884837	0.0104584	9.97011e-43	1.49266e-56	0.0585135	Hheu	Hism	FALSE	Hism	Htim	FALSE	FALSE	FALSE	FALSE	FALSE	FALSE
HeliconiiniSplit	Hheu	Hnum	Htim	148	2533	145	0.976103	0.00348314	0.00897491	0.00730256	2.30265e-37	2.72434e-28	0.208457	Hnum	Htim	FALSE	Hnum	Htim	FALSE	FALSE	TRUE	FALSE	FALSE	FALSE
HeliconiiniSplit	Hbes	Hheu	Htim	2502	126	130	0.970724	0.00349265	0.00988276	0.0110182	2.56317e-36	1.09036e-46	0.45418	Hbes	Hheu	FALSE	Hbes	Htim	FALSE	FALSE	FALSE	FALSE	FALSE	FALSE
HeliconiiniSplit	Hheu	Hnat	Htim	103	2604	101	0.988532	0.00365836	0.0126936	0.0106523	3.9566e-43	1.04898e-40	0.269012	Hnat	Htim	FALSE	Hnat	Htim	FALSE	FALSE	TRUE	FALSE	FALSE	FALSE
HeliconiiniSplit	Hheu	Htim	Hwal	16	9	2748	0.709946	0.00406222	0.0274188	0.0249846	7.07901e-07	7.31008e-10	0.612566	Htim	Hwal	FALSE	Htim	Hwal	FALSE	FALSE	TRUE	FALSE	FALSE	FALSE
HeliconiiniSplit	Hbur	Hheu	Htim	2793	11	10	0.970724	0.00413316	0.0258048	0.0235828	2.13261e-07	8.29033e-08	0.601774	Hbur	Htim	FALSE	Hbur	Htim	FALSE	FALSE	TRUE	FALSE	FALSE	FALSE
HeliconiiniSplit	Hege	Hheu	Htim	2794	14	10	0.860299	0.00411198	0.0231795	0.0189461	3.23957e-07	1.43857e-07	0.647141	Hege	Htim	FALSE	Hege	Htim	FALSE	FALSE	TRUE	FALSE	FALSE	FALSE
HeliconiiniSplit	Hdor	Hheu	Htim	2778	15	8	0.688434	0.00414367	0.0313411	0.0331433	2.37167e-06	1.4234e-10	0.707938	Hdor	Htim	FALSE	Hdor	Hheu	FALSE	FALSE	FALSE	FALSE	FALSE	FALSE
HeliconiiniSplit	Hheu	Htim	Hxan	14	6	2779	0.505728	0.00411774	0.0303016	0.027365	4.08019e-05	8.07361e-10	0.577972	Htim	Hxan	FALSE	Htim	Hxan	FALSE	FALSE	TRUE	FALSE	FALSE	FALSE
HeliconiiniSplit	Hheu	Hhie	Htim	11	2438	7	0.828406	0.00406849	0.0268622	0.023574	0.000502905	4.47961e-08	0.661328	Hhie	Htim	FALSE	Hhie	Htim	FALSE	FALSE	TRUE	FALSE	FALSE	FALSE
HeliconiiniSplit	Hheb	Hheu	Htim	2704	15	6	0.405089	0.00406483	0.0212157	0.020766	6.46819e-05	4.60419e-10	0.953229	Hheb	Htim	FALSE	Hheb	Htim	FALSE	FALSE	TRUE	FALSE	FALSE	FALSE
HeliconiiniSplit	Haoe	Hheu	Htim	2737	11	9	0.936031	0.00413494	0.0288622	0.040978	6.76504e-07	2.57812e-08	0.792879	Haoe	Htim	FALSE	Haoe	Hheu	FALSE	FALSE	FALSE	FALSE	FALSE	FALSE
HeliconiiniSplit	Hheu	Hsap	Htim	6	2757	4	0.909928	0.00416525	0.0279203	0.0302255	0.000857154	4.3693e-05	0.96658	Hsap	Htim	FALSE	Hheu	Hsap	FALSE	FALSE	FALSE	FALSE	FALSE	FALSE
HeliconiiniSplit	Hheu	Hhew	Htim	6	2796	6	1	0.00420712	0.0294983	0.0256039	5.54817e-05	0.00314797	1	Hheu	Hhew	FALSE	Hheu	Hhew	FALSE	FALSE	TRUE	FALSE	FALSE	FALSE
HeliconiiniSplit	Hcon	Hheu	Htim	2800	7	5	0.911803	0.00424874	0.0301115	0.0277119	0.000199405	1.28994e-05	0.750092	Hcon	Htim	FALSE	Hcon	Htim	FALSE	FALSE	TRUE	FALSE	FALSE	FALSE
HeliconiiniSplit	Hele	Hheu	Htim	2758	5	5	1	0.00416981	0.0318033	0.0305249	0.000224056	0.000173342	0.99083	Hele	Hheu	FALSE	Hele	Hheu	FALSE	FALSE	TRUE	FALSE	FALSE	FALSE
HeliconiiniSplit	Hant	Hheu	Htim	2723	6	6	1	0.00415497	0.0324692	0.0244047	4.74369e-05	0.00274294	1	Hant	Hheu	FALSE	Hant	Hheu	FALSE	FALSE	TRUE	FALSE	FALSE	FALSE
HeliconiiniSplit	Hheu	Hsar	Htim	7	2777	4	0.840746	0.00414199	0.0364637	0.0317517	0.000748891	9.10329e-06	0.72742	Hsar	Htim	FALSE	Hsar	Htim	FALSE	FALSE	TRUE	FALSE	FALSE	FALSE
HeliconiiniSplit	Hheu	Hleu	Htim	6	2662	6	1	0.00414109	0.0325722	0.0304762	4.62158e-05	3.58101e-05	0.899421	Hheu	Hleu	FALSE	Hheu	Hleu	FALSE	FALSE	TRUE	FALSE	FALSE	FALSE
HeliconiiniSplit	Hheu	Hric	Htim	7	2556	5	0.911803	0.00409218	0.0303328	0.032443	0.000177277	8.22105e-06	1	Hric	Htim	FALSE	Hheu	Hric	FALSE	FALSE	FALSE	FALSE	FALSE	FALSE
HeliconiiniSplit	Hdem	Hheu	Htim	2802	7	7	1	0.00420084	0.0285555	0.0262623	1.57323e-05	1.23913e-05	1	Hdem	Hheu	FALSE	Hdem	Hheu	FALSE	FALSE	TRUE	FALSE	FALSE	FALSE
HeliconiiniSplit	Hert	Hheu	Htim	2803	8	8	1	0.00414023	0.026936	0.0248729	4.11087e-06	0.000139604	1	Hert	Htim	FALSE	Hert	Htim	FALSE	FALSE	TRUE	FALSE	FALSE	FALSE
HeliconiiniSplit	Hheu	Hper	Htim	8	2745	6	0.926416	0.00416778	0.0303954	0.0325698	4.2785e-05	2.05403e-06	0.964243	Hper	Htim	FALSE	Hheu	Hper	FALSE	FALSE	FALSE	FALSE	FALSE	FALSE
HeliconiiniSplit	Hcha	Hheu	Htim	2820	8	8	1	0.00416526	0.0319395	0.0295456	2.65028e-06	0.000180285	1	Hcha	Hheu	FALSE	Hcha	Hheu	FALSE	FALSE	TRUE	FALSE	FALSE	FALSE
HeliconiiniSplit	Hheu	Hhim	Htim	9	2805	7	0.936031	0.00417862	0.0250302	0.0280262	0.000623477	5.71964e-07	0.907609	Hhim	Htim	FALSE	Hheu	Hhim	FALSE	FALSE	FALSE	FALSE	FALSE	FALSE
HeliconiiniSplit	Hheu	Hlat	Htim	6	2599	6	1	0.00423201	0.032085	0.0226382	4.45916e-05	0.0025337	0.725069	Hlat	Htim	FALSE	Hlat	Htim	FALSE	FALSE	TRUE	FALSE	FALSE	FALSE
HeliconiiniSplit	Heet	Hheu	Htim	2434	6	5	0.964909	0.00415148	0.0291836	0.0271354	0.000333888	3.82968e-05	0.922851	Heet	Htim	FALSE	Heet	Htim	FALSE	FALSE	TRUE	FALSE	FALSE	FALSE
HeliconiiniSplit	Herd	Hheu	Htim	2771	7	5	0.911803	0.00414344	0.0307603	0.0310086	0.000270385	8.73228e-06	0.870271	Herd	Htim	FALSE	Herd	Hheu	FALSE	FALSE	FALSE	FALSE	FALSE	FALSE
HeliconiiniSplit	Hheu	Hpet	Htim	9	2753	2	0.310667	0.00416338	0.0348352	0.0293547	0.0182227	4.91023e-07	1	Hpet	Htim	FALSE	Hpet	Htim	FALSE	FALSE	TRUE	FALSE	FALSE	FALSE
HeliconiiniSplit	Hher	Hheu	Htim	2806	8	5	0.860299	0.00417658	0.0255474	0.0335698	0.000294633	2.00789e-06	0.633238	Hher	Htim	FALSE	Hher	Hheu	FALSE	FALSE	FALSE	FALSE	FALSE	FALSE
HeliconiiniSplit	Hhec	Hheu	Htim	2784	7	6	0.970724	0.00420844	0.0229446	0.029644	0.00339365	9.61549e-06	0.870271	Hhec	Htim	FALSE	Hhec	Hheu	FALSE	FALSE	FALSE	FALSE	FALSE	FALSE
HeliconiiniSplit	Hheu	Hhor	Htim	8	2700	5	0.860299	0.00415929	0.0281672	0.0261502	0.0002132	3.05081e-06	0.949824	Hhor	Htim	FALSE	Hhor	Htim	FALSE	FALSE	TRUE	FALSE	FALSE	FALSE
HeliconiiniSplit	Hcly	Hheu	Htim	2498	7	4	0.840746	0.00414459	0.0340716	0.0302397	0.0007833	8.51623e-06	1	Hcly	Htim	FALSE	Hcly	Htim	FALSE	FALSE	TRUE	FALSE	FALSE	FALSE
HeliconiiniSplit	Hheu	Htel	Htim	7	2815	7	1	0.00422631	0.0285759	0.0242373	1.29009e-05	0.000598657	0.975535	Hheu	Htel	FALSE	Hheu	Htel	FALSE	FALSE	TRUE	FALSE	FALSE	FALSE
HeliconiiniSplit	Eali	Hheu	Htim	1751	1	1	1	0.00400002	0.112528	0.0560174	0.0900682	0.0865507	1	Eali	Hheu	FALSE	Eali	Hheu	FALSE	FALSE	TRUE	FALSE	FALSE	FALSE
HeliconiiniSplit	Djun	Hheu	Htim	2788	3	1	0.804066	0.00422372	0.0845266	0.0603799	0.0900682	0.00309388	0.850181	Djun	Htim	FALSE	Djun	Htim	FALSE	FALSE	TRUE	FALSE	FALSE	FALSE
HeliconiiniSplit	Hcyd	Hpac	Htim	658	653	1468	0.989216	0.00525686	0.00362661	0.00623996	2.16203e-21	1.53566e-07	7.61672e-34	Hpac	Htim	FALSE	Hcyd	Htim	TRUE	FALSE	FALSE	TRUE	TRUE	FALSE
HeliconiiniSplit	Hmel	Hpac	Htim	1267	865	689	0.000127514	0.00593457	0.00702967	0.00430693	7.04102e-08	2.87055e-18	5.37942e-33	Hmel	Htim	TRUE	Hmel	Htim	TRUE	TRUE	TRUE	TRUE	TRUE	TRUE
HeliconiiniSplit	Hhel	Hpac	Htim	2104	445	261	1.29324e-10	0.00649424	0.010784	0.00762628	2.58624e-31	1.29077e-09	2.02485e-11	Hhel	Htim	TRUE	Hhel	Htim	TRUE	TRUE	TRUE	FALSE	FALSE	FALSE
HeliconiiniSplit	Hatt	Hpac	Htim	2110	423	271	1.99045e-07	0.00646777	0.0119471	0.00800084	5.10487e-47	4.9257e-13	1.93543e-15	Hatt	Htim	TRUE	Hatt	Htim	TRUE	TRUE	TRUE	FALSE	FALSE	FALSE
HeliconiiniSplit	Helv	Hpac	Htim	2092	452	242	5.25658e-14	0.0064818	0.0116728	0.00720124	3.54203e-35	3.97469e-05	8.70621e-18	Helv	Htim	TRUE	Helv	Htim	TRUE	TRUE	TRUE	FALSE	FALSE	FALSE
HeliconiiniSplit	Hpac	Hpar	Htim	444	2150	253	1.44138e-11	0.0064943	0.0118258	0.00726086	1.87885e-39	6.90009e-06	3.5814e-19	Hpar	Htim	TRUE	Hpar	Htim	TRUE	TRUE	TRUE	FALSE	FALSE	FALSE
HeliconiiniSplit	Heth	Hpac	Htim	2070	391	220	1.35492e-10	0.00654368	0.0137218	0.0094513	9.46643e-53	4.2715e-29	2.97397e-12	Heth	Htim	TRUE	Heth	Htim	TRUE	TRUE	TRUE	FALSE	FALSE	FALSE
HeliconiiniSplit	Hism	Hpac	Htim	2289	327	227	0.00030438	0.00665518	0.0125977	0.00896125	9.99319e-44	1.39782e-21	6.82787e-10	Hism	Htim	TRUE	Hism	Htim	TRUE	TRUE	TRUE	FALSE	FALSE	FALSE
HeliconiiniSplit	Hnum	Hpac	Htim	2294	355	201	1.79165e-09	0.00669333	0.0117809	0.00759885	5.34174e-29	1.19603e-06	1.30721e-12	Hnum	Htim	TRUE	Hnum	Htim	TRUE	TRUE	TRUE	FALSE	FALSE	FALSE
HeliconiiniSplit	Hbes	Hpac	Htim	2293	269	216	0.169637	0.00682264	0.0129777	0.00943279	5.34595e-46	3.30853e-22	1.80066e-09	Hbes	Htim	FALSE	Hbes	Htim	TRUE	FALSE	TRUE	FALSE	FALSE	FALSE
HeliconiiniSplit	Hnat	Hpac	Htim	2462	198	170	0.688434	0.00712289	0.0142143	0.0106175	1.8718e-47	1.2209e-25	8.01534e-09	Hnat	Htim	FALSE	Hnat	Htim	TRUE	FALSE	TRUE	FALSE	FALSE	FALSE
HeliconiiniSplit	Hpac	Htim	Hwal	14	13	2772	0.972571	0.00782686	0.0251129	0.0263156	7.3676e-07	3.49948e-07	0.444449	Htim	Hwal	FALSE	Hpac	Hwal	FALSE	FALSE	FALSE	FALSE	FALSE	FALSE
HeliconiiniSplit	Hbur	Hpac	Htim	2812	13	12	0.970724	0.00795133	0.0251461	0.0234647	2.78425e-06	1.15195e-07	0.376891	Hbur	Htim	FALSE	Hbur	Htim	FALSE	FALSE	TRUE	FALSE	FALSE	FALSE
HeliconiiniSplit	Hege	Hpac	Htim	2816	14	12	0.943757	0.00791681	0.0280009	0.0201178	2.2494e-08	2.78218e-06	0.170683	Hege	Htim	FALSE	Hege	Htim	FALSE	FALSE	TRUE	FALSE	FALSE	FALSE
HeliconiiniSplit	Hdor	Hpac	Htim	2796	17	14	0.926416	0.00789433	0.025661	0.0271266	4.73392e-07	1.37117e-10	0.943219	Hdor	Htim	FALSE	Hdor	Hpac	FALSE	FALSE	FALSE	FALSE	FALSE	FALSE
HeliconiiniSplit	Hpac	Htim	Hxan	14	14	2798	1	0.00790124	0.0214761	0.0321244	1.24527e-08	1.98362e-07	0.376087	Htim	Hxan	FALSE	Htim	Hxan	FALSE	FALSE	TRUE	FALSE	FALSE	FALSE
HeliconiiniSplit	Hhie	Hpac	Htim	2444	12	14	0.943757	0.00770144	0.0206879	0.0322645	3.39873e-05	1.25121e-09	0.265107	Hhie	Hpac	FALSE	Hhie	Htim	FALSE	FALSE	FALSE	FALSE	FALSE	FALSE
HeliconiiniSplit	Hheb	Hpac	Htim	2722	14	13	0.972571	0.00780966	0.0209015	0.0209345	1.2237e-05	2.46621e-08	0.922851	Hheb	Htim	FALSE	Hheb	Hpac	FALSE	FALSE	FALSE	FALSE	FALSE	FALSE
HeliconiiniSplit	Haoe	Hpac	Htim	2752	12	13	0.970724	0.00784067	0.0404918	0.0300526	1.39651e-08	3.72021e-07	0.970188	Haoe	Hpac	FALSE	Haoe	Hpac	FALSE	FALSE	TRUE	FALSE	FALSE	FALSE
HeliconiiniSplit	Hpac	Hsap	Htim	12	2775	4	0.381724	0.00786964	0.0290494	0.0302441	0.00108822	3.68875e-08	1	Hsap	Htim	FALSE	Hpac	Hsap	FALSE	FALSE	FALSE	FALSE	FALSE	FALSE
HeliconiiniSplit	Hhew	Hpac	Htim	2812	13	5	0.446182	0.00788973	0.0282623	0.0313103	0.000236655	1.22713e-06	1	Hhew	Htim	FALSE	Hhew	Hpac	FALSE	FALSE	FALSE	FALSE	FALSE	FALSE
HeliconiiniSplit	Hcon	Hpac	Htim	2817	11	6	0.765344	0.00796535	0.0273731	0.0360369	0.0077408	1.29131e-07	0.900813	Hcon	Htim	FALSE	Hcon	Hpac	FALSE	FALSE	FALSE	FALSE	FALSE	FALSE
HeliconiiniSplit	Hele	Hpac	Htim	2773	10	5	0.739168	0.00788855	0.0286998	0.0357146	0.0256222	4.23454e-07	0.930956	Hele	Htim	FALSE	Hele	Hpac	FALSE	FALSE	FALSE	FALSE	FALSE	FALSE
HeliconiiniSplit	Hant	Hpac	Htim	2741	12	5	0.566068	0.00786599	0.046892	0.0348745	0.000200648	2.81187e-06	0.647035	Hant	Htim	FALSE	Hant	Htim	FALSE	FALSE	TRUE	FALSE	FALSE	FALSE
HeliconiiniSplit	Hpac	Hsar	Htim	10	2798	5	0.739168	0.00787486	0.0315376	0.0440615	0.000237664	1.8517e-07	1	Hsar	Htim	FALSE	Hpac	Hsar	FALSE	FALSE	FALSE	FALSE	FALSE	FALSE
HeliconiiniSplit	Hleu	Hpac	Htim	2683	10	4	0.609185	0.0078396	0.0409614	0.0459225	0.00079258	1.6579e-07	1	Hleu	Htim	FALSE	Hleu	Hpac	FALSE	FALSE	FALSE	FALSE	FALSE	FALSE
HeliconiiniSplit	Hpac	Hric	Htim	8	2581	2	0.446118	0.00775534	0.0244889	0.0358469	0.0209624	2.16056e-06	0.576352	Hric	Htim	FALSE	Hpac	Hric	FALSE	FALSE	FALSE	FALSE	FALSE	FALSE
HeliconiiniSplit	Hdem	Hpac	Htim	2817	14	8	0.740228	0.00786475	0.0313286	0.0316648	0.000576883	2.75277e-09	1	Hdem	Htim	FALSE	Hdem	Hpac	FALSE	FALSE	FALSE	FALSE	FALSE	FALSE
HeliconiiniSplit	Hert	Hpac	Htim	2817	14	8	0.740228	0.00787664	0.0274292	0.0341891	7.11673e-06	4.35011e-07	1	Hert	Htim	FALSE	Hert	Hpac	FALSE	FALSE	FALSE	FALSE	FALSE	FALSE
HeliconiiniSplit	Hpac	Hper	Htim	12	2762	7	0.782977	0.00776782	0.0377005	0.0427606	1.2067e-05	1.2604e-08	1	Hper	Htim	FALSE	Hpac	Hper	FALSE	FALSE	FALSE	FALSE	FALSE	FALSE
HeliconiiniSplit	Hcha	Hpac	Htim	2838	12	9	0.907135	0.00786726	0.0326942	0.0334032	9.2138e-07	2.02572e-06	1	Hcha	Htim	FALSE	Hcha	Hpac	FALSE	FALSE	FALSE	FALSE	FALSE	FALSE
HeliconiiniSplit	Hhim	Hpac	Htim	2823	13	8	0.80253	0.00783326	0.0356482	0.0354829	3.56669e-06	4.97467e-07	0.937692	Hhim	Htim	FALSE	Hhim	Htim	FALSE	FALSE	TRUE	FALSE	FALSE	FALSE
HeliconiiniSplit	Hlat	Hpac	Htim	2610	13	5	0.446182	0.00790406	0.0288394	0.04145	0.000261484	4.17176e-07	0.972676	Hlat	Htim	FALSE	Hlat	Hpac	FALSE	FALSE	FALSE	FALSE	FALSE	FALSE
HeliconiiniSplit	Heet	Hpac	Htim	2451	9	5	0.804066	0.00770797	0.0229962	0.0316708	0.000447772	7.54505e-07	0.810826	Heet	Htim	FALSE	Heet	Hpac	FALSE	FALSE	FALSE	FALSE	FALSE	FALSE
HeliconiiniSplit	Herd	Hpac	Htim	2788	9	7	0.936031	0.007854	0.0336091	0.0369205	2.2355e-05	5.8926e-07	0.870271	Herd	Htim	FALSE	Herd	Hpac	FALSE	FALSE	FALSE	FALSE	FALSE	FALSE
HeliconiiniSplit	Hpac	Hpet	Htim	10	2770	5	0.739168	0.00791783	0.0318169	0.028921	0.0235532	2.61936e-07	0.812879	Hpet	Htim	FALSE	Hpet	Htim	FALSE	FALSE	TRUE	FALSE	FALSE	FALSE
HeliconiiniSplit	Hher	Hpac	Htim	2819	13	7	0.714327	0.00786572	0.0319517	0.0364075	1.90819e-05	4.88686e-09	0.981127	Hher	Htim	FALSE	Hher	Hpac	FALSE	FALSE	FALSE	FALSE	FALSE	FALSE
HeliconiiniSplit	Hhec	Hpac	Htim	2804	12	6	0.703186	0.00783331	0.0290572	0.0339114	7.69414e-05	2.52586e-06	1	Hhec	Htim	FALSE	Hhec	Hpac	FALSE	FALSE	FALSE	FALSE	FALSE	FALSE
HeliconiiniSplit	Hhor	Hpac	Htim	2721	13	8	0.80253	0.00782552	0.0233946	0.0324884	0.000578336	8.69556e-09	0.743183	Hhor	Htim	FALSE	Hhor	Hpac	FALSE	FALSE	FALSE	FALSE	FALSE	FALSE
HeliconiiniSplit	Hcly	Hpac	Htim	2522	12	4	0.381724	0.00775342	0.0293201	0.0409866	0.00120284	9.8388e-09	0.678619	Hcly	Htim	FALSE	Hcly	Hpac	FALSE	FALSE	FALSE	FALSE	FALSE	FALSE
HeliconiiniSplit	Hpac	Htel	Htim	13	2829	7	0.714327	0.00790216	0.0282581	0.0282659	2.05695e-05	1.38032e-06	0.870271	Htel	Htim	FALSE	Hpac	Htel	FALSE	FALSE	FALSE	FALSE	FALSE	FALSE
HeliconiiniSplit	Evib	Hpac	Htim	2557	3	2	0.936031	0.00794734	0.0455807	0.0484669	0.0171428	0.00317596	0.972676	Evib	Htim	FALSE	Evib	Hpac	FALSE	FALSE	FALSE	FALSE	FALSE	FALSE
HeliconiiniSplit	Elam	Hpac	Htim	2124	2	1	0.911803	0.00789649	0.0552831	0.0589203	0.0901164	0.0156199	1	Elam	Htim	FALSE	Elam	Hpac	FALSE	FALSE	FALSE	FALSE	FALSE	FALSE
HeliconiiniSplit	Eisa	Hpac	Htim	2796	4	2	0.860299	0.00801635	0.0803793	0.0529706	0.0167673	0.000665916	0.870271	Eisa	Htim	FALSE	Eisa	Htim	FALSE	FALSE	TRUE	FALSE	FALSE	FALSE
HeliconiiniSplit	Djun	Hpac	Htim	2812	2	2	1	0.00801406	0.0682755	0.0658341	0.0167665	0.0156638	1	Djun	Htim	FALSE	Djun	Htim	FALSE	FALSE	TRUE	FALSE	FALSE	FALSE
HeliconiiniSplit	Hpac	Htim	Ptel	3	1	2774	0.804066	0.00803823	0.0484084	0.0721866	0.0904557	0.00309977	0.850181	Htim	Ptel	FALSE	Hpac	Ptel	FALSE	FALSE	FALSE	FALSE	FALSE	FALSE
HeliconiiniSplit	Diul	Hpac	Htim	2783	4	1	0.714327	0.00795956	0.0664116	0.0740053	0.0901004	0.000656446	1	Diul	Htim	FALSE	Diul	Hpac	FALSE	FALSE	FALSE	FALSE	FALSE	FALSE
HeliconiiniSplit	Dpha	Hpac	Htim	2797	2	1	0.911803	0.00803481	0.0734173	0.0667372	0.0900682	0.0156346	0.922851	Dpha	Htim	FALSE	Dpha	Htim	FALSE	FALSE	TRUE	FALSE	FALSE	FALSE
HeliconiiniSplit	Hcyd	Hmel	Htim	832	1220	767	0.604666	0.00367738	0.00433101	0.0043549	1.78866e-07	1.57993e-10	0.784584	Hmel	Htim	FALSE	Hcyd	Hmel	FALSE	FALSE	FALSE	FALSE	FALSE	FALSE
HeliconiiniSplit	Hcyd	Hhel	Htim	444	2072	267	8.94748e-10	0.00434238	0.00774021	0.0077077	5.64832e-43	1.08372e-60	0.558847	Hhel	Htim	TRUE	Hhel	Htim	FALSE	FALSE	TRUE	FALSE	FALSE	FALSE
HeliconiiniSplit	Hatt	Hcyd	Htim	2083	436	255	1.69337e-10	0.00435273	0.00812533	0.00814452	5.62769e-40	2.1616e-67	1	Hatt	Htim	TRUE	Hatt	Hcyd	FALSE	FALSE	FALSE	FALSE	FALSE	FALSE
HeliconiiniSplit	Hcyd	Helv	Htim	462	2059	237	5.98919e-16	0.0043446	0.00790455	0.00724163	3.45801e-44	6.13599e-51	0.0459773	Helv	Htim	TRUE	Helv	Htim	TRUE	TRUE	TRUE	FALSE	FALSE	FALSE
HeliconiiniSplit	Hcyd	Hpar	Htim	461	2110	246	2.09194e-14	0.00439804	0.00791203	0.00743721	6.85913e-39	1.06701e-56	0.557322	Hpar	Htim	TRUE	Hpar	Htim	FALSE	FALSE	TRUE	FALSE	FALSE	FALSE
HeliconiiniSplit	Hcyd	Heth	Htim	396	2044	216	1.06673e-11	0.00440548	0.0100336	0.0099284	4.25522e-60	7.29075e-96	0.698507	Heth	Htim	TRUE	Heth	Htim	FALSE	FALSE	TRUE	FALSE	FALSE	FALSE
HeliconiiniSplit	Hcyd	Hism	Htim	350	2248	215	3.37781e-07	0.00446239	0.00898462	0.00929367	4.14109e-49	2.8936e-86	0.850181	Hism	Htim	TRUE	Hcyd	Hism	FALSE	FALSE	FALSE	FALSE	FALSE	FALSE
HeliconiiniSplit	Hcyd	Hnum	Htim	367	2245	215	7.77688e-09	0.00453055	0.00835475	0.00776195	6.70575e-38	6.03541e-51	0.340619	Hnum	Htim	TRUE	Hnum	Htim	FALSE	FALSE	TRUE	FALSE	FALSE	FALSE
HeliconiiniSplit	Hbes	Hcyd	Htim	2261	292	207	0.00176323	0.00473877	0.00950001	0.0095787	3.02395e-51	1.72498e-69	1	Hbes	Htim	TRUE	Hbes	Hcyd	FALSE	FALSE	FALSE	FALSE	FALSE	FALSE
HeliconiiniSplit	Hcyd	Hnat	Htim	218	2409	186	0.621654	0.00492633	0.01057	0.0112215	1.20926e-58	2.24212e-69	0.972676	Hnat	Htim	FALSE	Hcyd	Hnat	FALSE	FALSE	FALSE	FALSE	FALSE	FALSE
HeliconiiniSplit	Hcyd	Htim	Hwal	19	9	2744	0.446118	0.00552049	0.03536	0.0222252	8.00642e-07	1.40998e-10	0.104635	Htim	Hwal	FALSE	Htim	Hwal	FALSE	FALSE	TRUE	FALSE	FALSE	FALSE
HeliconiiniSplit	Hbur	Hcyd	Htim	2783	14	11	0.911803	0.00561279	0.0280802	0.0251919	7.21112e-06	1.47987e-09	0.396679	Hbur	Htim	FALSE	Hbur	Htim	FALSE	FALSE	TRUE	FALSE	FALSE	FALSE
HeliconiiniSplit	Hcyd	Hege	Htim	16	2788	11	0.82746	0.00556771	0.0242037	0.0247037	5.81798e-06	7.99083e-11	0.497979	Hege	Htim	FALSE	Hcyd	Hege	FALSE	FALSE	FALSE	FALSE	FALSE	FALSE
HeliconiiniSplit	Hcyd	Hdor	Htim	22	2766	11	0.440376	0.00556554	0.028688	0.0305594	3.82064e-06	2.31082e-14	0.98956	Hdor	Htim	FALSE	Hcyd	Hdor	FALSE	FALSE	FALSE	FALSE	FALSE	FALSE
HeliconiiniSplit	Hcyd	Htim	Hxan	20	10	2768	0.490795	0.00554587	0.0206874	0.0271984	1.77316e-05	3.14215e-13	0.899421	Htim	Hxan	FALSE	Hcyd	Hxan	FALSE	FALSE	FALSE	FALSE	FALSE	FALSE
HeliconiiniSplit	Hcyd	Hhie	Htim	16	2430	7	0.451585	0.00545721	0.0220041	0.0244331	1.52866e-05	1.00036e-10	0.982944	Hhie	Htim	FALSE	Hcyd	Hhie	FALSE	FALSE	FALSE	FALSE	FALSE	FALSE
HeliconiiniSplit	Hcyd	Hheb	Htim	19	2695	8	0.30833	0.00552476	0.0192976	0.0229252	5.79927e-06	1.90709e-12	0.847498	Hheb	Htim	FALSE	Hcyd	Hheb	FALSE	FALSE	FALSE	FALSE	FALSE	FALSE
HeliconiiniSplit	Haoe	Hcyd	Htim	2726	14	11	0.911803	0.00555149	0.0238885	0.0373931	3.97813e-07	4.67942e-10	0.233792	Haoe	Htim	FALSE	Haoe	Hcyd	FALSE	FALSE	FALSE	FALSE	FALSE	FALSE
HeliconiiniSplit	Hcyd	Hsap	Htim	17	2744	3	0.0205921	0.00551566	0.0419107	0.0327555	0.00359916	7.91944e-11	0.845174	Hsap	Htim	TRUE	Hsap	Htim	FALSE	FALSE	TRUE	FALSE	FALSE	FALSE
HeliconiiniSplit	Hcyd	Hhew	Htim	16	2782	4	0.0822364	0.00557635	0.0264611	0.0375672	0.0597835	3.23654e-11	0.525846	Hhew	Htim	FALSE	Hcyd	Hhew	FALSE	FALSE	FALSE	FALSE	FALSE	FALSE
HeliconiiniSplit	Hcon	Hcyd	Htim	2782	17	4	0.0524247	0.00557515	0.0312709	0.0372147	0.054561	8.98646e-12	0.920884	Hcon	Htim	FALSE	Hcon	Hcyd	FALSE	FALSE	FALSE	FALSE	FALSE	FALSE
HeliconiiniSplit	Hcyd	Hele	Htim	14	2743	4	0.18982	0.00551039	0.035373	0.0339023	0.000901473	1.08181e-08	1	Hele	Htim	FALSE	Hele	Htim	FALSE	FALSE	TRUE	FALSE	FALSE	FALSE
HeliconiiniSplit	Hant	Hcyd	Htim	2711	15	6	0.405089	0.00551551	0.0361581	0.038025	0.00309992	1.15985e-10	1	Hant	Htim	FALSE	Hant	Hcyd	FALSE	FALSE	FALSE	FALSE	FALSE	FALSE
HeliconiiniSplit	Hcyd	Hsar	Htim	17	2782	5	0.116037	0.00551125	0.0338584	0.0420016	0.0132585	7.00328e-12	0.982944	Hsar	Htim	FALSE	Hcyd	Hsar	FALSE	FALSE	FALSE	FALSE	FALSE	FALSE
HeliconiiniSplit	Hcyd	Hleu	Htim	14	2651	5	0.340919	0.00554104	0.0314763	0.047422	0.0132553	3.88148e-10	0.816061	Hleu	Htim	FALSE	Hcyd	Hleu	FALSE	FALSE	FALSE	FALSE	FALSE	FALSE
HeliconiiniSplit	Hcyd	Hric	Htim	13	2552	2	0.0519352	0.00548687	0.0415917	0.036898	0.0174523	1.74762e-09	1	Hric	Htim	FALSE	Hric	Htim	FALSE	FALSE	TRUE	FALSE	FALSE	FALSE
HeliconiiniSplit	Hcyd	Hdem	Htim	17	2788	7	0.354358	0.00554008	0.0267678	0.0307145	0.00144098	8.32229e-12	0.922851	Hdem	Htim	FALSE	Hcyd	Hdem	FALSE	FALSE	FALSE	FALSE	FALSE	FALSE
HeliconiiniSplit	Hcyd	Hert	Htim	17	2789	7	0.354358	0.0055153	0.023631	0.0346253	0.0015642	8.90988e-12	0.781713	Hert	Htim	FALSE	Hcyd	Hert	FALSE	FALSE	FALSE	FALSE	FALSE	FALSE
HeliconiiniSplit	Hcyd	Hper	Htim	17	2735	3	0.0205921	0.00552903	0.0398137	0.0395369	0.0037941	6.91713e-12	1	Hper	Htim	TRUE	Hper	Htim	FALSE	FALSE	TRUE	FALSE	FALSE	FALSE
HeliconiiniSplit	Hcha	Hcyd	Htim	2805	16	6	0.302556	0.00554037	0.0356235	0.0352181	4.81803e-05	2.7833e-11	0.973986	Hcha	Htim	FALSE	Hcha	Htim	FALSE	FALSE	TRUE	FALSE	FALSE	FALSE
HeliconiiniSplit	Hcyd	Hhim	Htim	17	2797	6	0.216179	0.00552837	0.036169	0.0354724	0.0035579	1.00179e-11	0.965725	Hhim	Htim	FALSE	Hhim	Htim	FALSE	FALSE	TRUE	FALSE	FALSE	FALSE
HeliconiiniSplit	Hcyd	Hlat	Htim	16	2585	4	0.0822364	0.00563323	0.0386987	0.0404736	0.0767437	3.62172e-11	0.932239	Hlat	Htim	FALSE	Hcyd	Hlat	FALSE	FALSE	FALSE	FALSE	FALSE	FALSE
HeliconiiniSplit	Hcyd	Heet	Htim	12	2425	4	0.381724	0.0054401	0.0309523	0.0334602	0.000848433	8.82568e-09	0.971342	Heet	Htim	FALSE	Hcyd	Heet	FALSE	FALSE	FALSE	FALSE	FALSE	FALSE
HeliconiiniSplit	Hcyd	Herd	Htim	16	2769	5	0.171181	0.00552395	0.0378631	0.0384689	0.0157223	3.40107e-11	1	Herd	Htim	FALSE	Hcyd	Herd	FALSE	FALSE	FALSE	FALSE	FALSE	FALSE
HeliconiiniSplit	Hcyd	Hpet	Htim	16	2740	3	0.0332957	0.0055267	0.0272121	0.0296206	0.206067	3.12506e-11	0.883477	Hpet	Htim	TRUE	Hcyd	Hpet	FALSE	FALSE	FALSE	FALSE	FALSE	FALSE
HeliconiiniSplit	Hcyd	Hher	Htim	18	2788	4	0.0330476	0.00555659	0.0261076	0.0359416	0.0646324	2.16063e-12	0.469479	Hher	Htim	TRUE	Hcyd	Hher	FALSE	FALSE	FALSE	FALSE	FALSE	FALSE
HeliconiiniSplit	Hcyd	Hhec	Htim	16	2778	5	0.171181	0.00550593	0.0217087	0.0369747	0.0202229	3.18835e-11	0.454168	Hhec	Htim	FALSE	Hcyd	Hhec	FALSE	FALSE	FALSE	FALSE	FALSE	FALSE
HeliconiiniSplit	Hcyd	Hhor	Htim	17	2692	5	0.116037	0.00551443	0.0263948	0.033927	0.0135437	7.31441e-12	0.903825	Hhor	Htim	FALSE	Hcyd	Hhor	FALSE	FALSE	FALSE	FALSE	FALSE	FALSE
HeliconiiniSplit	Hcly	Hcyd	Htim	2503	15	3	0.0536795	0.00547909	0.0344007	0.0396372	0.00360249	1.17052e-10	0.984683	Hcly	Htim	FALSE	Hcly	Hcyd	FALSE	FALSE	FALSE	FALSE	FALSE	FALSE
HeliconiiniSplit	Hcyd	Htel	Htim	17	2797	4	0.0524247	0.00556718	0.0282731	0.0308841	0.000879611	1.01363e-11	1	Htel	Htim	FALSE	Hcyd	Htel	FALSE	FALSE	FALSE	FALSE	FALSE	FALSE
HeliconiiniSplit	Etal	Hcyd	Htim	2797	3	1	0.804066	0.00584794	0.0517416	0.0515317	0.0908635	0.00324386	1	Etal	Htim	FALSE	Etal	Htim	FALSE	FALSE	TRUE	FALSE	FALSE	FALSE
HeliconiiniSplit	Eali	Hcyd	Htim	1744	2	1	0.911803	0.00573161	0.0418327	0.0617786	0.0910198	0.0159693	1	Eali	Htim	FALSE	Eali	Hcyd	FALSE	FALSE	FALSE	FALSE	FALSE	FALSE
HeliconiiniSplit	Evib	Hcyd	Htim	2526	4	1	0.714327	0.00566301	0.0617689	0.0527871	0.0901164	0.000679671	1	Evib	Htim	FALSE	Evib	Htim	FALSE	FALSE	TRUE	FALSE	FALSE	FALSE
HeliconiiniSplit	Eisa	Hcyd	Htim	2787	6	1	0.446118	0.00583356	0.00756119	0.0532058	0.381473	3.36974e-05	0.698507	Eisa	Htim	FALSE	Eisa	Hcyd	FALSE	FALSE	FALSE	FALSE	FALSE	FALSE
HeliconiiniSplit	Djun	Hcyd	Htim	2807	3	2	0.936031	0.00584504	0.0448096	0.0528983	0.102236	0.00324892	1	Djun	Htim	FALSE	Djun	Hcyd	FALSE	FALSE	FALSE	FALSE	FALSE	FALSE
HeliconiiniSplit	Hcyd	Htim	Ptel	5	1	2752	0.597512	0.00581243	0.00879274	0.0621523	0.287873	0.00014672	0.741527	Htim	Ptel	FALSE	Hcyd	Ptel	FALSE	FALSE	FALSE	FALSE	FALSE	FALSE
HeliconiiniSplit	Diul	Hcyd	Htim	2773	5	1	0.597512	0.00579946	0.00881301	0.0653813	0.278457	0.000147981	0.741527	Diul	Htim	FALSE	Diul	Hcyd	FALSE	FALSE	FALSE	FALSE	FALSE	FALSE
HeliconiiniSplit	Dpha	Hcyd	Htim	2791	4	1	0.714327	0.00587331	0.00853983	0.0684663	0.300113	0.000672469	0.784584	Dpha	Htim	FALSE	Dpha	Hcyd	FALSE	FALSE	FALSE	FALSE	FALSE	FALSE
HeliconiiniSplit	Hhel	Hmel	Htim	1902	368	557	1.32952e-08	0.00503129	0.00822321	0.00693865	5.43732e-40	2.21148e-26	0.000213993	Hhel	Hmel	TRUE	Hhel	Hmel	TRUE	TRUE	TRUE	FALSE	FALSE	FALSE
HeliconiiniSplit	Hatt	Hmel	Htim	1907	357	553	2.22879e-09	0.00498591	0.00851474	0.00731542	8.0702e-45	3.03645e-34	0.000439635	Hatt	Hmel	TRUE	Hatt	Hmel	TRUE	TRUE	TRUE	FALSE	FALSE	FALSE
HeliconiiniSplit	Helv	Hmel	Htim	1899	362	539	9.34758e-08	0.00513246	0.00774367	0.00671311	1.87541e-28	1.78558e-18	0.00932443	Helv	Hmel	TRUE	Helv	Hmel	TRUE	TRUE	TRUE	FALSE	FALSE	FALSE
HeliconiiniSplit	Hmel	Hpar	Htim	366	1954	543	1.09208e-07	0.00520967	0.00795664	0.00651669	9.55227e-31	1.41082e-17	0.000410606	Hmel	Hpar	TRUE	Hmel	Hpar	TRUE	TRUE	TRUE	FALSE	FALSE	FALSE
HeliconiiniSplit	Heth	Hmel	Htim	1910	315	467	1.35617e-06	0.00509017	0.010272	0.00929597	2.00486e-61	2.16082e-63	0.216871	Heth	Hmel	TRUE	Heth	Hmel	FALSE	FALSE	TRUE	FALSE	FALSE	FALSE
HeliconiiniSplit	Hism	Hmel	Htim	2161	325	368	0.597512	0.00525524	0.00924506	0.00862126	2.51842e-57	7.49931e-55	0.316466	Hism	Hmel	FALSE	Hism	Hmel	FALSE	FALSE	TRUE	FALSE	FALSE	FALSE
HeliconiiniSplit	Hmel	Hnum	Htim	330	2124	411	0.0340163	0.00523325	0.00818065	0.00765171	2.77869e-31	2.9343e-32	0.582415	Hmel	Hnum	TRUE	Hmel	Hnum	FALSE	FALSE	TRUE	FALSE	FALSE	FALSE
HeliconiiniSplit	Hbes	Hmel	Htim	2166	263	367	0.000466743	0.00544701	0.00945697	0.00940101	1.71389e-41	1.00594e-64	0.936824	Hbes	Hmel	TRUE	Hbes	Hmel	FALSE	FALSE	TRUE	FALSE	FALSE	FALSE
HeliconiiniSplit	Hmel	Hnat	Htim	211	2365	276	0.0374319	0.00565795	0.011259	0.0111349	4.05575e-54	3.99989e-72	0.962292	Hmel	Hnat	TRUE	Hmel	Hnat	FALSE	FALSE	TRUE	FALSE	FALSE	FALSE
HeliconiiniSplit	Hmel	Htim	Hwal	21	18	2773	0.936031	0.00627112	0.0298361	0.0240953	4.97145e-12	2.67606e-11	0.660735	Htim	Hwal	FALSE	Htim	Hwal	FALSE	FALSE	TRUE	FALSE	FALSE	FALSE
HeliconiiniSplit	Hbur	Hmel	Htim	2813	19	18	0.979412	0.0063414	0.0258217	0.0246435	1.26321e-09	2.99996e-12	0.727301	Hbur	Htim	FALSE	Hbur	Htim	FALSE	FALSE	TRUE	FALSE	FALSE	FALSE
HeliconiiniSplit	Hege	Hmel	Htim	2818	18	20	0.962077	0.00630184	0.0234797	0.023716	9.33153e-12	4.21093e-11	0.639668	Hege	Hmel	FALSE	Hege	Htim	FALSE	FALSE	FALSE	FALSE	FALSE	FALSE
HeliconiiniSplit	Hdor	Hmel	Htim	2800	20	21	0.982498	0.00626174	0.0310189	0.0298727	2.3731e-13	1.34835e-11	0.993356	Hdor	Hmel	FALSE	Hdor	Hmel	FALSE	FALSE	TRUE	FALSE	FALSE	FALSE
HeliconiiniSplit	Hmel	Htim	Hxan	17	19	2803	0.957582	0.00628019	0.0265377	0.0217026	2.99283e-11	3.93579e-10	0.942384	Hmel	Hxan	FALSE	Hmel	Hxan	FALSE	FALSE	TRUE	FALSE	FALSE	FALSE
HeliconiiniSplit	Hhie	Hmel	Htim	2449	15	17	0.955173	0.00610457	0.0262444	0.03105	1.82055e-10	4.07295e-11	0.972676	Hhie	Hmel	FALSE	Hhie	Htim	FALSE	FALSE	FALSE	FALSE	FALSE	FALSE
HeliconiiniSplit	Hheb	Hmel	Htim	2726	17	17	1	0.00622521	0.0228981	0.0283543	2.95036e-11	3.52748e-11	1	Hheb	Htim	FALSE	Hheb	Htim	FALSE	FALSE	TRUE	FALSE	FALSE	FALSE
HeliconiiniSplit	Haoe	Hmel	Htim	2761	16	16	1	0.00631114	0.0362085	0.0378511	5.0833e-11	3.3786e-10	0.996803	Haoe	Htim	FALSE	Haoe	Htim	FALSE	FALSE	TRUE	FALSE	FALSE	FALSE
HeliconiiniSplit	Hmel	Hsap	Htim	17	2780	11	0.782977	0.00634165	0.0455915	0.0310159	1.32152e-07	1.52651e-10	0.993454	Hsap	Htim	FALSE	Hsap	Htim	FALSE	FALSE	TRUE	FALSE	FALSE	FALSE
HeliconiiniSplit	Hhew	Hmel	Htim	2815	17	12	0.838577	0.00633062	0.032902	0.0351026	3.41213e-06	1.00418e-11	0.87027	Hhew	Htim	FALSE	Hhew	Hmel	FALSE	FALSE	FALSE	FALSE	FALSE	FALSE
HeliconiiniSplit	Hcon	Hmel	Htim	2821	19	11	0.688434	0.00632735	0.0310864	0.0359601	8.4481e-06	6.69161e-13	0.799596	Hcon	Htim	FALSE	Hcon	Hmel	FALSE	FALSE	FALSE	FALSE	FALSE	FALSE
HeliconiiniSplit	Hele	Hmel	Htim	2775	17	10	0.714327	0.00625986	0.044248	0.0322573	5.51802e-07	3.49504e-10	0.995686	Hele	Htim	FALSE	Hele	Htim	FALSE	FALSE	TRUE	FALSE	FALSE	FALSE
HeliconiiniSplit	Hant	Hmel	Htim	2743	16	11	0.82746	0.0062499	0.0387418	0.0374063	8.16806e-06	3.29263e-11	0.908394	Hant	Htim	FALSE	Hant	Htim	FALSE	FALSE	TRUE	FALSE	FALSE	FALSE
HeliconiiniSplit	Hmel	Hsar	Htim	18	2808	10	0.661792	0.00626205	0.0258162	0.0401218	7.24757e-05	2.02569e-12	0.660394	Hsar	Htim	FALSE	Hmel	Hsar	FALSE	FALSE	FALSE	FALSE	FALSE	FALSE
HeliconiiniSplit	Hleu	Hmel	Htim	2679	17	10	0.714327	0.00627663	0.0254538	0.0460831	2.00491e-05	6.28232e-12	0.140491	Hleu	Htim	FALSE	Hleu	Hmel	FALSE	FALSE	FALSE	FALSE	FALSE	FALSE
HeliconiiniSplit	Hmel	Hric	Htim	12	2580	8	0.840746	0.00623559	0.048737	0.0354565	2.42184e-06	7.52119e-09	0.95341	Hric	Htim	FALSE	Hric	Htim	FALSE	FALSE	TRUE	FALSE	FALSE	FALSE
HeliconiiniSplit	Hdem	Hmel	Htim	2827	17	13	0.895892	0.00632017	0.0284951	0.0329914	6.17148e-07	8.24496e-12	0.69825	Hdem	Htim	FALSE	Hdem	Hmel	FALSE	FALSE	FALSE	FALSE	FALSE	FALSE
HeliconiiniSplit	Hert	Hmel	Htim	2825	18	13	0.840746	0.00628996	0.0339343	0.0364469	2.36772e-06	2.46848e-12	0.777263	Hert	Htim	FALSE	Hert	Hmel	FALSE	FALSE	FALSE	FALSE	FALSE	FALSE
HeliconiiniSplit	Hmel	Hper	Htim	17	2769	11	0.782977	0.00628115	0.0359702	0.0399268	4.7815e-08	6.96008e-12	0.805108	Hper	Htim	FALSE	Hmel	Hper	FALSE	FALSE	FALSE	FALSE	FALSE	FALSE
HeliconiiniSplit	Hcha	Hmel	Htim	2843	18	12	0.80253	0.00629977	0.0455608	0.0358151	1.11607e-08	1.91972e-12	1	Hcha	Htim	FALSE	Hcha	Htim	FALSE	FALSE	TRUE	FALSE	FALSE	FALSE
HeliconiiniSplit	Hhim	Hmel	Htim	2830	18	14	0.895892	0.00628662	0.041701	0.0402431	1.24574e-07	2.01065e-12	0.799382	Hhim	Htim	FALSE	Hhim	Htim	FALSE	FALSE	TRUE	FALSE	FALSE	FALSE
HeliconiiniSplit	Hlat	Hmel	Htim	2618	16	11	0.82746	0.00638197	0.0432394	0.0418987	7.98066e-06	3.47289e-11	0.784584	Hlat	Htim	FALSE	Hlat	Htim	FALSE	FALSE	TRUE	FALSE	FALSE	FALSE
HeliconiiniSplit	Heet	Hmel	Htim	2455	14	9	0.804066	0.00630448	0.0376884	0.0343799	3.72525e-06	5.0235e-10	0.972676	Heet	Htim	FALSE	Heet	Htim	FALSE	FALSE	TRUE	FALSE	FALSE	FALSE
HeliconiiniSplit	Herd	Hmel	Htim	2801	17	12	0.838577	0.00629045	0.0321326	0.0391689	3.41983e-06	9.11953e-12	0.740263	Herd	Htim	FALSE	Herd	Hmel	FALSE	FALSE	FALSE	FALSE	FALSE	FALSE
HeliconiiniSplit	Hmel	Hpet	Htim	17	2773	9	0.635305	0.00630852	0.0446647	0.030867	7.1742e-05	7.92349e-12	1	Hpet	Htim	FALSE	Hpet	Htim	FALSE	FALSE	TRUE	FALSE	FALSE	FALSE
HeliconiiniSplit	Hher	Hmel	Htim	2825	18	12	0.80253	0.0063214	0.038412	0.0401497	4.93531e-06	1.82627e-12	0.664378	Hher	Htim	FALSE	Hher	Hmel	FALSE	FALSE	FALSE	FALSE	FALSE	FALSE
HeliconiiniSplit	Hhec	Hmel	Htim	2814	15	11	0.87828	0.00635327	0.0275849	0.0365282	3.29105e-05	1.42043e-10	0.403587	Hhec	Htim	FALSE	Hhec	Hmel	FALSE	FALSE	FALSE	FALSE	FALSE	FALSE
HeliconiiniSplit	Hhor	Hmel	Htim	2719	18	11	0.739168	0.00627278	0.026371	0.0366842	7.39613e-06	1.80508e-12	0.418166	Hhor	Htim	FALSE	Hhor	Hmel	FALSE	FALSE	FALSE	FALSE	FALSE	FALSE
HeliconiiniSplit	Hcly	Hmel	Htim	2528	15	9	0.765344	0.00625192	0.0354406	0.0421244	8.32682e-07	1.12864e-10	0.980239	Hcly	Htim	FALSE	Hcly	Hmel	FALSE	FALSE	FALSE	FALSE	FALSE	FALSE
HeliconiiniSplit	Hmel	Htel	Htim	19	2836	9	0.446118	0.0063482	0.0360528	0.033422	1.25404e-06	6.63054e-13	0.811769	Htel	Htim	FALSE	Htel	Htim	FALSE	FALSE	TRUE	FALSE	FALSE	FALSE
HeliconiiniSplit	Elyb	Hmel	Htim	2149	3	1	0.804066	0.00658048	0.0710884	0.0629605	0.0905837	0.00322907	1	Elyb	Htim	FALSE	Elyb	Htim	FALSE	FALSE	TRUE	FALSE	FALSE	FALSE
HeliconiiniSplit	Etal	Hmel	Htim	2837	4	3	0.943757	0.00663301	0.0864664	0.0516779	0.00343942	0.000689136	0.784584	Etal	Htim	FALSE	Etal	Htim	FALSE	FALSE	TRUE	FALSE	FALSE	FALSE
HeliconiiniSplit	Eali	Hmel	Htim	1761	4	3	0.943757	0.00653594	0.0417481	0.0598596	0.00366921	0.000684588	0.639668	Eali	Htim	FALSE	Eali	Hmel	FALSE	FALSE	FALSE	FALSE	FALSE	FALSE
HeliconiiniSplit	Evib	Hmel	Htim	2561	5	4	0.957582	0.0064245	0.0472031	0.0650035	0.000768315	0.000145649	0.698507	Evib	Htim	FALSE	Evib	Hmel	FALSE	FALSE	FALSE	FALSE	FALSE	FALSE
HeliconiiniSplit	Elam	Hmel	Htim	2135	3	1	0.804066	0.00657893	0.0509826	0.0463741	0.0912045	0.00332045	1	Elam	Htim	FALSE	Elam	Htim	FALSE	FALSE	TRUE	FALSE	FALSE	FALSE
HeliconiiniSplit	Eisa	Hmel	Htim	2811	8	4	0.782977	0.00658464	0.0515313	0.0494137	0.0044587	1.77894e-06	0.886916	Eisa	Htim	FALSE	Eisa	Htim	FALSE	FALSE	TRUE	FALSE	FALSE	FALSE
HeliconiiniSplit	Avcr	Hmel	Htim	2782	5	1	0.597512	0.00655505	0.079682	0.0662495	0.0901004	0.000145803	0.922851	Avcr	Htim	FALSE	Avcr	Htim	FALSE	FALSE	TRUE	FALSE	FALSE	FALSE
HeliconiiniSplit	Avpe	Hmel	Htim	2585	4	1	0.714327	0.00654256	0.0816538	0.0623073	0.0901159	0.000675684	0.784584	Avpe	Htim	FALSE	Avpe	Htim	FALSE	FALSE	TRUE	FALSE	FALSE	FALSE
HeliconiiniSplit	Avfl	Hmel	Htim	2786	4	1	0.714327	0.00665628	0.0571348	0.0730231	0.0905861	0.000666038	0.784584	Avfl	Htim	FALSE	Avfl	Hmel	FALSE	FALSE	FALSE	FALSE	FALSE	FALSE
HeliconiiniSplit	Djun	Hmel	Htim	2833	4	3	0.943757	0.00658657	0.049025	0.0567685	0.0319262	0.000674143	0.993454	Djun	Htim	FALSE	Djun	Hmel	FALSE	FALSE	FALSE	FALSE	FALSE	FALSE
HeliconiiniSplit	Hmel	Htim	Ptel	3	1	2791	0.804066	0.00667858	0.0088316	0.0609441	0.341433	0.00320578	0.850181	Htim	Ptel	FALSE	Hmel	Ptel	FALSE	FALSE	FALSE	FALSE	FALSE	FALSE
HeliconiiniSplit	Diul	Hmel	Htim	2800	6	2	0.703186	0.00652943	0.0498856	0.064904	0.0598534	3.28013e-05	1	Diul	Htim	FALSE	Diul	Hmel	FALSE	FALSE	FALSE	FALSE	FALSE	FALSE
HeliconiiniSplit	Dpha	Hmel	Htim	2822	4	2	0.860299	0.00663584	0.0295435	0.0698611	0.069303	0.000669824	0.497535	Dpha	Htim	FALSE	Dpha	Hmel	FALSE	FALSE	FALSE	FALSE	FALSE	FALSE
HeliconiiniSplit	Hatt	Hhel	Htim	433	422	1956	0.945395	0.00563613	0.00886013	0.00813455	5.4212e-40	1.33495e-31	0.238385	Hhel	Htim	FALSE	Hhel	Htim	FALSE	FALSE	TRUE	FALSE	FALSE	FALSE
HeliconiiniSplit	Helv	Hhel	Htim	520	493	1783	0.860299	0.00597067	0.00782073	0.00821292	1.47919e-20	6.80683e-29	0.603576	Hhel	Htim	FALSE	Helv	Htim	FALSE	FALSE	FALSE	FALSE	FALSE	FALSE
HeliconiiniSplit	Hhel	Hpar	Htim	490	547	1816	0.521279	0.00589077	0.00815093	0.00813704	6.3784e-28	3.03982e-26	0.86454	Hhel	Htim	FALSE	Hhel	Htim	FALSE	FALSE	TRUE	FALSE	FALSE	FALSE
HeliconiiniSplit	Heth	Hhel	Htim	724	475	1481	1.98005e-11	0.00872933	0.0104364	0.00812205	3.23442e-09	0.0940931	3.50665e-10	Hhel	Htim	TRUE	Hhel	Htim	TRUE	TRUE	TRUE	FALSE	FALSE	FALSE
HeliconiiniSplit	Hhel	Hism	Htim	537	1145	1165	3.23923e-47	0.00836478	0.00942891	0.00784562	2.64751e-06	0.00030765	3.05592e-11	Hhel	Htim	TRUE	Hhel	Htim	TRUE	TRUE	TRUE	TRUE	TRUE	TRUE
HeliconiiniSplit	Hhel	Hnum	Htim	513	1123	1224	8.85789e-49	0.00746261	0.0081534	0.00796679	0.00766042	0.000897705	0.986564	Hhel	Htim	TRUE	Hhel	Htim	FALSE	FALSE	TRUE	FALSE	FALSE	FALSE
HeliconiiniSplit	Hbes	Hhel	Htim	1298	453	1032	1.96964e-48	0.0084785	0.00990338	0.00890628	1.13246e-09	0.000249994	0.00157875	Hbes	Hhel	TRUE	Hbes	Hhel	TRUE	TRUE	TRUE	FALSE	FALSE	FALSE
HeliconiiniSplit	Hhel	Hnat	Htim	388	1720	728	9.86538e-23	0.0087387	0.0110112	0.0105352	3.7685e-18	2.85569e-23	0.601774	Hhel	Hnat	TRUE	Hhel	Hnat	FALSE	FALSE	TRUE	FALSE	FALSE	FALSE
HeliconiiniSplit	Hhel	Htim	Hwal	23	17	2761	0.828406	0.00937126	0.0234292	0.025805	3.13862e-08	2.13371e-09	0.632105	Htim	Hwal	FALSE	Hhel	Hwal	FALSE	FALSE	FALSE	FALSE	FALSE	FALSE
HeliconiiniSplit	Hbur	Hhel	Htim	2806	23	17	0.828406	0.00943285	0.0235851	0.025117	2.61365e-07	1.26078e-11	0.917715	Hbur	Htim	FALSE	Hbur	Hhel	FALSE	FALSE	FALSE	FALSE	FALSE	FALSE
HeliconiiniSplit	Hege	Hhel	Htim	2807	24	20	0.911803	0.00941993	0.0203776	0.0229421	2.78377e-08	2.15591e-10	0.932239	Hege	Htim	FALSE	Hege	Hhel	FALSE	FALSE	FALSE	FALSE	FALSE	FALSE
HeliconiiniSplit	Hdor	Hhel	Htim	2792	18	24	0.83865	0.00942873	0.0303231	0.0286738	3.69485e-10	8.29094e-13	0.930956	Hdor	Hhel	FALSE	Hdor	Hhel	FALSE	FALSE	TRUE	FALSE	FALSE	FALSE
HeliconiiniSplit	Hhel	Htim	Hxan	17	22	2794	0.872884	0.00940789	0.0261297	0.0227205	1.06894e-08	1.02826e-10	0.951572	Hhel	Hxan	FALSE	Hhel	Hxan	FALSE	FALSE	TRUE	FALSE	FALSE	FALSE
HeliconiiniSplit	Hhel	Hhie	Htim	13	2448	15	0.943757	0.0092548	0.026465	0.0301679	4.38e-07	1.14064e-09	0.922851	Hhel	Hhie	FALSE	Hhie	Htim	FALSE	FALSE	FALSE	FALSE	FALSE	FALSE
HeliconiiniSplit	Hheb	Hhel	Htim	2721	18	16	0.957582	0.00938042	0.0286014	0.0213106	4.61742e-08	9.36479e-10	0.972676	Hheb	Htim	FALSE	Hheb	Htim	FALSE	FALSE	TRUE	FALSE	FALSE	FALSE
HeliconiiniSplit	Haoe	Hhel	Htim	2744	21	23	0.964909	0.00931087	0.0362124	0.0358321	1.88849e-13	2.29014e-13	1	Haoe	Hhel	FALSE	Haoe	Hhel	FALSE	FALSE	TRUE	FALSE	FALSE	FALSE
HeliconiiniSplit	Hhel	Hsap	Htim	14	2770	13	0.972571	0.00947888	0.0465354	0.0259916	7.36358e-08	5.06403e-07	1	Hsap	Htim	FALSE	Hsap	Htim	FALSE	FALSE	TRUE	FALSE	FALSE	FALSE
HeliconiiniSplit	Hhel	Hhew	Htim	14	2813	13	0.972571	0.00949671	0.0347199	0.0324701	1.22775e-05	3.62281e-09	0.587147	Hhew	Htim	FALSE	Hhew	Htim	FALSE	FALSE	TRUE	FALSE	FALSE	FALSE
HeliconiiniSplit	Hcon	Hhel	Htim	2813	14	14	1	0.00942901	0.0326808	0.0421741	3.52239e-08	1.01932e-06	0.874637	Hcon	Htim	FALSE	Hcon	Hhel	FALSE	FALSE	FALSE	FALSE	FALSE	FALSE
HeliconiiniSplit	Hele	Hhel	Htim	2767	14	12	0.943757	0.00939914	0.0562487	0.032044	2.46469e-07	1.21006e-06	0.982944	Hele	Htim	FALSE	Hele	Htim	FALSE	FALSE	TRUE	FALSE	FALSE	FALSE
HeliconiiniSplit	Hant	Hhel	Htim	2739	10	12	0.93885	0.00942738	0.0318335	0.032147	2.33584e-06	7.98909e-06	0.949387	Hant	Hhel	FALSE	Hant	Htim	FALSE	FALSE	FALSE	FALSE	FALSE	FALSE
HeliconiiniSplit	Hhel	Hsar	Htim	12	2789	14	0.943757	0.00931274	0.0326257	0.0380719	1.25519e-07	3.40655e-06	0.959107	Hhel	Hsar	FALSE	Hsar	Htim	FALSE	FALSE	FALSE	FALSE	FALSE	FALSE
HeliconiiniSplit	Hhel	Hleu	Htim	13	2675	12	0.970724	0.00936803	0.0430827	0.0391531	2.89705e-06	5.60003e-09	0.810514	Hleu	Htim	FALSE	Hleu	Htim	FALSE	FALSE	TRUE	FALSE	FALSE	FALSE
HeliconiiniSplit	Hhel	Hric	Htim	12	2576	7	0.782977	0.00934817	0.066274	0.0316449	1.14016e-05	9.46928e-08	0.747568	Hric	Htim	FALSE	Hric	Htim	FALSE	FALSE	TRUE	FALSE	FALSE	FALSE
HeliconiiniSplit	Hdem	Hhel	Htim	2821	14	15	0.97377	0.00941064	0.0301107	0.0306897	3.782e-07	1.46174e-07	0.784944	Hdem	Hhel	FALSE	Hdem	Htim	FALSE	FALSE	FALSE	FALSE	FALSE	FALSE
HeliconiiniSplit	Hert	Hhel	Htim	2819	14	16	0.948862	0.00938803	0.0300737	0.0435774	4.98962e-07	6.19762e-07	0.907689	Hert	Hhel	FALSE	Hert	Htim	FALSE	FALSE	FALSE	FALSE	FALSE	FALSE
HeliconiiniSplit	Hhel	Hper	Htim	16	2762	13	0.924745	0.0093888	0.0366997	0.0347248	4.94875e-09	6.16833e-10	1	Hper	Htim	FALSE	Hper	Htim	FALSE	FALSE	TRUE	FALSE	FALSE	FALSE
HeliconiiniSplit	Hcha	Hhel	Htim	2838	14	15	0.97377	0.00941135	0.0320831	0.040398	2.29807e-08	2.77838e-10	0.972676	Hcha	Hhel	FALSE	Hcha	Htim	FALSE	FALSE	FALSE	FALSE	FALSE	FALSE
HeliconiiniSplit	Hhel	Hhim	Htim	14	2826	16	0.948862	0.0094126	0.0291526	0.0424197	9.07668e-08	1.63709e-08	0.922352	Hhel	Hhim	FALSE	Hhim	Htim	FALSE	FALSE	FALSE	FALSE	FALSE	FALSE
HeliconiiniSplit	Hhel	Hlat	Htim	13	2612	13	1	0.00940011	0.0314493	0.0513962	7.37709e-07	1.23251e-06	1	Hlat	Htim	FALSE	Hhel	Hlat	FALSE	FALSE	FALSE	FALSE	FALSE	FALSE
HeliconiiniSplit	Heet	Hhel	Htim	2441	12	9	0.907135	0.00932159	0.0308292	0.0253666	3.27353e-06	2.02358e-06	1	Heet	Htim	FALSE	Heet	Htim	FALSE	FALSE	TRUE	FALSE	FALSE	FALSE
HeliconiiniSplit	Herd	Hhel	Htim	2785	10	15	0.804066	0.00933835	0.0294485	0.0353808	0.000197455	9.99926e-08	0.949824	Herd	Hhel	FALSE	Herd	Htim	FALSE	FALSE	FALSE	FALSE	FALSE	FALSE
HeliconiiniSplit	Hhel	Hpet	Htim	13	2768	12	0.970724	0.00945179	0.048811	0.0290249	2.75025e-06	1.27736e-06	1	Hpet	Htim	FALSE	Hpet	Htim	FALSE	FALSE	TRUE	FALSE	FALSE	FALSE
HeliconiiniSplit	Hhel	Hher	Htim	13	2821	16	0.924745	0.00949214	0.0327718	0.0409035	4.02315e-07	7.85554e-08	0.914807	Hhel	Hher	FALSE	Hher	Htim	FALSE	FALSE	FALSE	FALSE	FALSE	FALSE
HeliconiiniSplit	Hhec	Hhel	Htim	2801	13	12	0.970724	0.00948956	0.0211994	0.033586	7.70152e-05	9.62093e-08	0.428904	Hhec	Htim	FALSE	Hhec	Hhel	FALSE	FALSE	FALSE	FALSE	FALSE	FALSE
HeliconiiniSplit	Hhel	Hhor	Htim	14	2711	15	0.97377	0.00936129	0.0354004	0.0397117	2.62134e-09	1.86924e-07	0.319981	Hhel	Hhor	FALSE	Hhor	Htim	FALSE	FALSE	FALSE	FALSE	FALSE	FALSE
HeliconiiniSplit	Hcly	Hhel	Htim	2516	12	9	0.907135	0.00932987	0.0275165	0.030989	2.83835e-06	5.09459e-07	0.99568	Hcly	Htim	FALSE	Hcly	Hhel	FALSE	FALSE	FALSE	FALSE	FALSE	FALSE
HeliconiiniSplit	Hhel	Htel	Htim	13	2832	14	0.972571	0.00947779	0.0310427	0.0481779	4.14668e-08	3.09043e-09	0.987814	Hhel	Htel	FALSE	Htel	Htim	FALSE	FALSE	FALSE	FALSE	FALSE	FALSE
HeliconiiniSplit	Elyb	Hhel	Htim	2133	1	2	0.911803	0.00957369	0.0484621	0.0553813	0.0904339	0.0157375	1	Elyb	Hhel	FALSE	Elyb	Htim	FALSE	FALSE	FALSE	FALSE	FALSE	FALSE
HeliconiiniSplit	Etal	Hhel	Htim	2822	4	5	0.957582	0.00958229	0.0442307	0.0749863	0.000776716	0.000142169	0.698507	Etal	Hhel	FALSE	Etal	Htim	FALSE	FALSE	FALSE	FALSE	FALSE	FALSE
HeliconiiniSplit	Eali	Hhel	Htim	1754	3	3	1	0.00930189	0.0715392	0.0427508	0.00342659	0.00317202	0.784584	Eali	Hhel	FALSE	Eali	Hhel	FALSE	FALSE	TRUE	FALSE	FALSE	FALSE
HeliconiiniSplit	Evib	Hhel	Htim	2547	3	5	0.895892	0.00952289	0.0591395	0.0465169	0.00353214	0.000148657	1	Evib	Hhel	FALSE	Evib	Hhel	FALSE	FALSE	TRUE	FALSE	FALSE	FALSE
HeliconiiniSplit	Elam	Hhel	Htim	2120	2	3	0.936031	0.00955916	0.0435017	0.048801	0.017097	0.00320033	0.972676	Elam	Hhel	FALSE	Elam	Htim	FALSE	FALSE	FALSE	FALSE	FALSE	FALSE
HeliconiiniSplit	Eisa	Hhel	Htim	2790	6	7	0.970724	0.00944163	0.0464528	0.0619599	3.75035e-05	0.000189412	0.98948	Eisa	Hhel	FALSE	Eisa	Htim	FALSE	FALSE	FALSE	FALSE	FALSE	FALSE
HeliconiiniSplit	Avcr	Hhel	Htim	2773	3	5	0.895892	0.0094756	0.0733982	0.0655107	0.00339663	0.000140618	0.972676	Avcr	Hhel	FALSE	Avcr	Hhel	FALSE	FALSE	TRUE	FALSE	FALSE	FALSE
HeliconiiniSplit	Avpe	Hhel	Htim	2564	1	5	0.597512	0.00945207	0.0955171	0.064906	0.0900682	0.000143392	0.741527	Avpe	Hhel	FALSE	Avpe	Hhel	FALSE	FALSE	TRUE	FALSE	FALSE	FALSE
HeliconiiniSplit	Avfl	Hhel	Htim	2777	2	4	0.860299	0.00961478	0.077425	0.0620353	0.0166558	0.000658583	0.6822	Avfl	Hhel	FALSE	Avfl	Hhel	FALSE	FALSE	TRUE	FALSE	FALSE	FALSE
HeliconiiniSplit	Djun	Hhel	Htim	2809	3	5	0.895892	0.0094705	0.0568051	0.0599321	0.00343129	0.00636047	0.886916	Djun	Hhel	FALSE	Djun	Htim	FALSE	FALSE	FALSE	FALSE	FALSE	FALSE
HeliconiiniSplit	Hhel	Htim	Ptel	3	3	2777	1	0.00956645	0.0656606	0.0438443	0.00342299	0.0446781	0.784584	Htim	Ptel	FALSE	Htim	Ptel	FALSE	FALSE	TRUE	FALSE	FALSE	FALSE
HeliconiiniSplit	Diul	Hhel	Htim	2778	4	5	0.957582	0.00949375	0.0716159	0.0578757	0.000727121	0.00200607	0.792879	Diul	Hhel	FALSE	Diul	Hhel	FALSE	FALSE	TRUE	FALSE	FALSE	FALSE
HeliconiiniSplit	Dpha	Hhel	Htim	2801	2	4	0.860299	0.00954464	0.0653363	0.0485361	0.0166721	0.010572	0.870271	Dpha	Hhel	FALSE	Dpha	Hhel	FALSE	FALSE	TRUE	FALSE	FALSE	FALSE
HeliconiiniSplit	Hhel	Htim	Pdid	2	2	2784	1	0.00959382	0.07969	0.0949797	0.0166281	0.0154022	0.922851	Hhel	Pdid	FALSE	Hhel	Pdid	FALSE	FALSE	TRUE	FALSE	FALSE	FALSE
HeliconiiniSplit	Hatt	Helv	Htim	541	560	1684	0.916403	0.00651928	0.00772696	0.00907803	1.47577e-09	1.42492e-30	0.000100866	Hatt	Htim	FALSE	Helv	Htim	TRUE	FALSE	FALSE	FALSE	FALSE	FALSE
HeliconiiniSplit	Hatt	Hpar	Htim	546	574	1723	0.860299	0.00652484	0.00786336	0.00886949	8.36833e-14	5.15508e-26	0.0569913	Hatt	Htim	FALSE	Hpar	Htim	FALSE	FALSE	FALSE	FALSE	FALSE	FALSE
HeliconiiniSplit	Hatt	Heth	Htim	496	712	1469	1.32709e-08	0.00903216	0.0101875	0.00877947	1.35478e-05	0.512115	0.000137529	Hatt	Htim	TRUE	Hatt	Htim	TRUE	TRUE	TRUE	FALSE	FALSE	FALSE
HeliconiiniSplit	Hatt	Hism	Htim	537	1139	1163	1.81176e-46	0.0087111	0.00907142	0.00860094	0.0801745	0.0716805	0.0344701	Hatt	Htim	TRUE	Hatt	Htim	TRUE	TRUE	TRUE	FALSE	FALSE	FALSE
HeliconiiniSplit	Hatt	Hnum	Htim	523	1124	1202	4.02217e-47	0.00776812	0.00797119	0.00847018	0.458734	0.00041013	0.298651	Hatt	Htim	TRUE	Hnum	Htim	FALSE	FALSE	FALSE	FALSE	FALSE	FALSE
HeliconiiniSplit	Hatt	Hbes	Htim	477	1287	1010	4.26956e-41	0.008875	0.00974258	0.00928213	2.65898e-05	0.000364463	0.377779	Hatt	Hbes	TRUE	Hatt	Hbes	FALSE	FALSE	TRUE	FALSE	FALSE	FALSE
HeliconiiniSplit	Hatt	Hnat	Htim	384	1698	745	4.66324e-25	0.00921354	0.0111672	0.0106707	3.46724e-12	8.45315e-18	0.870271	Hatt	Hnat	TRUE	Hatt	Hnat	FALSE	FALSE	TRUE	FALSE	FALSE	FALSE
HeliconiiniSplit	Hatt	Htim	Hwal	22	18	2752	0.909928	0.00983464	0.0263411	0.0260528	1.07461e-07	7.26251e-09	0.914595	Htim	Hwal	FALSE	Htim	Hwal	FALSE	FALSE	TRUE	FALSE	FALSE	FALSE
HeliconiiniSplit	Hatt	Hbur	Htim	21	2796	18	0.936031	0.0099068	0.0233665	0.0256463	4.86804e-06	2.13669e-10	0.922851	Hbur	Htim	FALSE	Hatt	Hbur	FALSE	FALSE	FALSE	FALSE	FALSE	FALSE
HeliconiiniSplit	Hatt	Hege	Htim	23	2799	18	0.87828	0.00988628	0.0226723	0.0223657	3.17455e-08	1.35518e-09	0.934299	Hege	Htim	FALSE	Hege	Htim	FALSE	FALSE	TRUE	FALSE	FALSE	FALSE
HeliconiiniSplit	Hatt	Hdor	Htim	24	2778	21	0.936031	0.00984085	0.026146	0.0293059	5.65793e-09	7.5694e-13	1	Hdor	Htim	FALSE	Hatt	Hdor	FALSE	FALSE	FALSE	FALSE	FALSE	FALSE
HeliconiiniSplit	Hatt	Htim	Hxan	22	20	2783	0.964909	0.00982559	0.0273325	0.0267145	5.6922e-08	1.9188e-11	1	Htim	Hxan	FALSE	Htim	Hxan	FALSE	FALSE	TRUE	FALSE	FALSE	FALSE
HeliconiiniSplit	Hatt	Hhie	Htim	16	2445	13	0.924745	0.00974969	0.0308801	0.021191	9.30986e-09	1.19886e-05	0.699676	Hhie	Htim	FALSE	Hhie	Htim	FALSE	FALSE	TRUE	FALSE	FALSE	FALSE
HeliconiiniSplit	Hatt	Hheb	Htim	17	2709	20	0.936031	0.00979326	0.0238817	0.0181009	4.17609e-09	1.53606e-07	0.527822	Hatt	Hheb	FALSE	Hatt	Hheb	FALSE	FALSE	TRUE	FALSE	FALSE	FALSE
HeliconiiniSplit	Haoe	Hatt	Htim	2735	19	21	0.964909	0.00979751	0.0367163	0.0319023	1.81596e-12	3.78741e-10	0.810088	Haoe	Hatt	FALSE	Haoe	Hatt	FALSE	FALSE	TRUE	FALSE	FALSE	FALSE
HeliconiiniSplit	Hatt	Hsap	Htim	12	2764	11	0.970724	0.00989468	0.0334852	0.02441	3.50781e-07	5.27648e-06	0.497729	Hsap	Htim	FALSE	Hsap	Htim	FALSE	FALSE	TRUE	FALSE	FALSE	FALSE
HeliconiiniSplit	Hatt	Hhew	Htim	13	2806	11	0.94161	0.00987761	0.0268842	0.0296384	7.1409e-05	2.16045e-06	1	Hhew	Htim	FALSE	Hatt	Hhew	FALSE	FALSE	FALSE	FALSE	FALSE	FALSE
HeliconiiniSplit	Hatt	Hcon	Htim	10	2807	13	0.909928	0.00992011	0.0293199	0.0259224	2.07423e-06	0.000156989	0.988333	Hatt	Hcon	FALSE	Hatt	Hcon	FALSE	FALSE	TRUE	FALSE	FALSE	FALSE
HeliconiiniSplit	Hatt	Hele	Htim	10	2762	11	0.970724	0.00987425	0.0285755	0.0287315	8.12061e-05	4.52013e-05	0.995686	Hatt	Hele	FALSE	Hele	Htim	FALSE	FALSE	FALSE	FALSE	FALSE	FALSE
HeliconiiniSplit	Hant	Hatt	Htim	2734	8	10	0.936031	0.00989126	0.0247464	0.0307669	0.00156162	7.32438e-05	0.792085	Hant	Hatt	FALSE	Hant	Htim	FALSE	FALSE	FALSE	FALSE	FALSE	FALSE
HeliconiiniSplit	Hatt	Hsar	Htim	8	2787	13	0.80253	0.00981911	0.0296703	0.0292285	1.74446e-05	7.82088e-06	1	Hatt	Hsar	FALSE	Hatt	Hsar	FALSE	FALSE	TRUE	FALSE	FALSE	FALSE
HeliconiiniSplit	Hatt	Hleu	Htim	9	2672	10	0.970724	0.00990792	0.0402904	0.0321626	9.65812e-07	3.52964e-05	0.850181	Hatt	Hleu	FALSE	Hatt	Hleu	FALSE	FALSE	TRUE	FALSE	FALSE	FALSE
HeliconiiniSplit	Hatt	Hric	Htim	10	2575	6	0.804066	0.00979376	0.0353924	0.0397407	4.99258e-05	1.24645e-07	1	Hric	Htim	FALSE	Hatt	Hric	FALSE	FALSE	FALSE	FALSE	FALSE	FALSE
HeliconiiniSplit	Hatt	Hdem	Htim	13	2810	14	0.972571	0.0098195	0.0303035	0.0235449	2.28722e-07	2.00015e-05	1	Hatt	Hdem	FALSE	Hatt	Hdem	FALSE	FALSE	TRUE	FALSE	FALSE	FALSE
HeliconiiniSplit	Hatt	Hert	Htim	13	2811	15	0.943757	0.00983502	0.0284247	0.0254603	1.96918e-05	8.84812e-07	1	Hatt	Hert	FALSE	Hatt	Hert	FALSE	FALSE	TRUE	FALSE	FALSE	FALSE
HeliconiiniSplit	Hatt	Hper	Htim	11	2750	13	0.94161	0.00977851	0.0308831	0.032118	1.21314e-07	3.06194e-09	0.829097	Hatt	Hper	FALSE	Hper	Htim	FALSE	FALSE	FALSE	FALSE	FALSE	FALSE
HeliconiiniSplit	Hatt	Hcha	Htim	12	2830	14	0.943757	0.00983234	0.0315409	0.0336523	5.83611e-06	8.89041e-10	0.850181	Hatt	Hcha	FALSE	Hcha	Htim	FALSE	FALSE	FALSE	FALSE	FALSE	FALSE
HeliconiiniSplit	Hatt	Hhim	Htim	13	2819	14	0.972571	0.0098299	0.0295695	0.0330702	2.78726e-05	1.75765e-07	0.878826	Hatt	Hhim	FALSE	Hhim	Htim	FALSE	FALSE	FALSE	FALSE	FALSE	FALSE
HeliconiiniSplit	Hatt	Hlat	Htim	11	2607	10	0.970724	0.00982458	0.0348874	0.0266975	4.63444e-05	0.000357873	0.907609	Hlat	Htim	FALSE	Hlat	Htim	FALSE	FALSE	TRUE	FALSE	FALSE	FALSE
HeliconiiniSplit	Hatt	Heet	Htim	12	2442	9	0.907135	0.00976592	0.0329484	0.031353	2.22156e-06	1.0054e-06	0.90746	Heet	Htim	FALSE	Heet	Htim	FALSE	FALSE	TRUE	FALSE	FALSE	FALSE
HeliconiiniSplit	Hatt	Herd	Htim	7	2786	14	0.661792	0.00981351	0.0281473	0.033489	0.00113408	3.09889e-07	0.935168	Hatt	Herd	FALSE	Herd	Htim	FALSE	FALSE	FALSE	FALSE	FALSE	FALSE
HeliconiiniSplit	Hatt	Hpet	Htim	10	2765	11	0.970724	0.00990705	0.0297072	0.0271868	1.96153e-05	0.000458758	0.907609	Hatt	Hpet	FALSE	Hatt	Hpet	FALSE	FALSE	TRUE	FALSE	FALSE	FALSE
HeliconiiniSplit	Hatt	Hher	Htim	13	2814	11	0.94161	0.00986038	0.0275363	0.0334738	3.63372e-05	1.18146e-07	0.907689	Hher	Htim	FALSE	Hatt	Hher	FALSE	FALSE	FALSE	FALSE	FALSE	FALSE
HeliconiiniSplit	Hatt	Hhec	Htim	11	2791	13	0.94161	0.0098555	0.0325376	0.0286425	4.0106e-05	4.52473e-06	1	Hatt	Hhec	FALSE	Hatt	Hhec	FALSE	FALSE	TRUE	FALSE	FALSE	FALSE
HeliconiiniSplit	Hatt	Hhor	Htim	12	2708	13	0.970724	0.0098016	0.0355076	0.0250496	6.36286e-08	0.000144603	0.638215	Hatt	Hhor	FALSE	Hatt	Hhor	FALSE	FALSE	TRUE	FALSE	FALSE	FALSE
HeliconiiniSplit	Hatt	Hcly	Htim	11	2515	9	0.936031	0.00976355	0.0312825	0.0354941	2.33426e-06	1.02542e-06	0.943219	Hcly	Htim	FALSE	Hatt	Hcly	FALSE	FALSE	FALSE	FALSE	FALSE	FALSE
HeliconiiniSplit	Hatt	Htel	Htim	14	2820	10	0.860299	0.00989042	0.0287618	0.0276519	3.31699e-07	1.56187e-06	0.726764	Htel	Htim	FALSE	Htel	Htim	FALSE	FALSE	TRUE	FALSE	FALSE	FALSE
HeliconiiniSplit	Etal	Hatt	Htim	2815	3	2	0.936031	0.0100266	0.0530604	0.0520325	0.0168782	0.00317564	1	Etal	Htim	FALSE	Etal	Htim	FALSE	FALSE	TRUE	FALSE	FALSE	FALSE
HeliconiiniSplit	Eali	Hatt	Htim	1756	2	2	1	0.00966471	0.0863286	0.0481124	0.0166558	0.0156159	0.741527	Eali	Htim	FALSE	Eali	Htim	FALSE	FALSE	TRUE	FALSE	FALSE	FALSE
HeliconiiniSplit	Evib	Hatt	Htim	2548	2	3	0.936031	0.00988996	0.0536513	0.044126	0.0168044	0.00320184	0.784584	Evib	Hatt	FALSE	Evib	Hatt	FALSE	FALSE	TRUE	FALSE	FALSE	FALSE
HeliconiiniSplit	Elam	Hatt	Htim	2115	2	2	1	0.0098615	0.0624958	0.0490723	0.0167266	0.0158622	0.922851	Elam	Htim	FALSE	Elam	Htim	FALSE	FALSE	TRUE	FALSE	FALSE	FALSE
HeliconiiniSplit	Eisa	Hatt	Htim	2788	5	3	0.895892	0.00991575	0.0330112	0.0573613	0.0901164	0.000141802	0.515955	Eisa	Htim	FALSE	Eisa	Hatt	FALSE	FALSE	FALSE	FALSE	FALSE	FALSE
HeliconiiniSplit	Avcr	Hatt	Htim	2766	3	2	0.936031	0.00998206	0.0688121	0.0790815	0.0167989	0.00308313	1	Avcr	Htim	FALSE	Avcr	Hatt	FALSE	FALSE	FALSE	FALSE	FALSE	FALSE
HeliconiiniSplit	Avpe	Hatt	Htim	2563	2	2	1	0.00991935	0.07785	0.0668254	0.0167266	0.0158086	1	Avpe	Htim	FALSE	Avpe	Htim	FALSE	FALSE	TRUE	FALSE	FALSE	FALSE
HeliconiiniSplit	Avfl	Hatt	Htim	2774	2	1	0.911803	0.0100392	0.080642	0.0757687	0.0900682	0.0155523	1	Avfl	Htim	FALSE	Avfl	Htim	FALSE	FALSE	TRUE	FALSE	FALSE	FALSE
HeliconiiniSplit	Djun	Hatt	Htim	2803	2	4	0.860299	0.00994185	0.0682755	0.0548305	0.0167266	0.0333751	0.972676	Djun	Hatt	FALSE	Djun	Hatt	FALSE	FALSE	TRUE	FALSE	FALSE	FALSE
HeliconiiniSplit	Hatt	Htim	Ptel	2	3	2772	0.936031	0.0100276	0.0733429	0.0411853	0.0167135	0.05319	0.784584	Hatt	Ptel	FALSE	Hatt	Ptel	FALSE	FALSE	TRUE	FALSE	FALSE	FALSE
HeliconiiniSplit	Diul	Hatt	Htim	2771	4	3	0.943757	0.00988697	0.0418157	0.0740053	0.0537758	0.00064934	0.639668	Diul	Htim	FALSE	Diul	Hatt	FALSE	FALSE	FALSE	FALSE	FALSE	FALSE
HeliconiiniSplit	Dpha	Hatt	Htim	2794	2	2	1	0.00998244	0.0667372	0.0404175	0.0167366	0.268869	1	Dpha	Htim	FALSE	Dpha	Htim	FALSE	FALSE	TRUE	FALSE	FALSE	FALSE
HeliconiiniSplit	Helv	Hpar	Htim	346	341	2144	0.97377	0.0044157	0.00751874	0.00853484	4.10575e-39	5.22186e-61	0.0163784	Hpar	Htim	FALSE	Helv	Htim	TRUE	FALSE	FALSE	FALSE	FALSE	FALSE
HeliconiiniSplit	Helv	Heth	Htim	483	710	1467	1.38069e-09	0.00856005	0.01082	0.00805201	2.35034e-14	0.0625431	2.06499e-15	Helv	Htim	TRUE	Helv	Htim	TRUE	TRUE	TRUE	FALSE	FALSE	FALSE
HeliconiiniSplit	Helv	Hism	Htim	546	1156	1123	6.2682e-43	0.00783437	0.00941734	0.00838902	1.36036e-11	0.00244781	3.25527e-05	Helv	Hism	TRUE	Helv	Hism	TRUE	TRUE	TRUE	FALSE	FALSE	FALSE
HeliconiiniSplit	Helv	Hnum	Htim	512	1089	1235	9.85005e-45	0.00728935	0.00824203	0.00765901	1.74353e-05	0.00518063	0.235299	Helv	Htim	TRUE	Helv	Htim	FALSE	FALSE	TRUE	FALSE	FALSE	FALSE
HeliconiiniSplit	Hbes	Helv	Htim	1289	481	992	4.04402e-38	0.00825701	0.0102774	0.00872355	1.30716e-14	0.000432958	9.87976e-07	Hbes	Helv	TRUE	Hbes	Helv	TRUE	TRUE	TRUE	FALSE	FALSE	FALSE
HeliconiiniSplit	Helv	Hnat	Htim	404	1680	731	1.01961e-20	0.00871524	0.0112305	0.0102646	1.26607e-19	8.08795e-19	0.156062	Helv	Hnat	TRUE	Helv	Hnat	FALSE	FALSE	TRUE	FALSE	FALSE	FALSE
HeliconiiniSplit	Helv	Htim	Hwal	31	20	2728	0.659143	0.00926101	0.0305176	0.0266354	3.96354e-12	1.57545e-12	1	Htim	Hwal	FALSE	Htim	Hwal	FALSE	FALSE	TRUE	FALSE	FALSE	FALSE
HeliconiiniSplit	Hbur	Helv	Htim	2775	29	18	0.609185	0.00935468	0.0275739	0.026138	2.95851e-09	6.52458e-15	0.908649	Hbur	Htim	FALSE	Hbur	Htim	FALSE	FALSE	TRUE	FALSE	FALSE	FALSE
HeliconiiniSplit	Hege	Helv	Htim	2773	30	24	0.860299	0.00930944	0.0239326	0.022634	7.5506e-11	2.23063e-12	0.972676	Hege	Htim	FALSE	Hege	Htim	FALSE	FALSE	TRUE	FALSE	FALSE	FALSE
HeliconiiniSplit	Hdor	Helv	Htim	2760	29	20	0.740228	0.0093338	0.0275006	0.0289217	5.45424e-10	9.89584e-17	0.907689	Hdor	Htim	FALSE	Hdor	Helv	FALSE	FALSE	FALSE	FALSE	FALSE	FALSE
HeliconiiniSplit	Helv	Htim	Hxan	27	19	2764	0.782977	0.00932349	0.0226216	0.0256233	9.29697e-10	2.97557e-13	1	Htim	Hxan	FALSE	Helv	Hxan	FALSE	FALSE	FALSE	FALSE	FALSE	FALSE
HeliconiiniSplit	Helv	Hhie	Htim	22	2417	17	0.872884	0.00921213	0.0299731	0.023392	3.04518e-08	3.22333e-11	0.886916	Hhie	Htim	FALSE	Hhie	Htim	FALSE	FALSE	TRUE	FALSE	FALSE	FALSE
HeliconiiniSplit	Helv	Hheb	Htim	27	2688	17	0.661792	0.00927095	0.027182	0.0213872	6.18168e-10	1.51753e-12	0.919842	Hheb	Htim	FALSE	Hheb	Htim	FALSE	FALSE	TRUE	FALSE	FALSE	FALSE
HeliconiiniSplit	Haoe	Helv	Htim	2714	23	25	0.970263	0.00929922	0.0361739	0.034792	1.05332e-14	2.10541e-14	0.944049	Haoe	Helv	FALSE	Haoe	Helv	FALSE	FALSE	TRUE	FALSE	FALSE	FALSE
HeliconiiniSplit	Helv	Hsap	Htim	18	2741	12	0.80253	0.0093221	0.0466299	0.0244278	1.08736e-08	7.33393e-09	0.0405658	Hsap	Htim	FALSE	Hsap	Htim	TRUE	FALSE	TRUE	FALSE	FALSE	FALSE
HeliconiiniSplit	Helv	Hhew	Htim	19	2779	15	0.897532	0.00934949	0.0311458	0.0290948	3.25176e-06	1.41864e-11	0.687658	Hhew	Htim	FALSE	Hhew	Htim	FALSE	FALSE	TRUE	FALSE	FALSE	FALSE
HeliconiiniSplit	Hcon	Helv	Htim	2786	19	14	0.857817	0.00932171	0.0368297	0.0279716	1.24915e-07	7.83642e-11	0.361757	Hcon	Htim	FALSE	Hcon	Htim	FALSE	FALSE	TRUE	FALSE	FALSE	FALSE
HeliconiiniSplit	Hele	Helv	Htim	2743	17	13	0.895892	0.00931906	0.0459904	0.0269748	3.48776e-09	5.09916e-08	0.167766	Hele	Htim	FALSE	Hele	Htim	FALSE	FALSE	TRUE	FALSE	FALSE	FALSE
HeliconiiniSplit	Hant	Helv	Htim	2712	16	14	0.948862	0.0092624	0.0439456	0.032577	9.70332e-06	1.02685e-09	0.55721	Hant	Htim	FALSE	Hant	Htim	FALSE	FALSE	TRUE	FALSE	FALSE	FALSE
HeliconiiniSplit	Helv	Hsar	Htim	17	2761	14	0.926416	0.0092165	0.033817	0.031297	1.18789e-07	3.53513e-10	0.588229	Hsar	Htim	FALSE	Hsar	Htim	FALSE	FALSE	TRUE	FALSE	FALSE	FALSE
HeliconiiniSplit	Helv	Hleu	Htim	16	2645	14	0.948862	0.00926101	0.0372406	0.0355507	1.98347e-07	1.17892e-10	0.692244	Hleu	Htim	FALSE	Hleu	Htim	FALSE	FALSE	TRUE	FALSE	FALSE	FALSE
HeliconiiniSplit	Helv	Hric	Htim	15	2550	9	0.765344	0.00929247	0.0494832	0.0316216	5.87368e-07	1.65503e-09	0.36629	Hric	Htim	FALSE	Hric	Htim	FALSE	FALSE	TRUE	FALSE	FALSE	FALSE
HeliconiiniSplit	Hdem	Helv	Htim	2789	17	18	0.978307	0.00931216	0.0254371	0.0318535	8.79505e-09	9.83587e-10	0.584285	Hdem	Helv	FALSE	Hdem	Htim	FALSE	FALSE	FALSE	FALSE	FALSE	FALSE
HeliconiiniSplit	Helv	Hert	Htim	19	2789	17	0.957582	0.00930804	0.0346846	0.0276383	5.19647e-07	1.7713e-09	0.67442	Hert	Htim	FALSE	Hert	Htim	FALSE	FALSE	TRUE	FALSE	FALSE	FALSE
HeliconiiniSplit	Helv	Hper	Htim	18	2729	16	0.957582	0.00930113	0.0370972	0.0330792	6.66984e-11	5.26544e-11	0.601774	Hper	Htim	FALSE	Hper	Htim	FALSE	FALSE	TRUE	FALSE	FALSE	FALSE
HeliconiiniSplit	Hcha	Helv	Htim	2807	17	18	0.978307	0.00932836	0.0283836	0.0376023	4.70193e-10	5.05966e-10	0.532393	Hcha	Helv	FALSE	Hcha	Htim	FALSE	FALSE	FALSE	FALSE	FALSE	FALSE
HeliconiiniSplit	Helv	Hhim	Htim	19	2793	17	0.957582	0.00932812	0.0381118	0.0295718	2.87208e-07	1.07037e-10	0.698507	Hhim	Htim	FALSE	Hhim	Htim	FALSE	FALSE	TRUE	FALSE	FALSE	FALSE
HeliconiiniSplit	Helv	Hlat	Htim	16	2590	15	0.975172	0.00929445	0.0370741	0.0367939	5.21963e-06	9.79762e-09	0.994755	Hlat	Htim	FALSE	Hlat	Htim	FALSE	FALSE	TRUE	FALSE	FALSE	FALSE
HeliconiiniSplit	Heet	Helv	Htim	2420	16	11	0.82746	0.00924733	0.0390336	0.0292598	3.57684e-07	9.72593e-09	0.61842	Heet	Htim	FALSE	Heet	Htim	FALSE	FALSE	TRUE	FALSE	FALSE	FALSE
HeliconiiniSplit	Helv	Herd	Htim	16	2752	14	0.948862	0.00926284	0.0348336	0.0263832	5.24412e-07	5.67673e-08	0.801183	Herd	Htim	FALSE	Herd	Htim	FALSE	FALSE	TRUE	FALSE	FALSE	FALSE
HeliconiiniSplit	Helv	Hpet	Htim	19	2735	13	0.804066	0.00929438	0.04313	0.0266532	4.19932e-07	4.1736e-10	0.249348	Hpet	Htim	FALSE	Hpet	Htim	FALSE	FALSE	TRUE	FALSE	FALSE	FALSE
HeliconiiniSplit	Helv	Hher	Htim	20	2790	15	0.860299	0.00933275	0.0380212	0.0322766	1.12279e-07	3.773e-11	0.87547	Hher	Htim	FALSE	Hher	Htim	FALSE	FALSE	TRUE	FALSE	FALSE	FALSE
HeliconiiniSplit	Helv	Hhec	Htim	15	2769	19	0.897532	0.00936927	0.0292267	0.0299146	2.89256e-08	5.55792e-08	0.932239	Helv	Hhec	FALSE	Hhec	Htim	FALSE	FALSE	FALSE	FALSE	FALSE	FALSE
HeliconiiniSplit	Helv	Hhor	Htim	15	2685	16	0.975172	0.00928032	0.0336185	0.0304335	7.53588e-10	1.48777e-08	0.864606	Helv	Hhor	FALSE	Helv	Hhor	FALSE	FALSE	TRUE	FALSE	FALSE	FALSE
HeliconiiniSplit	Hcly	Helv	Htim	2476	16	11	0.82746	0.00920263	0.0373	0.0355262	3.4747e-08	2.63609e-09	0.6888	Hcly	Htim	FALSE	Hcly	Htim	FALSE	FALSE	TRUE	FALSE	FALSE	FALSE
HeliconiiniSplit	Helv	Htel	Htim	16	2801	16	1	0.00939042	0.0255402	0.0331055	1.49177e-09	1.67624e-08	0.546607	Helv	Htel	FALSE	Htel	Htim	FALSE	FALSE	FALSE	FALSE	FALSE	FALSE
HeliconiiniSplit	Elyb	Helv	Htim	2114	3	3	1	0.00957291	0.0622228	0.0548257	0.00348219	0.0032009	0.937692	Elyb	Htim	FALSE	Elyb	Htim	FALSE	FALSE	TRUE	FALSE	FALSE	FALSE
HeliconiiniSplit	Etal	Helv	Htim	2796	5	7	0.911803	0.0095587	0.0468972	0.0625416	0.000175499	7.30552e-06	0.870271	Etal	Helv	FALSE	Etal	Htim	FALSE	FALSE	FALSE	FALSE	FALSE	FALSE
HeliconiiniSplit	Eali	Helv	Htim	1737	4	4	1	0.00934752	0.0701808	0.0371616	0.000737894	0.000741782	0.460878	Eali	Helv	FALSE	Eali	Helv	FALSE	FALSE	TRUE	FALSE	FALSE	FALSE
HeliconiiniSplit	Evib	Helv	Htim	2520	5	6	0.964909	0.0094827	0.0603347	0.0495912	0.00016947	3.50591e-05	0.972676	Evib	Helv	FALSE	Evib	Helv	FALSE	FALSE	TRUE	FALSE	FALSE	FALSE
HeliconiiniSplit	Elam	Helv	Htim	2096	3	3	1	0.00955085	0.0523057	0.049553	0.00359879	0.00324462	1	Elam	Htim	FALSE	Elam	Htim	FALSE	FALSE	TRUE	FALSE	FALSE	FALSE
HeliconiiniSplit	Eisa	Helv	Htim	2761	10	6	0.804066	0.00941619	0.0468801	0.0500189	0.00115217	9.14221e-08	0.802786	Eisa	Htim	FALSE	Eisa	Helv	FALSE	FALSE	FALSE	FALSE	FALSE	FALSE
HeliconiiniSplit	Avcr	Helv	Htim	2748	3	5	0.895892	0.00962998	0.0733982	0.064029	0.00345324	0.000145953	0.886916	Avcr	Helv	FALSE	Avcr	Helv	FALSE	FALSE	TRUE	FALSE	FALSE	FALSE
HeliconiiniSplit	Avpe	Helv	Htim	2541	1	5	0.597512	0.00952624	0.0955171	0.0634243	0.0900682	0.000147444	0.741527	Avpe	Helv	FALSE	Avpe	Helv	FALSE	FALSE	TRUE	FALSE	FALSE	FALSE
HeliconiiniSplit	Avfl	Helv	Htim	2752	2	4	0.860299	0.0096907	0.077425	0.0599003	0.0167995	0.000678219	0.6822	Avfl	Helv	FALSE	Avfl	Helv	FALSE	FALSE	TRUE	FALSE	FALSE	FALSE
HeliconiiniSplit	Djun	Helv	Htim	2785	4	4	1	0.00951065	0.0547016	0.0472474	0.000758383	0.027965	1	Djun	Htim	FALSE	Djun	Htim	FALSE	FALSE	TRUE	FALSE	FALSE	FALSE
HeliconiiniSplit	Helv	Htim	Ptel	3	3	2752	1	0.00965045	0.0656606	0.0444592	0.00347969	0.0437764	0.937692	Htim	Ptel	FALSE	Htim	Ptel	FALSE	FALSE	TRUE	FALSE	FALSE	FALSE
HeliconiiniSplit	Diul	Helv	Htim	2756	6	4	0.909928	0.00946862	0.0496861	0.0726857	0.00994039	3.11493e-05	0.565195	Diul	Htim	FALSE	Diul	Helv	FALSE	FALSE	FALSE	FALSE	FALSE	FALSE
HeliconiiniSplit	Dpha	Helv	Htim	2774	4	3	0.943757	0.00956085	0.0379606	0.0698611	0.0501533	0.000656455	0.319981	Dpha	Htim	FALSE	Dpha	Helv	FALSE	FALSE	FALSE	FALSE	FALSE	FALSE
HeliconiiniSplit	Heth	Hpar	Htim	699	486	1529	1.57146e-08	0.00845226	0.0105717	0.00822452	3.72508e-12	0.711114	5.92582e-10	Hpar	Htim	TRUE	Hpar	Htim	TRUE	TRUE	TRUE	FALSE	FALSE	FALSE
HeliconiiniSplit	Hism	Hpar	Htim	1164	563	1159	2.20149e-44	0.00799709	0.00933252	0.00826055	4.03877e-09	0.000946376	0.00243995	Hism	Hpar	TRUE	Hism	Hpar	TRUE	TRUE	TRUE	FALSE	FALSE	FALSE
HeliconiiniSplit	Hnum	Hpar	Htim	1100	521	1274	1.70307e-44	0.0072253	0.00798785	0.00783821	0.000345614	0.000150526	0.866298	Hpar	Htim	TRUE	Hpar	Htim	FALSE	FALSE	TRUE	FALSE	FALSE	FALSE
HeliconiiniSplit	Hbes	Hpar	Htim	1328	488	1002	3.98882e-38	0.00838832	0.0103897	0.00867952	1.34763e-13	0.000660123	1.9287e-06	Hbes	Hpar	TRUE	Hbes	Hpar	TRUE	TRUE	TRUE	FALSE	FALSE	FALSE
HeliconiiniSplit	Hnat	Hpar	Htim	1715	416	743	2.70983e-20	0.00879659	0.0113187	0.0101532	1.10483e-18	2.3325e-18	0.235329	Hnat	Hpar	TRUE	Hnat	Hpar	FALSE	FALSE	TRUE	FALSE	FALSE	FALSE
HeliconiiniSplit	Hpar	Htim	Hwal	26	21	2789	0.895892	0.00924546	0.0284556	0.0235858	3.97392e-12	1.99563e-09	0.943219	Htim	Hwal	FALSE	Htim	Hwal	FALSE	FALSE	TRUE	FALSE	FALSE	FALSE
HeliconiiniSplit	Hbur	Hpar	Htim	2834	26	20	0.848794	0.00934281	0.0254037	0.0234913	6.97079e-10	4.0471e-13	0.969508	Hbur	Htim	FALSE	Hbur	Htim	FALSE	FALSE	TRUE	FALSE	FALSE	FALSE
HeliconiiniSplit	Hege	Hpar	Htim	2836	26	22	0.911803	0.00930244	0.0232057	0.0203153	5.20693e-11	1.44437e-10	0.775293	Hege	Htim	FALSE	Hege	Htim	FALSE	FALSE	TRUE	FALSE	FALSE	FALSE
HeliconiiniSplit	Hdor	Hpar	Htim	2817	24	25	0.987632	0.00932473	0.0283603	0.0255044	5.76605e-14	6.28372e-12	0.760992	Hdor	Hpar	FALSE	Hdor	Hpar	FALSE	FALSE	TRUE	FALSE	FALSE	FALSE
HeliconiiniSplit	Hpar	Htim	Hxan	22	23	2822	0.985119	0.00931327	0.0265676	0.0206744	1.01756e-10	1.9021e-11	0.680852	Hpar	Hxan	FALSE	Hpar	Hxan	FALSE	FALSE	TRUE	FALSE	FALSE	FALSE
HeliconiiniSplit	Hhie	Hpar	Htim	2463	17	22	0.872884	0.00920094	0.0245152	0.0226164	1.11739e-08	6.33774e-10	0.922851	Hhie	Hpar	FALSE	Hhie	Hpar	FALSE	FALSE	TRUE	FALSE	FALSE	FALSE
HeliconiiniSplit	Hheb	Hpar	Htim	2744	25	20	0.895686	0.00927635	0.0186052	0.0214861	4.31545e-10	7.69489e-12	0.877757	Hheb	Htim	FALSE	Hheb	Hpar	FALSE	FALSE	FALSE	FALSE	FALSE	FALSE
HeliconiiniSplit	Haoe	Hpar	Htim	2774	24	23	0.98632	0.00924983	0.0315815	0.0381538	6.0401e-13	1.39116e-15	0.951731	Haoe	Htim	FALSE	Haoe	Hpar	FALSE	FALSE	FALSE	FALSE	FALSE	FALSE
HeliconiiniSplit	Hpar	Hsap	Htim	17	2800	14	0.926416	0.00931625	0.0336808	0.0246855	1.91827e-09	1.69449e-08	0.37734	Hsap	Htim	FALSE	Hsap	Htim	FALSE	FALSE	TRUE	FALSE	FALSE	FALSE
HeliconiiniSplit	Hhew	Hpar	Htim	2840	19	15	0.897532	0.00935642	0.0250369	0.0285694	8.07396e-06	1.07672e-11	0.972676	Hhew	Htim	FALSE	Hhew	Hpar	FALSE	FALSE	FALSE	FALSE	FALSE	FALSE
HeliconiiniSplit	Hcon	Hpar	Htim	2844	19	14	0.857817	0.00934302	0.0307267	0.0292979	3.29319e-07	5.94495e-11	0.917715	Hcon	Htim	FALSE	Hcon	Htim	FALSE	FALSE	TRUE	FALSE	FALSE	FALSE
HeliconiiniSplit	Hele	Hpar	Htim	2798	18	12	0.80253	0.00931604	0.0329385	0.0281556	1.59594e-08	1.44336e-08	0.601774	Hele	Htim	FALSE	Hele	Htim	FALSE	FALSE	TRUE	FALSE	FALSE	FALSE
HeliconiiniSplit	Hant	Hpar	Htim	2765	14	16	0.948862	0.00927319	0.0329101	0.0322899	1.87423e-08	8.28093e-07	0.818481	Hant	Hpar	FALSE	Hant	Hpar	FALSE	FALSE	TRUE	FALSE	FALSE	FALSE
HeliconiiniSplit	Hpar	Hsar	Htim	17	2822	13	0.895892	0.00921175	0.0302446	0.0304082	7.30059e-07	3.94239e-10	0.806085	Hsar	Htim	FALSE	Hpar	Hsar	FALSE	FALSE	FALSE	FALSE	FALSE	FALSE
HeliconiiniSplit	Hleu	Hpar	Htim	2703	18	13	0.840746	0.00927217	0.0349698	0.0351681	3.57273e-07	9.64594e-12	0.61696	Hleu	Htim	FALSE	Hleu	Hpar	FALSE	FALSE	FALSE	FALSE	FALSE	FALSE
HeliconiiniSplit	Hpar	Hric	Htim	16	2601	7	0.451585	0.00927181	0.036664	0.0298297	1.09956e-05	4.85332e-10	0.778634	Hric	Htim	FALSE	Hric	Htim	FALSE	FALSE	TRUE	FALSE	FALSE	FALSE
HeliconiiniSplit	Hdem	Hpar	Htim	2851	16	17	0.976103	0.00930986	0.0281409	0.0274707	2.33616e-08	2.05222e-08	1	Hdem	Hpar	FALSE	Hdem	Hpar	FALSE	FALSE	TRUE	FALSE	FALSE	FALSE
HeliconiiniSplit	Hert	Hpar	Htim	2849	17	17	1	0.00930896	0.0302795	0.0250366	2.45412e-08	2.03072e-06	1	Hert	Htim	FALSE	Hert	Htim	FALSE	FALSE	TRUE	FALSE	FALSE	FALSE
HeliconiiniSplit	Hpar	Hper	Htim	19	2788	15	0.897532	0.00928798	0.0361481	0.0350767	2.69957e-10	9.93668e-12	0.731444	Hper	Htim	FALSE	Hper	Htim	FALSE	FALSE	TRUE	FALSE	FALSE	FALSE
HeliconiiniSplit	Hcha	Hpar	Htim	2867	19	16	0.936031	0.00932904	0.029059	0.0353112	1.83158e-08	2.22981e-11	1	Hcha	Htim	FALSE	Hcha	Hpar	FALSE	FALSE	FALSE	FALSE	FALSE	FALSE
HeliconiiniSplit	Hhim	Hpar	Htim	2851	20	16	0.907135	0.00930729	0.0307896	0.0365957	1.18917e-06	2.25035e-11	1	Hhim	Htim	FALSE	Hhim	Hpar	FALSE	FALSE	FALSE	FALSE	FALSE	FALSE
HeliconiiniSplit	Hlat	Hpar	Htim	2636	16	14	0.948862	0.00929879	0.0284641	0.0368685	3.13328e-05	1.14056e-08	0.840958	Hlat	Htim	FALSE	Hlat	Hpar	FALSE	FALSE	FALSE	FALSE	FALSE	FALSE
HeliconiiniSplit	Heet	Hpar	Htim	2464	17	11	0.782977	0.00921244	0.0276672	0.0306399	2.33396e-07	1.89048e-09	0.863018	Heet	Htim	FALSE	Heet	Hpar	FALSE	FALSE	FALSE	FALSE	FALSE	FALSE
HeliconiiniSplit	Herd	Hpar	Htim	2812	16	14	0.948862	0.00926984	0.0317249	0.0337047	4.46965e-07	6.1702e-08	0.983911	Herd	Htim	FALSE	Herd	Hpar	FALSE	FALSE	FALSE	FALSE	FALSE	FALSE
HeliconiiniSplit	Hpar	Hpet	Htim	19	2797	12	0.746302	0.00929541	0.0313706	0.0287254	2.29869e-06	3.76286e-10	0.972676	Hpet	Htim	FALSE	Hpet	Htim	FALSE	FALSE	TRUE	FALSE	FALSE	FALSE
HeliconiiniSplit	Hher	Hpar	Htim	2849	19	15	0.897532	0.00934192	0.0289358	0.032337	1.15365e-07	1.28606e-10	0.907689	Hher	Htim	FALSE	Hher	Hpar	FALSE	FALSE	FALSE	FALSE	FALSE	FALSE
HeliconiiniSplit	Hhec	Hpar	Htim	2828	18	15	0.932142	0.00935508	0.0275991	0.03001	8.75319e-06	3.99813e-10	1	Hhec	Htim	FALSE	Hhec	Hpar	FALSE	FALSE	FALSE	FALSE	FALSE	FALSE
HeliconiiniSplit	Hhor	Hpar	Htim	2743	16	14	0.948862	0.00927015	0.025136	0.0328926	3.41273e-07	1.7868e-10	0.396312	Hhor	Htim	FALSE	Hhor	Hpar	FALSE	FALSE	FALSE	FALSE	FALSE	FALSE
HeliconiiniSplit	Hcly	Hpar	Htim	2539	16	10	0.782977	0.0092245	0.0340639	0.0337693	3.90371e-07	2.71051e-09	0.768599	Hcly	Htim	FALSE	Hcly	Htim	FALSE	FALSE	TRUE	FALSE	FALSE	FALSE
HeliconiiniSplit	Hpar	Htel	Htim	16	2860	15	0.975172	0.00937914	0.0247408	0.0276918	1.47883e-07	7.48097e-10	0.917715	Htel	Htim	FALSE	Hpar	Htel	FALSE	FALSE	FALSE	FALSE	FALSE	FALSE
HeliconiiniSplit	Elyb	Hpar	Htim	2168	2	2	1	0.00949458	0.0622681	0.0600627	0.0168308	0.0157282	1	Elyb	Hpar	FALSE	Elyb	Hpar	FALSE	FALSE	TRUE	FALSE	FALSE	FALSE
HeliconiiniSplit	Etal	Hpar	Htim	2859	5	4	0.957582	0.00953066	0.0520363	0.04616	0.000755369	0.000149927	0.880406	Etal	Htim	FALSE	Etal	Htim	FALSE	FALSE	TRUE	FALSE	FALSE	FALSE
HeliconiiniSplit	Eali	Hpar	Htim	1772	4	2	0.860299	0.00918652	0.0501594	0.0672517	0.016779	0.00065419	0.870271	Eali	Htim	FALSE	Eali	Hpar	FALSE	FALSE	FALSE	FALSE	FALSE	FALSE
HeliconiiniSplit	Evib	Hpar	Htim	2581	4	5	0.957582	0.00942458	0.0561461	0.0614712	0.000758884	0.000138418	0.698507	Evib	Hpar	FALSE	Evib	Htim	FALSE	FALSE	FALSE	FALSE	FALSE	FALSE
HeliconiiniSplit	Elam	Hpar	Htim	2144	4	3	0.943757	0.0094666	0.0539704	0.0510438	0.00345198	0.00067529	0.993454	Elam	Htim	FALSE	Elam	Htim	FALSE	FALSE	TRUE	FALSE	FALSE	FALSE
HeliconiiniSplit	Eisa	Hpar	Htim	2825	9	5	0.804066	0.00938416	0.0550609	0.047993	0.00389331	3.79051e-07	1	Eisa	Htim	FALSE	Eisa	Htim	FALSE	FALSE	TRUE	FALSE	FALSE	FALSE
HeliconiiniSplit	Avcr	Hpar	Htim	2809	4	2	0.860299	0.00957071	0.0716814	0.0678081	0.0168386	0.000664566	1	Avcr	Htim	FALSE	Avcr	Htim	FALSE	FALSE	TRUE	FALSE	FALSE	FALSE
HeliconiiniSplit	Avpe	Hpar	Htim	2601	2	2	1	0.00948929	0.0713618	0.0733361	0.0168456	0.0157652	0.922851	Avpe	Htim	FALSE	Avpe	Htim	FALSE	FALSE	TRUE	FALSE	FALSE	FALSE
HeliconiiniSplit	Avfl	Hpar	Htim	2810	3	1	0.804066	0.00959893	0.0449962	0.0816569	0.091185	0.00310898	0.850181	Avfl	Htim	FALSE	Avfl	Hpar	FALSE	FALSE	FALSE	FALSE	FALSE	FALSE
HeliconiiniSplit	Djun	Hpar	Htim	2849	6	1	0.446118	0.00946784	0.00629883	0.0774653	0.456835	3.14087e-05	0.698507	Djun	Htim	FALSE	Djun	Hpar	FALSE	FALSE	FALSE	FALSE	FALSE	FALSE
HeliconiiniSplit	Hpar	Htim	Ptel	3	2	2812	0.936031	0.00959164	0.0353061	0.0656606	0.210439	0.00314628	0.784584	Htim	Ptel	FALSE	Hpar	Ptel	FALSE	FALSE	FALSE	FALSE	FALSE	FALSE
HeliconiiniSplit	Diul	Hpar	Htim	2815	6	2	0.703186	0.00941374	0.043664	0.0693211	0.201908	3.08113e-05	0.993454	Diul	Htim	FALSE	Diul	Hpar	FALSE	FALSE	FALSE	FALSE	FALSE	FALSE
HeliconiiniSplit	Dpha	Hpar	Htim	2835	3	2	0.936031	0.00953829	0.038454	0.0695268	0.230431	0.00311283	0.784584	Dpha	Htim	FALSE	Dpha	Hpar	FALSE	FALSE	FALSE	FALSE	FALSE	FALSE
HeliconiiniSplit	Hpar	Htim	Pdid	2	1	2822	0.911803	0.00963797	0.0668724	0.07969	0.0900682	0.0155172	0.922851	Htim	Pdid	FALSE	Hpar	Pdid	FALSE	FALSE	FALSE	FALSE	FALSE	FALSE
HeliconiiniSplit	Heth	Hism	Htim	593	950	1167	3.49845e-18	0.0101902	0.00959231	0.00999761	0.00107075	0.0974248	0.40084	Heth	Htim	TRUE	Hism	Htim	FALSE	FALSE	FALSE	TRUE	FALSE	FALSE
HeliconiiniSplit	Heth	Hnum	Htim	608	938	1173	1.62504e-15	0.00925043	0.00845486	0.00989255	0.000870129	0.0128711	2.77567e-06	Heth	Htim	TRUE	Hnum	Htim	TRUE	TRUE	FALSE	TRUE	TRUE	FALSE
HeliconiiniSplit	Hbes	Heth	Htim	1080	496	1078	2.95472e-46	0.0102223	0.0102935	0.010469	0.666997	0.0174776	0.495463	Hbes	Heth	TRUE	Hbes	Htim	FALSE	FALSE	FALSE	FALSE	FALSE	FALSE
HeliconiiniSplit	Heth	Hnat	Htim	414	1525	763	1.0349e-22	0.0108463	0.0111511	0.0121101	0.220225	6.83699e-11	0.000688372	Heth	Hnat	TRUE	Hnat	Htim	TRUE	TRUE	FALSE	FALSE	FALSE	FALSE
HeliconiiniSplit	Heth	Htim	Hwal	21	20	2634	0.982498	0.0115701	0.0324646	0.0243699	3.80049e-11	1.91931e-08	0.393059	Htim	Hwal	FALSE	Htim	Hwal	FALSE	FALSE	TRUE	FALSE	FALSE	FALSE
HeliconiiniSplit	Hbur	Heth	Htim	2669	22	16	0.824325	0.0116499	0.0316107	0.0227966	2.30871e-09	2.58542e-08	0.203232	Hbur	Htim	FALSE	Hbur	Htim	FALSE	FALSE	TRUE	FALSE	FALSE	FALSE
HeliconiiniSplit	Hege	Heth	Htim	2667	22	20	0.964909	0.0115729	0.0333313	0.0215958	6.00923e-11	4.03561e-06	0.186467	Hege	Htim	FALSE	Hege	Htim	FALSE	FALSE	TRUE	FALSE	FALSE	FALSE
HeliconiiniSplit	Hdor	Heth	Htim	2653	22	18	0.909928	0.0115697	0.0331545	0.0272531	8.21553e-11	2.71123e-11	0.907158	Hdor	Htim	FALSE	Hdor	Htim	FALSE	FALSE	TRUE	FALSE	FALSE	FALSE
HeliconiiniSplit	Heth	Htim	Hxan	22	17	2657	0.872884	0.0115678	0.0279083	0.0222526	7.36305e-10	7.46605e-09	0.801506	Htim	Hxan	FALSE	Htim	Hxan	FALSE	FALSE	TRUE	FALSE	FALSE	FALSE
HeliconiiniSplit	Heth	Hhie	Htim	17	2354	17	1	0.0115176	0.0238029	0.0246463	3.74372e-07	5.39399e-07	0.932239	Hhie	Htim	FALSE	Hhie	Htim	FALSE	FALSE	TRUE	FALSE	FALSE	FALSE
HeliconiiniSplit	Heth	Hheb	Htim	22	2604	17	0.872884	0.011569	0.0232906	0.0218962	1.10365e-07	3.10689e-08	0.94073	Hheb	Htim	FALSE	Hheb	Htim	FALSE	FALSE	TRUE	FALSE	FALSE	FALSE
HeliconiiniSplit	Haoe	Heth	Htim	2617	18	17	0.978307	0.0115323	0.0439548	0.0354762	5.20138e-11	6.30998e-11	0.642609	Haoe	Htim	FALSE	Haoe	Htim	FALSE	FALSE	TRUE	FALSE	FALSE	FALSE
HeliconiiniSplit	Heth	Hsap	Htim	13	2631	13	1	0.0115597	0.0269001	0.03785	5.43958e-07	2.48665e-08	0.364101	Heth	Hsap	FALSE	Hsap	Htim	FALSE	FALSE	FALSE	FALSE	FALSE	FALSE
HeliconiiniSplit	Heth	Hhew	Htim	13	2677	13	1	0.0115842	0.03054	0.0385049	2.24353e-07	5.22547e-06	0.859424	Hhew	Htim	FALSE	Heth	Hhew	FALSE	FALSE	FALSE	FALSE	FALSE	FALSE
HeliconiiniSplit	Hcon	Heth	Htim	2681	14	11	0.911803	0.0115902	0.043095	0.0300337	6.22995e-07	5.99158e-07	0.750777	Hcon	Htim	FALSE	Hcon	Htim	FALSE	FALSE	TRUE	FALSE	FALSE	FALSE
HeliconiiniSplit	Hele	Heth	Htim	2648	13	10	0.909928	0.0115948	0.0368599	0.028956	8.66548e-07	1.13469e-06	0.61379	Hele	Htim	FALSE	Hele	Htim	FALSE	FALSE	TRUE	FALSE	FALSE	FALSE
HeliconiiniSplit	Hant	Heth	Htim	2623	13	11	0.94161	0.0115944	0.03301	0.0354524	3.89901e-05	4.17923e-07	1	Hant	Htim	FALSE	Hant	Heth	FALSE	FALSE	FALSE	FALSE	FALSE	FALSE
HeliconiiniSplit	Heth	Hsar	Htim	13	2662	13	1	0.011502	0.0283832	0.0393906	7.65421e-07	1.60264e-08	0.633689	Hsar	Htim	FALSE	Hsar	Htim	FALSE	FALSE	TRUE	FALSE	FALSE	FALSE
HeliconiiniSplit	Heth	Hleu	Htim	12	2563	10	0.93885	0.0115555	0.0437483	0.0353247	2.46284e-07	1.12567e-07	0.928407	Hleu	Htim	FALSE	Hleu	Htim	FALSE	FALSE	TRUE	FALSE	FALSE	FALSE
HeliconiiniSplit	Heth	Hric	Htim	12	2469	6	0.703186	0.0114983	0.0398538	0.0314836	6.99044e-05	9.37877e-07	0.703909	Hric	Htim	FALSE	Hric	Htim	FALSE	FALSE	TRUE	FALSE	FALSE	FALSE
HeliconiiniSplit	Hdem	Heth	Htim	2683	13	15	0.943757	0.0115731	0.0290536	0.0356224	4.90444e-05	2.71872e-09	0.812879	Hdem	Heth	FALSE	Hdem	Htim	FALSE	FALSE	FALSE	FALSE	FALSE	FALSE
HeliconiiniSplit	Hert	Heth	Htim	2684	13	15	0.943757	0.0115606	0.0243181	0.0301097	0.000115673	3.53597e-07	0.602523	Hert	Heth	FALSE	Hert	Htim	FALSE	FALSE	FALSE	FALSE	FALSE	FALSE
HeliconiiniSplit	Heth	Hper	Htim	14	2639	13	0.972571	0.0115998	0.0429575	0.0319706	1.20557e-08	1.0958e-07	0.536542	Hper	Htim	FALSE	Hper	Htim	FALSE	FALSE	TRUE	FALSE	FALSE	FALSE
HeliconiiniSplit	Hcha	Heth	Htim	2697	13	16	0.924745	0.0115923	0.0342442	0.0332699	2.02443e-06	3.34912e-08	0.756273	Hcha	Heth	FALSE	Hcha	Heth	FALSE	FALSE	TRUE	FALSE	FALSE	FALSE
HeliconiiniSplit	Heth	Hhim	Htim	15	2684	14	0.97377	0.0115848	0.035711	0.0337937	6.48764e-07	1.28296e-07	0.741527	Hhim	Htim	FALSE	Hhim	Htim	FALSE	FALSE	TRUE	FALSE	FALSE	FALSE
HeliconiiniSplit	Heth	Hlat	Htim	14	2485	11	0.911803	0.0115373	0.0368168	0.03459	2.6909e-05	1.97178e-06	1	Hlat	Htim	FALSE	Hlat	Htim	FALSE	FALSE	TRUE	FALSE	FALSE	FALSE
HeliconiiniSplit	Heet	Heth	Htim	2341	13	10	0.909928	0.0115102	0.0305109	0.0313511	1.25947e-05	1.97428e-06	1	Heet	Htim	FALSE	Heet	Heth	FALSE	FALSE	FALSE	FALSE	FALSE	FALSE
HeliconiiniSplit	Herd	Heth	Htim	2650	14	11	0.911803	0.0115442	0.043496	0.0338377	1.19569e-06	1.15073e-05	0.786703	Herd	Htim	FALSE	Herd	Htim	FALSE	FALSE	TRUE	FALSE	FALSE	FALSE
HeliconiiniSplit	Heth	Hpet	Htim	13	2645	11	0.94161	0.0115971	0.0346174	0.0284688	2.09518e-07	8.21606e-06	0.784584	Hpet	Htim	FALSE	Hpet	Htim	FALSE	FALSE	TRUE	FALSE	FALSE	FALSE
HeliconiiniSplit	Heth	Hher	Htim	15	2683	13	0.943757	0.0116281	0.0333485	0.0326928	2.09093e-07	4.11152e-07	1	Hher	Htim	FALSE	Hher	Htim	FALSE	FALSE	TRUE	FALSE	FALSE	FALSE
HeliconiiniSplit	Heth	Hhec	Htim	14	2661	14	1	0.0116281	0.0333648	0.0372728	1.3652e-06	5.264e-07	0.990719	Heth	Hhec	FALSE	Heth	Hhec	FALSE	FALSE	TRUE	FALSE	FALSE	FALSE
HeliconiiniSplit	Heth	Hhor	Htim	13	2594	13	1	0.0115039	0.0332674	0.0364166	6.02188e-09	5.79434e-08	0.910621	Heth	Hhor	FALSE	Hhor	Htim	FALSE	FALSE	FALSE	FALSE	FALSE	FALSE
HeliconiiniSplit	Hcly	Heth	Htim	2426	10	12	0.93885	0.0115468	0.0298097	0.0403171	6.31263e-05	3.98854e-08	0.752102	Hcly	Heth	FALSE	Hcly	Htim	FALSE	FALSE	FALSE	FALSE	FALSE	FALSE
HeliconiiniSplit	Heth	Htel	Htim	14	2691	14	1	0.01163	0.0262936	0.0283373	3.03464e-07	1.63746e-06	0.886916	Heth	Htel	FALSE	Heth	Htel	FALSE	FALSE	TRUE	FALSE	FALSE	FALSE
HeliconiiniSplit	Elyb	Heth	Htim	2057	2	3	0.936031	0.0115659	0.0622681	0.0796532	0.0168049	0.0031169	1	Elyb	Heth	FALSE	Elyb	Htim	FALSE	FALSE	FALSE	FALSE	FALSE	FALSE
HeliconiiniSplit	Etal	Heth	Htim	2691	1	6	0.446118	0.011729	0.0380953	0.0690577	0.093581	3.26576e-05	0.698507	Etal	Heth	FALSE	Etal	Htim	FALSE	FALSE	FALSE	FALSE	FALSE	FALSE
HeliconiiniSplit	Evib	Heth	Htim	2455	2	7	0.581594	0.0115772	0.0343494	0.0657248	0.018723	7.07212e-06	0.316466	Evib	Heth	FALSE	Evib	Htim	FALSE	FALSE	FALSE	FALSE	FALSE	FALSE
HeliconiiniSplit	Eisa	Heth	Htim	2668	5	6	0.964909	0.0116177	0.0462986	0.0712351	0.000176078	3.43392e-05	0.741527	Eisa	Heth	FALSE	Eisa	Htim	FALSE	FALSE	FALSE	FALSE	FALSE	FALSE
HeliconiiniSplit	Avcr	Heth	Htim	2651	2	4	0.860299	0.0117392	0.0638023	0.0961186	0.0168853	0.000655022	0.972676	Avcr	Heth	FALSE	Avcr	Htim	FALSE	FALSE	FALSE	FALSE	FALSE	FALSE
HeliconiiniSplit	Avfl	Heth	Htim	2649	1	3	0.804066	0.0117243	0.0669878	0.101321	0.0900682	0.00308085	1	Avfl	Heth	FALSE	Avfl	Htim	FALSE	FALSE	FALSE	FALSE	FALSE	FALSE
HeliconiiniSplit	Djun	Heth	Htim	2684	3	3	1	0.011666	0.0835681	0.0967729	0.00346694	0.00308018	0.937692	Djun	Heth	FALSE	Djun	Heth	FALSE	FALSE	TRUE	FALSE	FALSE	FALSE
HeliconiiniSplit	Heth	Htim	Ptel	1	2	2653	0.911803	0.011827	0.0458686	0.0649482	0.0916029	0.0156271	0.922851	Heth	Ptel	FALSE	Htim	Ptel	FALSE	FALSE	FALSE	FALSE	FALSE	FALSE
HeliconiiniSplit	Diul	Heth	Htim	2653	3	4	0.943757	0.0116771	0.0624134	0.0839706	0.00342704	0.000650509	1	Diul	Heth	FALSE	Diul	Htim	FALSE	FALSE	FALSE	FALSE	FALSE	FALSE
HeliconiiniSplit	Dpha	Heth	Htim	2673	2	3	0.936031	0.0117377	0.0743926	0.0935597	0.0167174	0.00308038	0.972676	Dpha	Heth	FALSE	Dpha	Htim	FALSE	FALSE	FALSE	FALSE	FALSE	FALSE
HeliconiiniSplit	Hism	Hnum	Htim	635	600	1659	0.808446	0.00690184	0.00957067	0.0085716	7.36141e-39	3.51957e-15	0.00144178	Hnum	Htim	FALSE	Hnum	Htim	TRUE	FALSE	TRUE	FALSE	FALSE	FALSE
HeliconiiniSplit	Hbes	Hism	Htim	838	573	1399	5.2227e-11	0.00872156	0.0100723	0.00977057	2.75502e-08	1.64828e-08	0.881755	Hism	Htim	TRUE	Hism	Htim	FALSE	FALSE	TRUE	FALSE	FALSE	FALSE
HeliconiiniSplit	Hism	Hnat	Htim	479	1425	964	4.76873e-35	0.00981605	0.010581	0.0106077	0.000262833	6.52313e-07	0.993454	Hism	Hnat	TRUE	Hnat	Htim	FALSE	FALSE	FALSE	FALSE	FALSE	FALSE
HeliconiiniSplit	Hism	Htim	Hwal	22	22	2788	1	0.0103415	0.0261259	0.0239995	4.95497e-10	5.04593e-10	1	Htim	Hwal	FALSE	Htim	Hwal	FALSE	FALSE	TRUE	FALSE	FALSE	FALSE
HeliconiiniSplit	Hbur	Hism	Htim	2830	24	20	0.911803	0.0104472	0.0211786	0.0229762	1.44464e-08	6.38116e-11	0.946484	Hbur	Htim	FALSE	Hbur	Hism	FALSE	FALSE	FALSE	FALSE	FALSE	FALSE
HeliconiiniSplit	Hege	Hism	Htim	2837	23	19	0.911803	0.0104443	0.0198715	0.0202169	2.63637e-09	8.01897e-09	0.926516	Hege	Htim	FALSE	Hege	Hism	FALSE	FALSE	FALSE	FALSE	FALSE	FALSE
HeliconiiniSplit	Hdor	Hism	Htim	2818	25	19	0.840746	0.0104457	0.0219385	0.032159	3.13547e-08	5.84333e-15	0.331166	Hdor	Htim	FALSE	Hdor	Hism	FALSE	FALSE	FALSE	FALSE	FALSE	FALSE
HeliconiiniSplit	Hism	Htim	Hxan	21	19	2821	0.964909	0.0104393	0.0204888	0.0266728	5.65089e-07	3.46381e-12	0.96173	Htim	Hxan	FALSE	Hism	Hxan	FALSE	FALSE	FALSE	FALSE	FALSE	FALSE
HeliconiiniSplit	Hhie	Hism	Htim	2466	23	12	0.463657	0.0103459	0.0241748	0.0250606	1.36722e-06	7.2742e-10	1	Hhie	Htim	FALSE	Hhie	Hism	FALSE	FALSE	FALSE	FALSE	FALSE	FALSE
HeliconiiniSplit	Hheb	Hism	Htim	2747	23	17	0.828406	0.0104131	0.0168836	0.0216935	1.53262e-06	1.24862e-11	0.56874	Hheb	Htim	FALSE	Hheb	Hism	FALSE	FALSE	FALSE	FALSE	FALSE	FALSE
HeliconiiniSplit	Haoe	Hism	Htim	2776	19	20	0.981133	0.0103568	0.0385489	0.0336549	1.51234e-12	3.94026e-11	1	Haoe	Hism	FALSE	Haoe	Hism	FALSE	FALSE	TRUE	FALSE	FALSE	FALSE
HeliconiiniSplit	Hism	Hsap	Htim	15	2801	8	0.688434	0.010434	0.0286423	0.0255823	4.19582e-06	8.89029e-09	0.784584	Hsap	Htim	FALSE	Hsap	Htim	FALSE	FALSE	TRUE	FALSE	FALSE	FALSE
HeliconiiniSplit	Hhew	Hism	Htim	2844	16	8	0.597512	0.010449	0.026028	0.0253981	7.27691e-06	1.29543e-07	0.78155	Hhew	Htim	FALSE	Hhew	Htim	FALSE	FALSE	TRUE	FALSE	FALSE	FALSE
HeliconiiniSplit	Hcon	Hism	Htim	2847	14	10	0.860299	0.0104499	0.0249105	0.026892	6.70341e-05	6.75798e-08	1	Hcon	Htim	FALSE	Hcon	Hism	FALSE	FALSE	FALSE	FALSE	FALSE	FALSE
HeliconiiniSplit	Hele	Hism	Htim	2804	12	9	0.907135	0.010412	0.0241351	0.0291846	0.000193392	4.81502e-07	1	Hele	Htim	FALSE	Hele	Hism	FALSE	FALSE	FALSE	FALSE	FALSE	FALSE
HeliconiiniSplit	Hant	Hism	Htim	2772	13	7	0.714327	0.0104264	0.0290699	0.0356151	1.76858e-05	5.20019e-06	0.899229	Hant	Htim	FALSE	Hant	Hism	FALSE	FALSE	FALSE	FALSE	FALSE	FALSE
HeliconiiniSplit	Hism	Hsar	Htim	12	2829	8	0.840746	0.0103625	0.0257702	0.0357264	6.17207e-06	4.34396e-08	0.972676	Hsar	Htim	FALSE	Hism	Hsar	FALSE	FALSE	FALSE	FALSE	FALSE	FALSE
HeliconiiniSplit	Hism	Hleu	Htim	13	2709	7	0.714327	0.010484	0.0319696	0.03667	1.41709e-05	1.38271e-08	0.922851	Hleu	Htim	FALSE	Hism	Hleu	FALSE	FALSE	FALSE	FALSE	FALSE	FALSE
HeliconiiniSplit	Hism	Hric	Htim	10	2599	6	0.804066	0.0103665	0.0325497	0.0304392	5.18666e-05	2.83066e-06	0.972676	Hric	Htim	FALSE	Hric	Htim	FALSE	FALSE	TRUE	FALSE	FALSE	FALSE
HeliconiiniSplit	Hdem	Hism	Htim	2853	16	9	0.709946	0.0104659	0.0210597	0.0301056	0.000920324	1.03732e-08	0.741527	Hdem	Htim	FALSE	Hdem	Hism	FALSE	FALSE	FALSE	FALSE	FALSE	FALSE
HeliconiiniSplit	Hert	Hism	Htim	2856	14	10	0.860299	0.0104554	0.0248566	0.0310759	3.51086e-06	1.25868e-05	0.972676	Hert	Htim	FALSE	Hert	Hism	FALSE	FALSE	FALSE	FALSE	FALSE	FALSE
HeliconiiniSplit	Hism	Hper	Htim	14	2796	10	0.860299	0.0103957	0.0283082	0.0353538	2.41343e-07	1.78557e-08	1	Hper	Htim	FALSE	Hism	Hper	FALSE	FALSE	FALSE	FALSE	FALSE	FALSE
HeliconiiniSplit	Hcha	Hism	Htim	2870	14	11	0.911803	0.0104429	0.0297604	0.0283244	9.03076e-08	2.15939e-06	0.870271	Hcha	Htim	FALSE	Hcha	Htim	FALSE	FALSE	TRUE	FALSE	FALSE	FALSE
HeliconiiniSplit	Hhim	Hism	Htim	2855	15	11	0.87828	0.0104175	0.0303961	0.0329858	1.25649e-07	6.26842e-08	0.948658	Hhim	Htim	FALSE	Hhim	Hism	FALSE	FALSE	FALSE	FALSE	FALSE	FALSE
HeliconiiniSplit	Hism	Hlat	Htim	12	2640	9	0.907135	0.0104601	0.0266469	0.0317601	3.36513e-06	1.68676e-05	0.922851	Hlat	Htim	FALSE	Hism	Hlat	FALSE	FALSE	FALSE	FALSE	FALSE	FALSE
HeliconiiniSplit	Heet	Hism	Htim	2472	13	7	0.714327	0.0103493	0.0261322	0.0291986	6.92542e-05	2.15589e-08	0.981127	Heet	Htim	FALSE	Heet	Hism	FALSE	FALSE	FALSE	FALSE	FALSE	FALSE
HeliconiiniSplit	Herd	Hism	Htim	2814	11	10	0.970724	0.0103765	0.0300522	0.0303083	9.65502e-07	2.01382e-06	1	Herd	Htim	FALSE	Herd	Hism	FALSE	FALSE	FALSE	FALSE	FALSE	FALSE
HeliconiiniSplit	Hism	Hpet	Htim	13	2801	9	0.85898	0.0104541	0.0322787	0.0274213	0.000114896	7.687e-08	0.762636	Hpet	Htim	FALSE	Hpet	Htim	FALSE	FALSE	TRUE	FALSE	FALSE	FALSE
HeliconiiniSplit	Hher	Hism	Htim	2854	14	9	0.804066	0.0104524	0.0302141	0.030305	2.64987e-06	1.61537e-08	0.987436	Hher	Htim	FALSE	Hher	Hism	FALSE	FALSE	FALSE	FALSE	FALSE	FALSE
HeliconiiniSplit	Hhec	Hism	Htim	2831	13	10	0.909928	0.0104732	0.0358391	0.0266076	6.06571e-07	1.14247e-05	0.525017	Hhec	Htim	FALSE	Hhec	Htim	FALSE	FALSE	TRUE	FALSE	FALSE	FALSE
HeliconiiniSplit	Hhor	Hism	Htim	2745	14	9	0.804066	0.0103933	0.0251944	0.0300622	0.000368761	4.13283e-09	0.693297	Hhor	Htim	FALSE	Hhor	Hism	FALSE	FALSE	FALSE	FALSE	FALSE	FALSE
HeliconiiniSplit	Hcly	Hism	Htim	2545	14	4	0.18982	0.0103452	0.0321418	0.0356851	0.00130596	3.00884e-09	1	Hcly	Htim	FALSE	Hcly	Hism	FALSE	FALSE	FALSE	FALSE	FALSE	FALSE
HeliconiiniSplit	Hism	Htel	Htim	16	2862	8	0.597512	0.0104901	0.026419	0.0240409	9.09061e-06	8.5147e-08	0.850181	Htel	Htim	FALSE	Htel	Htim	FALSE	FALSE	TRUE	FALSE	FALSE	FALSE
HeliconiiniSplit	Elyb	Hism	Htim	2161	1	2	0.911803	0.0104114	0.0484621	0.0630584	0.0900682	0.0155757	0.922851	Elyb	Hism	FALSE	Elyb	Htim	FALSE	FALSE	FALSE	FALSE	FALSE	FALSE
HeliconiiniSplit	Etal	Hism	Htim	2860	4	2	0.860299	0.01051	0.0491437	0.0490668	0.0167247	0.000658583	1	Etal	Htim	FALSE	Etal	Htim	FALSE	FALSE	TRUE	FALSE	FALSE	FALSE
HeliconiiniSplit	Eali	Hism	Htim	1781	3	1	0.804066	0.0102762	0.0532504	0.0756821	0.0900682	0.00307659	0.850181	Eali	Htim	FALSE	Eali	Hism	FALSE	FALSE	FALSE	FALSE	FALSE	FALSE
HeliconiiniSplit	Evib	Hism	Htim	2579	3	2	0.936031	0.0104497	0.0457527	0.0501832	0.016875	0.00312777	0.972676	Evib	Htim	FALSE	Evib	Hism	FALSE	FALSE	FALSE	FALSE	FALSE	FALSE
HeliconiiniSplit	Elam	Hism	Htim	2146	2	2	1	0.0104767	0.0511677	0.0561309	0.0167752	0.0156159	0.922851	Elam	Hism	FALSE	Elam	Hism	FALSE	FALSE	TRUE	FALSE	FALSE	FALSE
HeliconiiniSplit	Eisa	Hism	Htim	2825	6	4	0.909928	0.0103885	0.0680698	0.0525281	0.000719922	3.04956e-05	1	Eisa	Htim	FALSE	Eisa	Htim	FALSE	FALSE	TRUE	FALSE	FALSE	FALSE
HeliconiiniSplit	Avcr	Hism	Htim	2801	6	1	0.446118	0.0105091	0.0960707	0.0688662	0.0900682	3.05144e-05	0.698507	Avcr	Htim	FALSE	Avcr	Htim	FALSE	FALSE	TRUE	FALSE	FALSE	FALSE
HeliconiiniSplit	Avpe	Hism	Htim	2596	4	1	0.714327	0.010458	0.0959289	0.0715449	0.0900682	0.000649969	0.784584	Avpe	Htim	FALSE	Avpe	Htim	FALSE	FALSE	TRUE	FALSE	FALSE	FALSE
HeliconiiniSplit	Djun	Hism	Htim	2845	2	2	1	0.010471	0.0841267	0.066009	0.0166347	0.015467	0.922851	Djun	Hism	FALSE	Djun	Hism	FALSE	FALSE	TRUE	FALSE	FALSE	FALSE
HeliconiiniSplit	Hism	Htim	Ptel	1	2	2808	0.911803	0.0105715	0.0852839	0.0582291	0.0900682	0.015606	0.922851	Hism	Ptel	FALSE	Hism	Ptel	FALSE	FALSE	TRUE	FALSE	FALSE	FALSE
HeliconiiniSplit	Diul	Hism	Htim	2812	4	1	0.714327	0.0104466	0.0669788	0.0760191	0.0900682	0.000645139	1	Diul	Htim	FALSE	Diul	Hism	FALSE	FALSE	FALSE	FALSE	FALSE	FALSE
HeliconiiniSplit	Dpha	Hism	Htim	2834	1	1	1	0.0105055	0.070864	0.0739845	0.0900682	0.0868865	1	Dpha	Hism	FALSE	Dpha	Hism	FALSE	FALSE	TRUE	FALSE	FALSE	FALSE
HeliconiiniSplit	Hbes	Hnum	Htim	864	573	1388	5.23891e-13	0.00778725	0.0102288	0.0089918	1.98264e-23	7.85549e-07	1.60466e-05	Hnum	Htim	TRUE	Hnum	Htim	TRUE	TRUE	TRUE	FALSE	FALSE	FALSE
HeliconiiniSplit	Hnat	Hnum	Htim	1426	497	959	1.30267e-31	0.00918486	0.0107507	0.00966634	1.1053e-13	2.16427e-05	0.000112975	Hnat	Hnum	TRUE	Hnat	Hnum	TRUE	TRUE	TRUE	FALSE	FALSE	FALSE
HeliconiiniSplit	Hnum	Htim	Hwal	24	25	2791	0.987632	0.00946661	0.0232266	0.0281517	1.87609e-09	1.57545e-12	0.922851	Hnum	Hwal	FALSE	Htim	Hwal	FALSE	FALSE	FALSE	FALSE	FALSE	FALSE
HeliconiiniSplit	Hbur	Hnum	Htim	2837	22	26	0.911803	0.00956535	0.0225347	0.0232927	9.37835e-11	7.65475e-11	1	Hbur	Hnum	FALSE	Hbur	Htim	FALSE	FALSE	FALSE	FALSE	FALSE	FALSE
HeliconiiniSplit	Hege	Hnum	Htim	2842	22	26	0.911803	0.00951475	0.0194956	0.0240263	5.00532e-09	3.08439e-12	0.619254	Hege	Hnum	FALSE	Hege	Htim	FALSE	FALSE	FALSE	FALSE	FALSE	FALSE
HeliconiiniSplit	Hdor	Hnum	Htim	2821	24	28	0.924975	0.00956671	0.0286244	0.0242887	5.65221e-15	1.62362e-11	0.477502	Hdor	Hnum	FALSE	Hdor	Hnum	FALSE	FALSE	TRUE	FALSE	FALSE	FALSE
HeliconiiniSplit	Hnum	Htim	Hxan	22	26	2824	0.911803	0.0095505	0.0271127	0.0202864	3.31044e-13	9.06787e-10	0.601774	Hnum	Hxan	FALSE	Hnum	Hxan	FALSE	FALSE	TRUE	FALSE	FALSE	FALSE
HeliconiiniSplit	Hhie	Hnum	Htim	2467	21	20	0.982498	0.00944183	0.0292341	0.0244296	1.81483e-10	3.16609e-10	0.972676	Hhie	Htim	FALSE	Hhie	Htim	FALSE	FALSE	TRUE	FALSE	FALSE	FALSE
HeliconiiniSplit	Hheb	Hnum	Htim	2745	24	24	1	0.00951204	0.0198797	0.0218426	4.32061e-12	6.9389e-10	0.846904	Hheb	Htim	FALSE	Hheb	Htim	FALSE	FALSE	TRUE	FALSE	FALSE	FALSE
HeliconiiniSplit	Haoe	Hnum	Htim	2783	20	22	0.964909	0.00949075	0.0386964	0.0367133	2.54812e-13	9.86823e-11	0.888086	Haoe	Hnum	FALSE	Haoe	Hnum	FALSE	FALSE	TRUE	FALSE	FALSE	FALSE
HeliconiiniSplit	Hnum	Hsap	Htim	15	2806	14	0.97377	0.0095829	0.0355066	0.0260864	2.90116e-08	4.22489e-08	0.961554	Hsap	Htim	FALSE	Hsap	Htim	FALSE	FALSE	TRUE	FALSE	FALSE	FALSE
HeliconiiniSplit	Hhew	Hnum	Htim	2850	14	16	0.948862	0.00960852	0.0275706	0.0237211	4.94064e-07	2.35558e-07	1	Hhew	Hnum	FALSE	Hhew	Hnum	FALSE	FALSE	TRUE	FALSE	FALSE	FALSE
HeliconiiniSplit	Hcon	Hnum	Htim	2852	13	17	0.895892	0.00959354	0.0299045	0.0250512	2.92417e-08	1.4482e-06	1	Hcon	Hnum	FALSE	Hcon	Hnum	FALSE	FALSE	TRUE	FALSE	FALSE	FALSE
HeliconiiniSplit	Hele	Hnum	Htim	2805	12	15	0.911803	0.00956592	0.0275118	0.0329662	6.26747e-06	2.79856e-07	0.802786	Hele	Hnum	FALSE	Hele	Htim	FALSE	FALSE	FALSE	FALSE	FALSE	FALSE
HeliconiiniSplit	Hant	Hnum	Htim	2773	11	15	0.87828	0.00954564	0.0259926	0.0327609	2.21851e-05	1.91484e-07	0.855684	Hant	Hnum	FALSE	Hant	Htim	FALSE	FALSE	FALSE	FALSE	FALSE	FALSE
HeliconiiniSplit	Hnum	Hsar	Htim	12	2828	14	0.943757	0.00946932	0.029848	0.024049	8.5225e-08	3.69516e-06	0.884296	Hnum	Hsar	FALSE	Hnum	Hsar	FALSE	FALSE	TRUE	FALSE	FALSE	FALSE
HeliconiiniSplit	Hleu	Hnum	Htim	2711	12	14	0.943757	0.00952069	0.0324264	0.0293466	2.17209e-08	2.61157e-07	1	Hleu	Hnum	FALSE	Hleu	Hnum	FALSE	FALSE	TRUE	FALSE	FALSE	FALSE
HeliconiiniSplit	Hnum	Hric	Htim	10	2608	8	0.936031	0.00950622	0.0431417	0.028983	3.1092e-06	2.22009e-07	0.792085	Hric	Htim	FALSE	Hric	Htim	FALSE	FALSE	TRUE	FALSE	FALSE	FALSE
HeliconiiniSplit	Hdem	Hnum	Htim	2860	12	17	0.838577	0.00958241	0.0295151	0.0196443	4.94453e-07	1.16313e-06	0.511342	Hdem	Hnum	FALSE	Hdem	Hnum	FALSE	FALSE	TRUE	FALSE	FALSE	FALSE
HeliconiiniSplit	Hert	Hnum	Htim	2859	13	17	0.895892	0.00957391	0.025099	0.0270805	1.98073e-05	2.64564e-07	1	Hert	Hnum	FALSE	Hert	Htim	FALSE	FALSE	FALSE	FALSE	FALSE	FALSE
HeliconiiniSplit	Hnum	Hper	Htim	14	2798	14	1	0.00956015	0.0326898	0.0298489	1.44753e-09	1.93893e-09	0.859424	Hper	Htim	FALSE	Hper	Htim	FALSE	FALSE	TRUE	FALSE	FALSE	FALSE
HeliconiiniSplit	Hcha	Hnum	Htim	2875	15	16	0.975172	0.00958853	0.0349946	0.0322659	1.27534e-07	1.12627e-10	1	Hcha	Hnum	FALSE	Hcha	Hnum	FALSE	FALSE	TRUE	FALSE	FALSE	FALSE
HeliconiiniSplit	Hhim	Hnum	Htim	2863	17	16	0.976103	0.00956778	0.0343746	0.032338	3.21876e-08	1.24244e-07	1	Hhim	Htim	FALSE	Hhim	Htim	FALSE	FALSE	TRUE	FALSE	FALSE	FALSE
HeliconiiniSplit	Hlat	Hnum	Htim	2646	13	14	0.972571	0.00958673	0.0326854	0.0337296	2.90323e-05	3.42971e-07	0.972676	Hlat	Hnum	FALSE	Hlat	Htim	FALSE	FALSE	FALSE	FALSE	FALSE	FALSE
HeliconiiniSplit	Heet	Hnum	Htim	2479	11	11	1	0.00952134	0.025383	0.0314065	4.03413e-06	1.96327e-07	1	Heet	Htim	FALSE	Heet	Htim	FALSE	FALSE	TRUE	FALSE	FALSE	FALSE
HeliconiiniSplit	Herd	Hnum	Htim	2819	15	13	0.943757	0.00950796	0.0284013	0.0351801	2.06843e-06	2.35303e-08	0.837101	Herd	Htim	FALSE	Herd	Hnum	FALSE	FALSE	FALSE	FALSE	FALSE	FALSE
HeliconiiniSplit	Hnum	Hpet	Htim	13	2805	14	0.972571	0.00956061	0.0270263	0.0320616	2.98302e-07	1.21352e-05	0.996803	Hnum	Hpet	FALSE	Hpet	Htim	FALSE	FALSE	FALSE	FALSE	FALSE	FALSE
HeliconiiniSplit	Hher	Hnum	Htim	2856	13	18	0.840746	0.00958675	0.0338563	0.0301622	1.21148e-07	6.61583e-09	0.757201	Hher	Hnum	FALSE	Hher	Hnum	FALSE	FALSE	TRUE	FALSE	FALSE	FALSE
HeliconiiniSplit	Hhec	Hnum	Htim	2838	14	14	1	0.00960657	0.0276071	0.0250673	8.6656e-07	8.50674e-06	1	Hhec	Htim	FALSE	Hhec	Htim	FALSE	FALSE	TRUE	FALSE	FALSE	FALSE
HeliconiiniSplit	Hhor	Hnum	Htim	2754	12	17	0.838577	0.00953698	0.0301826	0.0234236	6.38405e-08	3.9911e-07	0.61696	Hhor	Hnum	FALSE	Hhor	Hnum	FALSE	FALSE	TRUE	FALSE	FALSE	FALSE
HeliconiiniSplit	Hcly	Hnum	Htim	2546	13	11	0.94161	0.00943896	0.0295545	0.0319469	1.39509e-07	5.51297e-08	1	Hcly	Htim	FALSE	Hcly	Hnum	FALSE	FALSE	FALSE	FALSE	FALSE	FALSE
HeliconiiniSplit	Hnum	Htel	Htim	14	2868	14	1	0.00963881	0.0262892	0.0299288	1.48655e-06	2.76563e-09	0.920796	Htel	Htim	FALSE	Htel	Htim	FALSE	FALSE	TRUE	FALSE	FALSE	FALSE
HeliconiiniSplit	Elyb	Hnum	Htim	2163	1	3	0.804066	0.00965036	0.0484621	0.0818308	0.0901164	0.00309901	0.850181	Elyb	Hnum	FALSE	Elyb	Htim	FALSE	FALSE	FALSE	FALSE	FALSE	FALSE
HeliconiiniSplit	Etal	Hnum	Htim	2864	4	5	0.957582	0.00966928	0.0442307	0.0844941	0.000767054	0.000140596	0.593612	Etal	Hnum	FALSE	Etal	Htim	FALSE	FALSE	FALSE	FALSE	FALSE	FALSE
HeliconiiniSplit	Eali	Hnum	Htim	1775	3	3	1	0.00937042	0.0715392	0.0422992	0.00341245	0.00332227	0.784584	Eali	Htim	FALSE	Eali	Htim	FALSE	FALSE	TRUE	FALSE	FALSE	FALSE
HeliconiiniSplit	Evib	Hnum	Htim	2582	3	5	0.895892	0.00956509	0.0591395	0.0495456	0.00352198	0.000148716	1	Evib	Hnum	FALSE	Evib	Hnum	FALSE	FALSE	TRUE	FALSE	FALSE	FALSE
HeliconiiniSplit	Elam	Hnum	Htim	2145	2	3	0.936031	0.00959242	0.0435017	0.0512721	0.0170887	0.00314907	0.972676	Elam	Hnum	FALSE	Elam	Htim	FALSE	FALSE	FALSE	FALSE	FALSE	FALSE
HeliconiiniSplit	Eisa	Hnum	Htim	2827	6	8	0.926416	0.00952602	0.0464528	0.0584593	3.69714e-05	6.31928e-05	0.922851	Eisa	Hnum	FALSE	Eisa	Htim	FALSE	FALSE	FALSE	FALSE	FALSE	FALSE
HeliconiiniSplit	Avcr	Hnum	Htim	2814	4	4	1	0.00967155	0.0722152	0.0658829	0.000732239	0.000656922	0.933281	Avcr	Htim	FALSE	Avcr	Htim	FALSE	FALSE	TRUE	FALSE	FALSE	FALSE
HeliconiiniSplit	Avpe	Hnum	Htim	2606	2	4	0.860299	0.00958648	0.081112	0.0662452	0.0166862	0.000659786	0.870271	Avpe	Hnum	FALSE	Avpe	Hnum	FALSE	FALSE	TRUE	FALSE	FALSE	FALSE
HeliconiiniSplit	Avfl	Hnum	Htim	2815	3	3	1	0.00973146	0.0752485	0.0612359	0.00341371	0.0031407	0.784584	Avfl	Hnum	FALSE	Avfl	Hnum	FALSE	FALSE	TRUE	FALSE	FALSE	FALSE
HeliconiiniSplit	Djun	Hnum	Htim	2852	4	3	0.943757	0.00965554	0.0461638	0.082035	0.141603	0.000652729	0.993454	Djun	Htim	FALSE	Djun	Hnum	FALSE	FALSE	FALSE	FALSE	FALSE	FALSE
HeliconiiniSplit	Hnum	Htim	Ptel	3	2	2817	0.936031	0.00971568	0.0412961	0.0656606	0.229447	0.00311836	0.972676	Htim	Ptel	FALSE	Hnum	Ptel	FALSE	FALSE	FALSE	FALSE	FALSE	FALSE
HeliconiiniSplit	Diul	Hnum	Htim	2818	4	4	1	0.00959201	0.0716159	0.0576281	0.000728093	0.0101732	1	Diul	Htim	FALSE	Diul	Htim	FALSE	FALSE	TRUE	FALSE	FALSE	FALSE
HeliconiiniSplit	Dpha	Hnum	Htim	2844	2	3	0.936031	0.00970684	0.0653363	0.0409261	0.0167366	0.0550321	0.784584	Dpha	Hnum	FALSE	Dpha	Hnum	FALSE	FALSE	TRUE	FALSE	FALSE	FALSE
HeliconiiniSplit	Hnum	Htim	Pdid	2	1	2828	0.911803	0.00972135	0.0668496	0.07969	0.0900682	0.0154153	0.922851	Htim	Pdid	FALSE	Hnum	Pdid	FALSE	FALSE	FALSE	FALSE	FALSE	FALSE
HeliconiiniSplit	Hbes	Hnat	Htim	522	1203	1091	3.43695e-43	0.0104357	0.0119146	0.0104722	0.0215693	0.216467	0.530553	Hbes	Hnat	TRUE	Hbes	Hnat	FALSE	FALSE	TRUE	FALSE	FALSE	FALSE
HeliconiiniSplit	Hbes	Htim	Hwal	21	26	2723	0.895892	0.0109762	0.0194911	0.0293659	7.47789e-06	2.83233e-14	0.449426	Hbes	Hwal	FALSE	Htim	Hwal	FALSE	FALSE	FALSE	FALSE	FALSE	FALSE
HeliconiiniSplit	Hbes	Hbur	Htim	22	2763	24	0.967491	0.0110691	0.0311575	0.0269503	6.80086e-08	3.6782e-12	0.90289	Hbes	Hbur	FALSE	Hbes	Hbur	FALSE	FALSE	TRUE	FALSE	FALSE	FALSE
HeliconiiniSplit	Hbes	Hege	Htim	21	2773	24	0.936031	0.0110908	0.0315083	0.0263232	1.22147e-06	7.10227e-13	0.782995	Hbes	Hege	FALSE	Hbes	Hege	FALSE	FALSE	TRUE	FALSE	FALSE	FALSE
HeliconiiniSplit	Hbes	Hdor	Htim	23	2752	22	0.985119	0.011018	0.029238	0.0356386	1.18046e-11	3.2229e-10	0.529844	Hdor	Htim	FALSE	Hbes	Hdor	FALSE	FALSE	FALSE	FALSE	FALSE	FALSE
HeliconiiniSplit	Hbes	Htim	Hxan	21	21	2757	1	0.0110284	0.0353793	0.0290202	3.537e-08	2.33379e-11	0.392229	Hbes	Hxan	FALSE	Hbes	Hxan	FALSE	FALSE	TRUE	FALSE	FALSE	FALSE
HeliconiiniSplit	Hbes	Hhie	Htim	18	2418	20	0.962077	0.0108896	0.0234108	0.027291	1.67735e-06	4.26292e-11	0.815138	Hbes	Hhie	FALSE	Hhie	Htim	FALSE	FALSE	FALSE	FALSE	FALSE	FALSE
HeliconiiniSplit	Hbes	Hheb	Htim	20	2676	23	0.936031	0.0109515	0.0217657	0.018245	1.21593e-06	1.35411e-07	0.788541	Hbes	Hheb	FALSE	Hbes	Hheb	FALSE	FALSE	TRUE	FALSE	FALSE	FALSE
HeliconiiniSplit	Haoe	Hbes	Htim	2708	19	24	0.887142	0.0109902	0.0447678	0.0407409	7.88836e-10	1.44371e-15	0.663741	Haoe	Hbes	FALSE	Haoe	Hbes	FALSE	FALSE	TRUE	FALSE	FALSE	FALSE
HeliconiiniSplit	Hbes	Hsap	Htim	11	2739	11	1	0.0110729	0.0245647	0.0291484	0.000132621	6.34925e-08	0.465923	Hsap	Htim	FALSE	Hbes	Hsap	FALSE	FALSE	FALSE	FALSE	FALSE	FALSE
HeliconiiniSplit	Hbes	Hhew	Htim	12	2776	12	1	0.0110889	0.0438931	0.0260831	2.45988e-05	3.69297e-08	0.879458	Hbes	Hhew	FALSE	Hbes	Hhew	FALSE	FALSE	TRUE	FALSE	FALSE	FALSE
HeliconiiniSplit	Hbes	Hcon	Htim	12	2782	12	1	0.0111158	0.0445051	0.0274534	0.000121171	3.05356e-08	0.779597	Hcon	Htim	FALSE	Hcon	Htim	FALSE	FALSE	TRUE	FALSE	FALSE	FALSE
HeliconiiniSplit	Hbes	Hele	Htim	10	2741	10	1	0.0110459	0.0251827	0.028452	0.0161367	3.68561e-07	0.757201	Hele	Htim	FALSE	Hele	Htim	FALSE	FALSE	TRUE	FALSE	FALSE	FALSE
HeliconiiniSplit	Hant	Hbes	Htim	2706	9	11	0.936031	0.0110755	0.0595338	0.0285237	0.00117574	7.70914e-08	1	Hant	Hbes	FALSE	Hant	Hbes	FALSE	FALSE	TRUE	FALSE	FALSE	FALSE
HeliconiiniSplit	Hbes	Hsar	Htim	10	2760	11	0.970724	0.0110229	0.0509954	0.030605	2.18389e-06	5.57163e-08	0.784584	Hbes	Hsar	FALSE	Hbes	Hsar	FALSE	FALSE	TRUE	FALSE	FALSE	FALSE
HeliconiiniSplit	Hbes	Hleu	Htim	9	2650	12	0.907135	0.0110227	0.0607041	0.0467813	3.65545e-06	1.27416e-08	0.964243	Hbes	Hleu	FALSE	Hbes	Hleu	FALSE	FALSE	TRUE	FALSE	FALSE	FALSE
HeliconiiniSplit	Hbes	Hric	Htim	6	2551	8	0.926416	0.0109074	0.027271	0.0272596	0.00193353	3.25417e-06	0.750777	Hbes	Hric	FALSE	Hbes	Hric	FALSE	FALSE	TRUE	FALSE	FALSE	FALSE
HeliconiiniSplit	Hbes	Hdem	Htim	12	2788	14	0.943757	0.0110702	0.0483139	0.0266258	6.4604e-05	1.36671e-08	0.994166	Hbes	Hdem	FALSE	Hbes	Hdem	FALSE	FALSE	TRUE	FALSE	FALSE	FALSE
HeliconiiniSplit	Hbes	Hert	Htim	10	2788	15	0.804066	0.0110547	0.0469218	0.0272195	0.00140517	3.07904e-09	0.784584	Hbes	Hert	FALSE	Hbes	Hert	FALSE	FALSE	TRUE	FALSE	FALSE	FALSE
HeliconiiniSplit	Hbes	Hper	Htim	11	2730	12	0.970724	0.0110297	0.0326464	0.0312692	2.16334e-06	1.30762e-08	0.699676	Hbes	Hper	FALSE	Hbes	Hper	FALSE	FALSE	TRUE	FALSE	FALSE	FALSE
HeliconiiniSplit	Hbes	Hcha	Htim	10	2804	15	0.804066	0.0110645	0.0250853	0.0322054	0.000773622	3.04906e-10	0.361517	Hbes	Hcha	FALSE	Hcha	Htim	FALSE	FALSE	FALSE	FALSE	FALSE	FALSE
HeliconiiniSplit	Hbes	Hhim	Htim	12	2792	15	0.911803	0.0110383	0.0466888	0.0300895	6.65748e-06	1.00193e-09	0.947523	Hbes	Hhim	FALSE	Hbes	Hhim	FALSE	FALSE	TRUE	FALSE	FALSE	FALSE
HeliconiiniSplit	Hbes	Hlat	Htim	9	2584	13	0.85898	0.0111041	0.052277	0.0245808	0.00106858	4.85399e-08	0.992253	Hbes	Hlat	FALSE	Hbes	Hlat	FALSE	FALSE	TRUE	FALSE	FALSE	FALSE
HeliconiiniSplit	Hbes	Heet	Htim	9	2425	11	0.936031	0.0109488	0.026503	0.0209301	9.06189e-06	5.50319e-05	0.708059	Hbes	Heet	FALSE	Hbes	Heet	FALSE	FALSE	TRUE	FALSE	FALSE	FALSE
HeliconiiniSplit	Hbes	Herd	Htim	10	2754	13	0.909928	0.0110207	0.0523956	0.0295548	2.34084e-05	4.19368e-08	1	Hbes	Herd	FALSE	Hbes	Herd	FALSE	FALSE	TRUE	FALSE	FALSE	FALSE
HeliconiiniSplit	Hbes	Hpet	Htim	12	2738	11	0.970724	0.0110974	0.0300324	0.0447058	1.31334e-07	4.38551e-05	0.907689	Hpet	Htim	FALSE	Hbes	Hpet	FALSE	FALSE	FALSE	FALSE	FALSE	FALSE
HeliconiiniSplit	Hbes	Hher	Htim	11	2790	14	0.911803	0.0110859	0.0506585	0.0274731	1.23491e-06	1.04043e-08	0.870271	Hbes	Hher	FALSE	Hbes	Hher	FALSE	FALSE	TRUE	FALSE	FALSE	FALSE
HeliconiiniSplit	Hbes	Hhec	Htim	9	2780	16	0.709946	0.0111111	0.0525936	0.0262219	0.00192943	1.25526e-09	1	Hbes	Hhec	FALSE	Hbes	Hhec	FALSE	FALSE	TRUE	FALSE	FALSE	FALSE
HeliconiiniSplit	Hbes	Hhor	Htim	13	2687	11	0.94161	0.0110433	0.0234892	0.0460599	3.71226e-07	5.24333e-07	0.265523	Hhor	Htim	FALSE	Hbes	Hhor	FALSE	FALSE	FALSE	FALSE	FALSE	FALSE
HeliconiiniSplit	Hbes	Hcly	Htim	8	2493	10	0.936031	0.0109084	0.0282504	0.0285152	2.45894e-05	2.6979e-07	1	Hbes	Hcly	FALSE	Hcly	Htim	FALSE	FALSE	FALSE	FALSE	FALSE	FALSE
HeliconiiniSplit	Hbes	Htel	Htim	11	2796	14	0.911803	0.0111204	0.025124	0.0259608	5.31182e-05	5.02255e-09	0.85054	Hbes	Htel	FALSE	Htel	Htim	FALSE	FALSE	FALSE	FALSE	FALSE	FALSE
HeliconiiniSplit	Elyb	Hbes	Htim	2117	2	2	1	0.0108793	0.165617	0.107959	0.0166558	0.0153819	1	Elyb	Hbes	FALSE	Elyb	Hbes	FALSE	FALSE	TRUE	FALSE	FALSE	FALSE
HeliconiiniSplit	Etal	Hbes	Htim	2791	3	2	0.936031	0.0111666	0.107927	0.0495751	0.0166947	0.0031828	0.972676	Etal	Htim	FALSE	Etal	Htim	FALSE	FALSE	TRUE	FALSE	FALSE	FALSE
HeliconiiniSplit	Eali	Hbes	Htim	1737	3	2	0.936031	0.0107202	0.0508383	0.0756821	0.0166281	0.00305042	0.601774	Eali	Htim	FALSE	Eali	Hbes	FALSE	FALSE	FALSE	FALSE	FALSE	FALSE
HeliconiiniSplit	Evib	Hbes	Htim	2518	4	2	0.860299	0.0110261	0.0552096	0.0452876	0.0167135	0.000677327	0.870271	Evib	Htim	FALSE	Evib	Htim	FALSE	FALSE	TRUE	FALSE	FALSE	FALSE
HeliconiiniSplit	Elam	Hbes	Htim	2092	1	3	0.804066	0.01095	0.0472578	0.0536673	0.0900682	0.00310898	0.850181	Elam	Hbes	FALSE	Elam	Htim	FALSE	FALSE	FALSE	FALSE	FALSE	FALSE
HeliconiiniSplit	Eisa	Hbes	Htim	2759	8	3	0.661792	0.0110388	0.104714	0.0767299	0.00336917	1.56612e-06	0.778589	Eisa	Htim	FALSE	Eisa	Htim	FALSE	FALSE	TRUE	FALSE	FALSE	FALSE
HeliconiiniSplit	Avcr	Hbes	Htim	2745	3	1	0.804066	0.0111747	0.0949269	0.0595476	0.0900682	0.00313491	0.850181	Avcr	Htim	FALSE	Avcr	Htim	FALSE	FALSE	TRUE	FALSE	FALSE	FALSE
HeliconiiniSplit	Avpe	Hbes	Htim	2551	1	1	1	0.0110721	0.0472064	0.0947851	0.0904557	0.0865652	1	Avpe	Htim	FALSE	Avpe	Htim	FALSE	FALSE	TRUE	FALSE	FALSE	FALSE
HeliconiiniSplit	Avfl	Hbes	Htim	2745	2	1	0.911803	0.0111291	0.0204722	0.0785543	0.126052	0.0154715	0.922851	Avfl	Htim	FALSE	Avfl	Hbes	FALSE	FALSE	FALSE	FALSE	FALSE	FALSE
HeliconiiniSplit	Djun	Hbes	Htim	2781	3	1	0.804066	0.0111047	0.0805734	0.131063	0.0900682	0.00308278	1	Djun	Htim	FALSE	Djun	Hbes	FALSE	FALSE	FALSE	FALSE	FALSE	FALSE
HeliconiiniSplit	Hbes	Htim	Ptel	2	1	2750	0.911803	0.0112098	0.0663389	0.149263	0.0900682	0.0155549	1	Htim	Ptel	FALSE	Hbes	Ptel	FALSE	FALSE	FALSE	FALSE	FALSE	FALSE
HeliconiiniSplit	Hnat	Htim	Hwal	30	34	2756	0.936031	0.01201	0.0261053	0.029992	1.25368e-09	2.66417e-16	0.699676	Hnat	Hwal	FALSE	Htim	Hwal	FALSE	FALSE	FALSE	FALSE	FALSE	FALSE
HeliconiiniSplit	Hbur	Hnat	Htim	2799	29	35	0.893754	0.0121301	0.0351746	0.0256997	2.05207e-11	6.76842e-13	0.956112	Hbur	Hnat	FALSE	Hbur	Hnat	FALSE	FALSE	TRUE	FALSE	FALSE	FALSE
HeliconiiniSplit	Hege	Hnat	Htim	2802	27	38	0.714327	0.0121029	0.0307425	0.0239011	3.5968e-09	1.10366e-13	1	Hege	Hnat	FALSE	Hege	Hnat	FALSE	FALSE	TRUE	FALSE	FALSE	FALSE
HeliconiiniSplit	Hdor	Hnat	Htim	2785	33	31	0.970724	0.0120334	0.0270783	0.0372396	4.78602e-15	1.98969e-14	0.737317	Hdor	Htim	FALSE	Hdor	Hnat	FALSE	FALSE	FALSE	FALSE	FALSE	FALSE
HeliconiiniSplit	Hnat	Htim	Hxan	30	28	2791	0.970724	0.0120604	0.0266748	0.0326289	7.15929e-12	2.80948e-11	0.994166	Htim	Hxan	FALSE	Hnat	Hxan	FALSE	FALSE	FALSE	FALSE	FALSE	FALSE
HeliconiiniSplit	Hhie	Hnat	Htim	2444	24	30	0.860299	0.0118718	0.0268872	0.02961	9.5879e-09	2.62057e-12	1	Hhie	Hnat	FALSE	Hhie	Htim	FALSE	FALSE	FALSE	FALSE	FALSE	FALSE
HeliconiiniSplit	Hheb	Hnat	Htim	2711	30	29	0.9919	0.011978	0.0219917	0.024276	3.86614e-09	4.12645e-10	0.635805	Hheb	Htim	FALSE	Hheb	Hnat	FALSE	FALSE	FALSE	FALSE	FALSE	FALSE
HeliconiiniSplit	Haoe	Hnat	Htim	2744	30	31	0.993135	0.0120368	0.0388241	0.0419756	5.44642e-15	8.8685e-20	0.21194	Haoe	Hnat	FALSE	Haoe	Htim	FALSE	FALSE	FALSE	FALSE	FALSE	FALSE
HeliconiiniSplit	Hnat	Hsap	Htim	15	2777	20	0.860299	0.0121623	0.0255884	0.0456718	7.76237e-07	7.56427e-13	0.145064	Hnat	Hsap	FALSE	Hsap	Htim	FALSE	FALSE	FALSE	FALSE	FALSE	FALSE
HeliconiiniSplit	Hhew	Hnat	Htim	2817	17	21	0.909928	0.0121519	0.0446242	0.0375404	6.91267e-08	2.10283e-12	0.821169	Hhew	Hnat	FALSE	Hhew	Hnat	FALSE	FALSE	TRUE	FALSE	FALSE	FALSE
HeliconiiniSplit	Hcon	Hnat	Htim	2823	17	20	0.936031	0.0121976	0.0427235	0.0401701	7.65941e-08	4.46411e-12	0.726146	Hcon	Hnat	FALSE	Hcon	Hnat	FALSE	FALSE	TRUE	FALSE	FALSE	FALSE
HeliconiiniSplit	Hele	Hnat	Htim	2778	14	20	0.804066	0.0121325	0.0305587	0.0446869	4.98259e-05	1.76968e-12	0.703255	Hele	Hnat	FALSE	Hele	Htim	FALSE	FALSE	FALSE	FALSE	FALSE	FALSE
HeliconiiniSplit	Hant	Hnat	Htim	2748	14	18	0.895892	0.0121577	0.0501034	0.0376153	8.87705e-07	2.21508e-11	0.884658	Hant	Hnat	FALSE	Hant	Hnat	FALSE	FALSE	TRUE	FALSE	FALSE	FALSE
HeliconiiniSplit	Hnat	Hsar	Htim	15	2803	18	0.932142	0.0120457	0.0516935	0.0399144	5.41001e-09	7.30401e-11	1	Hnat	Hsar	FALSE	Hnat	Hsar	FALSE	FALSE	TRUE	FALSE	FALSE	FALSE
HeliconiiniSplit	Hleu	Hnat	Htim	2683	13	20	0.765344	0.0120621	0.0603101	0.0514103	3.88767e-09	3.02032e-12	0.951765	Hleu	Hnat	FALSE	Hleu	Hnat	FALSE	FALSE	TRUE	FALSE	FALSE	FALSE
HeliconiiniSplit	Hnat	Hric	Htim	8	2583	16	0.597512	0.0119483	0.0377052	0.0481753	5.60071e-06	1.23168e-10	0.972676	Hnat	Hric	FALSE	Hric	Htim	FALSE	FALSE	FALSE	FALSE	FALSE	FALSE
HeliconiiniSplit	Hdem	Hnat	Htim	2828	15	23	0.739168	0.0121343	0.0439107	0.0285177	1.60482e-07	2.58698e-13	1	Hdem	Hnat	FALSE	Hdem	Hnat	FALSE	FALSE	TRUE	FALSE	FALSE	FALSE
HeliconiiniSplit	Hert	Hnat	Htim	2831	16	23	0.792429	0.0121221	0.0462065	0.0406608	3.90051e-07	1.9085e-13	0.839879	Hert	Hnat	FALSE	Hert	Hnat	FALSE	FALSE	TRUE	FALSE	FALSE	FALSE
HeliconiiniSplit	Hnat	Hper	Htim	14	2766	23	0.679289	0.0120966	0.0393201	0.0336013	3.03233e-09	1.91533e-14	0.919425	Hnat	Hper	FALSE	Hnat	Hper	FALSE	FALSE	TRUE	FALSE	FALSE	FALSE
HeliconiiniSplit	Hcha	Hnat	Htim	2846	14	25	0.52629	0.0121311	0.0321862	0.0369338	4.65347e-07	1.47233e-15	0.792758	Hcha	Hnat	FALSE	Hcha	Htim	FALSE	FALSE	FALSE	FALSE	FALSE	FALSE
HeliconiiniSplit	Hhim	Hnat	Htim	2833	16	25	0.709883	0.0121188	0.0496861	0.0365644	6.58219e-08	1.53037e-14	0.948849	Hhim	Hnat	FALSE	Hhim	Hnat	FALSE	FALSE	TRUE	FALSE	FALSE	FALSE
HeliconiiniSplit	Hlat	Hnat	Htim	2617	14	19	0.857817	0.0121024	0.0533727	0.0431992	6.29204e-07	1.21778e-11	0.991839	Hlat	Hnat	FALSE	Hlat	Hnat	FALSE	FALSE	TRUE	FALSE	FALSE	FALSE
HeliconiiniSplit	Heet	Hnat	Htim	2455	12	21	0.635305	0.0119941	0.0350756	0.0293439	4.33846e-08	1.16406e-10	0.750839	Heet	Hnat	FALSE	Heet	Hnat	FALSE	FALSE	TRUE	FALSE	FALSE	FALSE
HeliconiiniSplit	Herd	Hnat	Htim	2790	14	22	0.719003	0.0120668	0.0492588	0.0330987	1.06659e-08	2.23489e-13	1	Herd	Hnat	FALSE	Herd	Hnat	FALSE	FALSE	TRUE	FALSE	FALSE	FALSE
HeliconiiniSplit	Hnat	Hpet	Htim	15	2779	18	0.932142	0.0121495	0.0435924	0.0453025	1.09326e-07	2.36017e-11	0.880499	Hnat	Hpet	FALSE	Hpet	Htim	FALSE	FALSE	FALSE	FALSE	FALSE	FALSE
HeliconiiniSplit	Hher	Hnat	Htim	2830	16	22	0.824325	0.0121504	0.05207	0.0413125	3.68166e-10	2.83308e-13	0.784584	Hher	Hnat	FALSE	Hher	Hnat	FALSE	FALSE	TRUE	FALSE	FALSE	FALSE
HeliconiiniSplit	Hhec	Hnat	Htim	2818	13	23	0.581594	0.0121567	0.050864	0.0285961	1.25878e-05	1.30424e-12	0.948612	Hhec	Hnat	FALSE	Hhec	Hnat	FALSE	FALSE	TRUE	FALSE	FALSE	FALSE
HeliconiiniSplit	Hhor	Hnat	Htim	2722	16	21	0.860299	0.0120483	0.0471812	0.0378618	2.98473e-08	3.6571e-12	1	Hhor	Hnat	FALSE	Hhor	Hnat	FALSE	FALSE	TRUE	FALSE	FALSE	FALSE
HeliconiiniSplit	Hcly	Hnat	Htim	2524	12	17	0.838577	0.0119704	0.0430123	0.0324238	2.91021e-08	1.03481e-10	0.850181	Hcly	Hnat	FALSE	Hcly	Hnat	FALSE	FALSE	TRUE	FALSE	FALSE	FALSE
HeliconiiniSplit	Hnat	Htel	Htim	16	2836	21	0.860299	0.012184	0.0286363	0.0388468	9.34657e-07	1.32112e-12	0.828026	Hnat	Htel	FALSE	Htel	Htim	FALSE	FALSE	FALSE	FALSE	FALSE	FALSE
HeliconiiniSplit	Elyb	Hnat	Htim	2145	3	4	0.943757	0.0121311	0.13577	0.0767401	0.00343925	0.000664948	0.917715	Elyb	Hnat	FALSE	Elyb	Hnat	FALSE	FALSE	TRUE	FALSE	FALSE	FALSE
HeliconiiniSplit	Etal	Hnat	Htim	2839	4	8	0.782977	0.0123313	0.0458146	0.0775288	0.000802311	1.65565e-06	0.621898	Etal	Hnat	FALSE	Etal	Htim	FALSE	FALSE	FALSE	FALSE	FALSE	FALSE
HeliconiiniSplit	Eali	Hnat	Htim	1759	4	4	1	0.0119988	0.0672517	0.0500787	0.000747735	0.000714524	0.849129	Eali	Hnat	FALSE	Eali	Hnat	FALSE	FALSE	TRUE	FALSE	FALSE	FALSE
HeliconiiniSplit	Evib	Hnat	Htim	2565	5	6	0.964909	0.0122066	0.057974	0.0565347	0.000177541	3.44641e-05	1	Evib	Hnat	FALSE	Evib	Hnat	FALSE	FALSE	TRUE	FALSE	FALSE	FALSE
HeliconiiniSplit	Elam	Hnat	Htim	2126	3	3	1	0.0122006	0.0496991	0.0543575	0.00363096	0.0032	0.937692	Elam	Htim	FALSE	Elam	Hnat	FALSE	FALSE	FALSE	FALSE	FALSE	FALSE
HeliconiiniSplit	Eisa	Hnat	Htim	2804	11	6	0.765344	0.012269	0.0693166	0.0680347	5.35137e-05	2.45831e-08	1	Eisa	Htim	FALSE	Eisa	Htim	FALSE	FALSE	TRUE	FALSE	FALSE	FALSE
HeliconiiniSplit	Avcr	Hnat	Htim	2792	5	2	0.782977	0.0123836	0.0858711	0.0641214	0.0167808	0.000148979	0.593612	Avcr	Htim	FALSE	Avcr	Htim	FALSE	FALSE	TRUE	FALSE	FALSE	FALSE
HeliconiiniSplit	Avpe	Hnat	Htim	2580	3	2	0.936031	0.0124047	0.086786	0.0635542	0.0168308	0.00326811	0.601774	Avpe	Htim	FALSE	Avpe	Htim	FALSE	FALSE	TRUE	FALSE	FALSE	FALSE
HeliconiiniSplit	Avfl	Hnat	Htim	2793	4	1	0.714327	0.012692	0.055831	0.0750324	0.0910198	0.000680825	0.784584	Avfl	Htim	FALSE	Avfl	Hnat	FALSE	FALSE	FALSE	FALSE	FALSE	FALSE
HeliconiiniSplit	Djun	Hnat	Htim	2830	5	2	0.782977	0.0123601	0.0696681	0.0974826	0.0168762	0.000146539	0.993454	Djun	Htim	FALSE	Djun	Hnat	FALSE	FALSE	FALSE	FALSE	FALSE	FALSE
HeliconiiniSplit	Hnat	Htim	Ptel	3	1	2798	0.804066	0.0124853	0.0866041	0.121452	0.0900682	0.00317668	1	Htim	Ptel	FALSE	Hnat	Ptel	FALSE	FALSE	FALSE	FALSE	FALSE	FALSE
HeliconiiniSplit	Diul	Hnat	Htim	2797	7	1	0.306098	0.0123191	0.0896156	0.0917289	0.0900682	7.26036e-06	0.850181	Diul	Htim	FALSE	Diul	Hnat	FALSE	FALSE	FALSE	FALSE	FALSE	FALSE
HeliconiiniSplit	Dpha	Hnat	Htim	2819	5	1	0.597512	0.0124084	0.0492044	0.10637	0.0909943	0.000144115	0.741527	Dpha	Htim	FALSE	Dpha	Hnat	FALSE	FALSE	FALSE	FALSE	FALSE	FALSE
HeliconiiniSplit	Hnat	Htim	Pdid	2	1	2806	0.911803	0.0124553	0.107672	0.0682091	0.0900682	0.0159105	0.922851	Htim	Pdid	FALSE	Htim	Pdid	FALSE	FALSE	TRUE	FALSE	FALSE	FALSE
HeliconiiniSplit	Hbur	Htim	Hwal	16	2802	9	0.709946	0.00833431	0.0245204	0.0244885	1.2902e-06	1.10403e-08	1	Htim	Hwal	FALSE	Htim	Hwal	FALSE	FALSE	TRUE	FALSE	FALSE	FALSE
HeliconiiniSplit	Hege	Htim	Hwal	20	2798	13	0.765344	0.012422	0.0229643	0.0242444	0.000624391	3.03379e-09	0.972676	Htim	Hwal	FALSE	Hege	Htim	FALSE	FALSE	FALSE	FALSE	FALSE	FALSE
HeliconiiniSplit	Hdor	Htim	Hwal	1213	665	938	2.68371e-10	0.0256743	0.0283991	0.0265763	9.78162e-14	0.0272223	2.26693e-06	Hdor	Htim	TRUE	Hdor	Htim	TRUE	TRUE	TRUE	FALSE	FALSE	FALSE
HeliconiiniSplit	Htim	Hwal	Hxan	663	941	1213	1.15502e-10	0.0256651	0.0268296	0.0246566	0.00593382	0.000157207	1.31125e-07	Htim	Hxan	TRUE	Htim	Hxan	TRUE	TRUE	TRUE	TRUE	TRUE	TRUE
HeliconiiniSplit	Hhie	Htim	Hwal	1082	579	813	9.31775e-09	0.0254642	0.0267659	0.0248566	0.0243534	0.000216076	8.27347e-06	Hhie	Htim	TRUE	Hhie	Htim	TRUE	TRUE	TRUE	TRUE	TRUE	TRUE
HeliconiiniSplit	Hheb	Htim	Hwal	1186	648	911	7.70216e-10	0.0256073	0.0249055	0.0226992	0.000485762	1.72431e-23	6.67465e-07	Hheb	Htim	TRUE	Hheb	Htim	TRUE	TRUE	TRUE	TRUE	TRUE	TRUE
HeliconiiniSplit	Haoe	Htim	Hwal	1717	338	714	5.20816e-29	0.0260677	0.0334881	0.0311599	1.20457e-34	2.41232e-37	0.0466312	Haoe	Htim	TRUE	Haoe	Htim	TRUE	TRUE	TRUE	FALSE	FALSE	FALSE
HeliconiiniSplit	Hsap	Htim	Hwal	2214	335	232	0.000223339	0.026904	0.0307236	0.0317169	9.29867e-07	4.34474e-21	0.157061	Hsap	Hwal	TRUE	Hsap	Htim	FALSE	FALSE	FALSE	FALSE	FALSE	FALSE
HeliconiiniSplit	Hhew	Htim	Hwal	2243	344	238	0.000168775	0.0271419	0.0301506	0.0315696	0.000330838	2.06649e-17	0.0537873	Hhew	Hwal	TRUE	Hhew	Htim	FALSE	FALSE	FALSE	FALSE	FALSE	FALSE
HeliconiiniSplit	Hcon	Htim	Hwal	2244	346	236	8.65708e-05	0.0271761	0.0295459	0.0311905	9.36101e-05	4.18302e-15	0.22877	Hcon	Hwal	TRUE	Hcon	Htim	FALSE	FALSE	FALSE	FALSE	FALSE	FALSE
HeliconiiniSplit	Hele	Htim	Hwal	2213	342	228	3.57642e-05	0.0271176	0.0305865	0.0314361	1.11416e-05	4.65395e-18	0.228784	Hele	Hwal	TRUE	Hele	Htim	FALSE	FALSE	FALSE	FALSE	FALSE	FALSE
HeliconiiniSplit	Hant	Htim	Hwal	2197	333	224	6.76743e-05	0.0270455	0.0309571	0.0322751	4.28112e-06	4.02405e-24	0.0406222	Hant	Hwal	TRUE	Hant	Htim	TRUE	TRUE	FALSE	FALSE	FALSE	FALSE
HeliconiiniSplit	Hsar	Htim	Hwal	2235	341	231	7.34007e-05	0.027021	0.0305104	0.0312824	1.42514e-05	1.3402e-18	0.187497	Hsar	Hwal	TRUE	Hsar	Htim	FALSE	FALSE	FALSE	FALSE	FALSE	FALSE
HeliconiiniSplit	Hleu	Htim	Hwal	2135	335	223	4.10338e-05	0.0270667	0.0311285	0.0320696	9.0335e-07	3.04425e-23	0.133729	Hleu	Hwal	TRUE	Hleu	Htim	FALSE	FALSE	FALSE	FALSE	FALSE	FALSE
HeliconiiniSplit	Hric	Htim	Hwal	2053	316	215	0.00017695	0.0269425	0.0320011	0.0335003	3.97909e-12	1.14838e-30	0.195942	Hric	Hwal	TRUE	Hric	Htim	FALSE	FALSE	FALSE	FALSE	FALSE	FALSE
HeliconiiniSplit	Hdem	Htim	Hwal	2247	347	240	0.000153891	0.0271374	0.0279356	0.0286985	0.988322	0.000501122	0.195161	Hdem	Hwal	TRUE	Hdem	Htim	FALSE	FALSE	FALSE	FALSE	FALSE	FALSE
HeliconiiniSplit	Hert	Htim	Hwal	2247	347	238	0.000107486	0.0271429	0.0283065	0.0288181	0.882904	0.000470791	0.154951	Hert	Hwal	TRUE	Hert	Htim	FALSE	FALSE	FALSE	FALSE	FALSE	FALSE
HeliconiiniSplit	Hper	Htim	Hwal	2205	341	229	5.06719e-05	0.0271684	0.0312887	0.0322495	1.27649e-06	1.28034e-24	0.0630179	Hper	Hwal	TRUE	Hper	Htim	FALSE	FALSE	FALSE	FALSE	FALSE	FALSE
HeliconiiniSplit	Hcha	Htim	Hwal	2258	352	240	7.22236e-05	0.0271724	0.0308115	0.0315132	2.61913e-05	5.41181e-19	0.117449	Hcha	Hwal	TRUE	Hcha	Htim	FALSE	FALSE	FALSE	FALSE	FALSE	FALSE
HeliconiiniSplit	Hhim	Htim	Hwal	2249	347	237	8.93547e-05	0.0271277	0.029454	0.029473	0.218383	6.05362e-07	0.172234	Hhim	Hwal	TRUE	Hhim	Htim	FALSE	FALSE	FALSE	FALSE	FALSE	FALSE
HeliconiiniSplit	Hlat	Htim	Hwal	2085	319	215	0.000110074	0.0270774	0.029359	0.0299766	0.178542	3.23826e-07	0.221141	Hlat	Hwal	TRUE	Hlat	Htim	FALSE	FALSE	FALSE	FALSE	FALSE	FALSE
HeliconiiniSplit	Heet	Htim	Hwal	1962	300	194	3.66363e-05	0.0270185	0.0292544	0.0298193	0.129936	2.44306e-06	0.358626	Heet	Hwal	TRUE	Heet	Htim	FALSE	FALSE	FALSE	FALSE	FALSE	FALSE
HeliconiiniSplit	Herd	Htim	Hwal	2226	336	234	0.000276697	0.0270328	0.0286412	0.0296902	0.283167	1.1459e-06	0.176042	Herd	Hwal	TRUE	Herd	Htim	FALSE	FALSE	FALSE	FALSE	FALSE	FALSE
HeliconiiniSplit	Hpet	Htim	Hwal	2212	337	229	9.40856e-05	0.0271	0.0283158	0.0297864	0.141681	7.46808e-08	0.146676	Hpet	Hwal	TRUE	Hpet	Htim	FALSE	FALSE	FALSE	FALSE	FALSE	FALSE
HeliconiiniSplit	Hher	Htim	Hwal	2244	347	239	0.000128508	0.0271889	0.0285274	0.028732	0.816118	0.00030959	0.130303	Hher	Hwal	TRUE	Hher	Htim	FALSE	FALSE	FALSE	FALSE	FALSE	FALSE
HeliconiiniSplit	Hhec	Htim	Hwal	2227	350	233	2.64545e-05	0.027102	0.0282743	0.0286218	0.66347	0.000174049	0.286656	Hhec	Hwal	TRUE	Hhec	Htim	FALSE	FALSE	FALSE	FALSE	FALSE	FALSE
HeliconiiniSplit	Hhor	Htim	Hwal	2168	333	225	8.23019e-05	0.0271068	0.028295	0.0296808	0.704581	9.2183e-07	0.0586611	Hhor	Hwal	TRUE	Hhor	Htim	FALSE	FALSE	FALSE	FALSE	FALSE	FALSE
HeliconiiniSplit	Hcly	Htim	Hwal	2021	310	203	4.41816e-05	0.0270694	0.0301204	0.0308976	0.0202229	3.78398e-12	0.160803	Hcly	Hwal	TRUE	Hcly	Htim	FALSE	FALSE	FALSE	FALSE	FALSE	FALSE
HeliconiiniSplit	Htel	Htim	Hwal	2249	351	242	0.000121694	0.0271461	0.0272239	0.0284233	0.122112	0.00871773	0.0410176	Htel	Hwal	TRUE	Htel	Htim	TRUE	TRUE	FALSE	FALSE	FALSE	FALSE
HeliconiiniSplit	Elyb	Htim	Hwal	2115	9	14	0.804066	0.0275216	0.0564689	0.0624215	0.000272974	3.75515e-09	0.907158	Elyb	Htim	FALSE	Elyb	Hwal	FALSE	FALSE	FALSE	FALSE	FALSE	FALSE
HeliconiiniSplit	Etal	Htim	Hwal	2778	16	24	0.741548	0.0280685	0.0511576	0.0617802	2.95894e-06	1.79954e-13	0.838489	Etal	Htim	FALSE	Etal	Hwal	FALSE	FALSE	FALSE	FALSE	FALSE	FALSE
HeliconiiniSplit	Eali	Htim	Hwal	1749	5	14	0.340919	0.0277278	0.0788409	0.0656367	0.000232029	1.24391e-09	0.850181	Eali	Htim	FALSE	Eali	Htim	FALSE	FALSE	TRUE	FALSE	FALSE	FALSE
HeliconiiniSplit	Evib	Htim	Hwal	2519	12	20	0.703186	0.0280042	0.0573113	0.0595658	2.83666e-06	4.0548e-12	0.945258	Evib	Htim	FALSE	Evib	Hwal	FALSE	FALSE	FALSE	FALSE	FALSE	FALSE
HeliconiiniSplit	Elam	Htim	Hwal	2102	6	17	0.216179	0.0277118	0.0586767	0.0600051	0.000109827	3.20107e-10	1	Elam	Htim	FALSE	Elam	Hwal	FALSE	FALSE	FALSE	FALSE	FALSE	FALSE
HeliconiiniSplit	Eisa	Htim	Hwal	2754	14	26	0.446118	0.0279656	0.0610671	0.0546883	2.11425e-08	4.29882e-15	0.922851	Eisa	Htim	FALSE	Eisa	Htim	FALSE	FALSE	TRUE	FALSE	FALSE	FALSE
HeliconiiniSplit	Avcr	Htim	Hwal	2752	5	11	0.6624	0.0280925	0.0748126	0.0685691	0.000193835	7.04049e-08	0.814548	Avcr	Htim	FALSE	Avcr	Htim	FALSE	FALSE	TRUE	FALSE	FALSE	FALSE
HeliconiiniSplit	Avpe	Htim	Hwal	2552	4	8	0.782977	0.0279256	0.0719269	0.0718765	0.000876813	7.92907e-06	1	Avpe	Htim	FALSE	Avpe	Htim	FALSE	FALSE	TRUE	FALSE	FALSE	FALSE
HeliconiiniSplit	Avfl	Htim	Hwal	2754	6	9	0.87828	0.0280527	0.0847707	0.0707951	4.40917e-05	8.07439e-07	0.907689	Avfl	Htim	FALSE	Avfl	Htim	FALSE	FALSE	TRUE	FALSE	FALSE	FALSE
HeliconiiniSplit	Djun	Htim	Hwal	2794	6	8	0.926416	0.0280268	0.0721006	0.0667453	5.43814e-05	3.39183e-06	0.993454	Djun	Htim	FALSE	Djun	Htim	FALSE	FALSE	TRUE	FALSE	FALSE	FALSE
HeliconiiniSplit	Htim	Hwal	Ptel	5	8	2756	0.860299	0.0282296	0.0852531	0.0758819	0.000211254	3.15074e-06	0.91601	Htim	Ptel	FALSE	Htim	Ptel	FALSE	FALSE	TRUE	FALSE	FALSE	FALSE
HeliconiiniSplit	Diul	Htim	Hwal	2764	5	11	0.6624	0.0279883	0.0848378	0.0627445	0.000207913	1.03661e-05	0.632203	Diul	Htim	FALSE	Diul	Htim	FALSE	FALSE	TRUE	FALSE	FALSE	FALSE
HeliconiiniSplit	Dpha	Htim	Hwal	2782	5	9	0.804066	0.0280661	0.0934172	0.0650398	0.000182501	1.87876e-06	0.458407	Dpha	Htim	FALSE	Dpha	Htim	FALSE	FALSE	TRUE	FALSE	FALSE	FALSE
HeliconiiniSplit	Htim	Hwal	Pdid	4	6	2767	0.909928	0.0282325	0.0935823	0.0792638	0.000784622	0.000183779	0.673936	Htim	Pdid	FALSE	Htim	Pdid	FALSE	FALSE	TRUE	FALSE	FALSE	FALSE
HeliconiiniSplit	Hbur	Hege	Htim	11	11	2869	1	0.0110119	0.0243037	0.0217365	0.00117123	1.86916e-06	0.961554	Hege	Htim	FALSE	Hege	Htim	FALSE	FALSE	TRUE	FALSE	FALSE	FALSE
HeliconiiniSplit	Hbur	Hdor	Htim	959	1218	679	1.35235e-10	0.0248028	0.0275143	0.0267032	3.62198e-13	2.99393e-08	0.193834	Hdor	Htim	TRUE	Hdor	Htim	FALSE	FALSE	TRUE	FALSE	FALSE	FALSE
HeliconiiniSplit	Hbur	Htim	Hxan	963	673	1220	2.30785e-11	0.0248544	0.0256887	0.0248026	0.0315267	0.799353	0.189322	Htim	Hxan	TRUE	Htim	Hxan	FALSE	FALSE	TRUE	FALSE	FALSE	FALSE
HeliconiiniSplit	Hbur	Hhie	Htim	822	1084	588	1.19383e-08	0.0246136	0.0258917	0.0248718	0.0564132	0.718909	0.258889	Hhie	Htim	TRUE	Hhie	Htim	FALSE	FALSE	TRUE	FALSE	FALSE	FALSE
HeliconiiniSplit	Hbur	Hheb	Htim	929	1196	656	2.05577e-10	0.0247515	0.0237695	0.022782	3.00397e-05	1.96618e-12	0.165592	Hheb	Htim	TRUE	Hheb	Htim	FALSE	FALSE	TRUE	TRUE	FALSE	FALSE
HeliconiiniSplit	Haoe	Hbur	Htim	1738	724	351	5.88334e-28	0.0251281	0.0322459	0.0315441	5.61436e-35	8.44991e-60	0.992253	Haoe	Htim	TRUE	Haoe	Htim	FALSE	FALSE	TRUE	FALSE	FALSE	FALSE
HeliconiiniSplit	Hbur	Hsap	Htim	235	2233	350	3.87619e-05	0.0258257	0.0309568	0.030056	2.59049e-12	3.31392e-21	0.972676	Hbur	Hsap	TRUE	Hbur	Hsap	FALSE	FALSE	TRUE	FALSE	FALSE	FALSE
HeliconiiniSplit	Hbur	Hhew	Htim	240	2261	362	1.4945e-05	0.0261064	0.0304867	0.0299867	3.64535e-09	5.17822e-17	0.886916	Hbur	Hhew	TRUE	Hbur	Hhew	FALSE	FALSE	TRUE	FALSE	FALSE	FALSE
HeliconiiniSplit	Hbur	Hcon	Htim	240	2263	365	8.83241e-06	0.026094	0.0301753	0.0297923	1.1085e-10	1.01291e-15	0.980239	Hbur	Hcon	TRUE	Hbur	Hcon	FALSE	FALSE	TRUE	FALSE	FALSE	FALSE
HeliconiiniSplit	Hbur	Hele	Htim	233	2227	358	6.52505e-06	0.0260453	0.0306607	0.0300082	1.49737e-10	1.7141e-18	0.992228	Hbur	Hele	TRUE	Hbur	Hele	FALSE	FALSE	TRUE	FALSE	FALSE	FALSE
HeliconiiniSplit	Hant	Hbur	Htim	2213	227	345	1.79258e-05	0.0259443	0.0310866	0.0309116	3.55936e-11	4.61111e-24	0.725906	Hant	Hbur	TRUE	Hant	Hbur	FALSE	FALSE	TRUE	FALSE	FALSE	FALSE
HeliconiiniSplit	Hbur	Hsar	Htim	235	2250	355	1.74024e-05	0.0258482	0.0310267	0.0297918	5.41488e-11	7.61151e-19	1	Hbur	Hsar	TRUE	Hbur	Hsar	FALSE	FALSE	TRUE	FALSE	FALSE	FALSE
HeliconiiniSplit	Hbur	Hleu	Htim	226	2148	349	6.93553e-06	0.0258796	0.0316076	0.030783	2.45645e-12	2.4222e-25	0.826614	Hbur	Hleu	TRUE	Hbur	Hleu	FALSE	FALSE	TRUE	FALSE	FALSE	FALSE
HeliconiiniSplit	Hbur	Hric	Htim	221	2069	325	0.000133931	0.025738	0.0324367	0.0317913	3.76806e-20	5.66061e-32	1	Hbur	Hric	TRUE	Hbur	Hric	FALSE	FALSE	TRUE	FALSE	FALSE	FALSE
HeliconiiniSplit	Hbur	Hdem	Htim	245	2267	361	4.63106e-05	0.0260769	0.0284073	0.0271141	0.00988298	0.00135133	0.993454	Hbur	Hdem	TRUE	Hbur	Hdem	FALSE	FALSE	TRUE	FALSE	FALSE	FALSE
HeliconiiniSplit	Hbur	Hert	Htim	244	2271	361	3.84421e-05	0.0260836	0.0288005	0.0273657	0.016689	0.000500346	1	Hbur	Hert	TRUE	Hbur	Hert	FALSE	FALSE	TRUE	FALSE	FALSE	FALSE
HeliconiiniSplit	Hbur	Hper	Htim	234	2227	353	1.98731e-05	0.0260967	0.031563	0.0307008	3.46565e-12	1.18541e-25	0.777957	Hbur	Hper	TRUE	Hbur	Hper	FALSE	FALSE	TRUE	FALSE	FALSE	FALSE
HeliconiiniSplit	Hbur	Hcha	Htim	246	2281	366	2.59967e-05	0.0260988	0.0318518	0.0301448	9.08259e-11	9.86877e-20	0.937015	Hbur	Hcha	TRUE	Hbur	Hcha	FALSE	FALSE	TRUE	FALSE	FALSE	FALSE
HeliconiiniSplit	Hbur	Hhim	Htim	243	2272	364	1.98878e-05	0.0260476	0.0301047	0.0280723	0.00020369	2.90064e-07	0.991484	Hbur	Hhim	TRUE	Hbur	Hhim	FALSE	FALSE	TRUE	FALSE	FALSE	FALSE
HeliconiiniSplit	Hbur	Hlat	Htim	219	2108	332	3.03492e-05	0.0260125	0.0299238	0.0283593	0.000260942	4.97467e-07	1	Hbur	Hlat	TRUE	Hbur	Hlat	FALSE	FALSE	TRUE	FALSE	FALSE	FALSE
HeliconiiniSplit	Hbur	Heet	Htim	198	1978	308	2.18639e-05	0.025909	0.029589	0.0283961	0.000515725	5.96001e-07	0.995686	Hbur	Heet	TRUE	Hbur	Heet	FALSE	FALSE	TRUE	FALSE	FALSE	FALSE
HeliconiiniSplit	Hbur	Herd	Htim	237	2242	353	3.56616e-05	0.0258813	0.0292266	0.0284006	0.000366803	2.96109e-07	0.964357	Hbur	Herd	TRUE	Hbur	Herd	FALSE	FALSE	TRUE	FALSE	FALSE	FALSE
HeliconiiniSplit	Hbur	Hpet	Htim	233	2235	350	2.64545e-05	0.0260178	0.0286435	0.0284374	0.000125012	2.00582e-08	0.917715	Hbur	Hpet	TRUE	Hbur	Hpet	FALSE	FALSE	TRUE	FALSE	FALSE	FALSE
HeliconiiniSplit	Hbur	Hher	Htim	244	2268	365	2.06189e-05	0.0261256	0.0289005	0.0274896	0.0229759	0.000200828	0.934384	Hbur	Hher	TRUE	Hbur	Hher	FALSE	FALSE	TRUE	FALSE	FALSE	FALSE
HeliconiiniSplit	Hbur	Hhec	Htim	239	2248	365	7.015e-06	0.0260214	0.0286597	0.0272823	0.00477726	0.000181791	1	Hbur	Hhec	TRUE	Hbur	Hhec	FALSE	FALSE	TRUE	FALSE	FALSE	FALSE
HeliconiiniSplit	Hbur	Hhor	Htim	230	2190	345	3.26132e-05	0.0260143	0.0286274	0.0283889	0.00931513	7.02653e-07	0.743695	Hbur	Hhor	TRUE	Hbur	Hhor	FALSE	FALSE	TRUE	FALSE	FALSE	FALSE
HeliconiiniSplit	Hbur	Hcly	Htim	204	2034	318	1.37795e-05	0.0258757	0.0301528	0.0295786	5.43662e-05	2.05426e-13	0.691634	Hbur	Hcly	TRUE	Hbur	Hcly	FALSE	FALSE	TRUE	FALSE	FALSE	FALSE
HeliconiiniSplit	Hbur	Htel	Htim	246	2268	368	1.88282e-05	0.0260663	0.0275639	0.0272156	0.348199	0.00400397	0.701366	Hbur	Htel	TRUE	Hbur	Htel	FALSE	FALSE	TRUE	FALSE	FALSE	FALSE
HeliconiiniSplit	Elyb	Hbur	Htim	2129	13	8	0.80253	0.0264467	0.0663861	0.0613713	0.00049114	1.08402e-08	0.937692	Elyb	Htim	FALSE	Elyb	Htim	FALSE	FALSE	TRUE	FALSE	FALSE	FALSE
HeliconiiniSplit	Etal	Hbur	Htim	2819	23	16	0.792429	0.0269394	0.0517962	0.0627026	1.59614e-06	5.83092e-14	0.715244	Etal	Htim	FALSE	Etal	Hbur	FALSE	FALSE	FALSE	FALSE	FALSE	FALSE
HeliconiiniSplit	Eali	Hbur	Htim	1753	14	6	0.505728	0.026351	0.0747207	0.0646516	5.30722e-05	1.12003e-09	0.922851	Eali	Htim	FALSE	Eali	Htim	FALSE	FALSE	TRUE	FALSE	FALSE	FALSE
HeliconiiniSplit	Evib	Hbur	Htim	2548	18	12	0.80253	0.0269046	0.0551915	0.0615109	8.12664e-07	1.90842e-11	0.850181	Evib	Htim	FALSE	Evib	Hbur	FALSE	FALSE	FALSE	FALSE	FALSE	FALSE
HeliconiiniSplit	Elam	Hbur	Htim	2115	16	7	0.451585	0.0264263	0.0573701	0.0608018	2.14084e-05	4.62161e-10	0.947844	Elam	Htim	FALSE	Elam	Hbur	FALSE	FALSE	FALSE	FALSE	FALSE	FALSE
HeliconiiniSplit	Eisa	Hbur	Htim	2788	24	17	0.80253	0.0267391	0.0592995	0.0550374	1.60939e-08	1.89701e-14	0.967652	Eisa	Htim	FALSE	Eisa	Htim	FALSE	FALSE	TRUE	FALSE	FALSE	FALSE
HeliconiiniSplit	Avcr	Hbur	Htim	2786	11	5	0.6624	0.0269077	0.0727437	0.0691896	0.000211758	5.48947e-08	0.959107	Avcr	Htim	FALSE	Avcr	Htim	FALSE	FALSE	TRUE	FALSE	FALSE	FALSE
HeliconiiniSplit	Avpe	Hbur	Htim	2587	7	4	0.840746	0.0267386	0.0689245	0.0754008	0.00100014	2.26975e-05	0.972676	Avpe	Htim	FALSE	Avpe	Hbur	FALSE	FALSE	FALSE	FALSE	FALSE	FALSE
HeliconiiniSplit	Avfl	Hbur	Htim	2791	9	6	0.87828	0.0269344	0.0894872	0.0674921	3.91807e-05	7.21959e-07	0.154749	Avfl	Htim	FALSE	Avfl	Htim	FALSE	FALSE	TRUE	FALSE	FALSE	FALSE
HeliconiiniSplit	Djun	Hbur	Htim	2829	8	7	0.970724	0.0268616	0.0673661	0.0765729	0.00164967	2.66956e-06	1	Djun	Htim	FALSE	Djun	Hbur	FALSE	FALSE	FALSE	FALSE	FALSE	FALSE
HeliconiiniSplit	Hbur	Htim	Ptel	9	5	2796	0.804066	0.0270354	0.0752724	0.0743931	0.0250485	6.83193e-07	1	Htim	Ptel	FALSE	Htim	Ptel	FALSE	FALSE	TRUE	FALSE	FALSE	FALSE
HeliconiiniSplit	Diul	Hbur	Htim	2795	10	6	0.804066	0.0268148	0.0732875	0.0635253	0.00624831	2.69343e-05	0.920884	Diul	Htim	FALSE	Diul	Htim	FALSE	FALSE	TRUE	FALSE	FALSE	FALSE
HeliconiiniSplit	Dpha	Hbur	Htim	2817	9	5	0.804066	0.0269243	0.0830761	0.0641071	0.0232937	1.4463e-06	0.523919	Dpha	Htim	FALSE	Dpha	Htim	FALSE	FALSE	TRUE	FALSE	FALSE	FALSE
HeliconiiniSplit	Hbur	Htim	Pdid	7	4	2806	0.840746	0.0270313	0.09238	0.0760478	0.000764649	3.38441e-05	0.553236	Htim	Pdid	FALSE	Htim	Pdid	FALSE	FALSE	TRUE	FALSE	FALSE	FALSE
HeliconiiniSplit	Hdor	Hege	Htim	1224	953	687	1.41433e-09	0.0236436	0.026371	0.0266601	1.93843e-11	2.63844e-19	0.529844	Hdor	Htim	TRUE	Hdor	Hege	FALSE	FALSE	FALSE	FALSE	FALSE	FALSE
HeliconiiniSplit	Hege	Htim	Hxan	957	682	1226	3.19738e-10	0.0236938	0.0245028	0.0247563	0.128802	0.00052978	0.485574	Htim	Hxan	TRUE	Hege	Hxan	FALSE	FALSE	FALSE	FALSE	FALSE	FALSE
HeliconiiniSplit	Hege	Hhie	Htim	817	1087	593	6.16804e-08	0.0235978	0.0243271	0.0247113	0.413452	0.00369557	0.457087	Hhie	Htim	TRUE	Hege	Hhie	FALSE	FALSE	FALSE	FALSE	FALSE	FALSE
HeliconiiniSplit	Hege	Hheb	Htim	924	1200	661	1.1048e-09	0.0235652	0.0224416	0.0226422	9.543e-07	0.000411205	0.482866	Hheb	Htim	TRUE	Hege	Hheb	FALSE	FALSE	FALSE	TRUE	FALSE	FALSE
HeliconiiniSplit	Haoe	Hege	Htim	1744	724	352	8.67678e-28	0.0239184	0.0313338	0.031228	6.73186e-38	3.29421e-81	0.601774	Haoe	Htim	TRUE	Haoe	Htim	FALSE	FALSE	TRUE	FALSE	FALSE	FALSE
HeliconiiniSplit	Hege	Hsap	Htim	236	2238	349	5.45436e-05	0.0245719	0.0303998	0.0292489	8.06919e-19	3.51901e-22	0.59263	Hege	Hsap	TRUE	Hege	Hsap	FALSE	FALSE	TRUE	FALSE	FALSE	FALSE
HeliconiiniSplit	Hege	Hhew	Htim	239	2267	363	1.01276e-05	0.0249044	0.0305753	0.0289251	8.55439e-16	1.21164e-18	0.721944	Hege	Hhew	TRUE	Hege	Hhew	FALSE	FALSE	TRUE	FALSE	FALSE	FALSE
HeliconiiniSplit	Hcon	Hege	Htim	2267	241	364	1.30539e-05	0.0247896	0.0301481	0.0288146	9.36962e-18	3.22331e-17	0.344421	Hcon	Hege	TRUE	Hcon	Hege	FALSE	FALSE	TRUE	FALSE	FALSE	FALSE
HeliconiiniSplit	Hege	Hele	Htim	234	2233	357	9.85317e-06	0.0248229	0.0300924	0.0293066	3.59304e-17	5.72347e-20	0.569769	Hege	Hele	TRUE	Hege	Hele	FALSE	FALSE	TRUE	FALSE	FALSE	FALSE
HeliconiiniSplit	Hant	Hege	Htim	2220	228	344	2.59967e-05	0.0247843	0.0309046	0.0301505	5.74698e-19	1.16405e-25	0.850181	Hant	Hege	TRUE	Hant	Hege	FALSE	FALSE	TRUE	FALSE	FALSE	FALSE
HeliconiiniSplit	Hege	Hsar	Htim	236	2258	356	1.8084e-05	0.0246331	0.0304935	0.0286073	1.83153e-17	8.657e-20	0.558162	Hege	Hsar	TRUE	Hege	Hsar	FALSE	FALSE	TRUE	FALSE	FALSE	FALSE
HeliconiiniSplit	Hege	Hleu	Htim	226	2151	350	5.75997e-06	0.0246341	0.0315828	0.0297129	2.30046e-19	1.08261e-26	0.787742	Hege	Hleu	TRUE	Hege	Hleu	FALSE	FALSE	TRUE	FALSE	FALSE	FALSE
HeliconiiniSplit	Hege	Hric	Htim	221	2070	326	0.000114958	0.0244963	0.0318994	0.0307626	1.7329e-28	2.6868e-32	0.355861	Hege	Hric	TRUE	Hege	Hric	FALSE	FALSE	TRUE	FALSE	FALSE	FALSE
HeliconiiniSplit	Hdem	Hege	Htim	2272	244	363	2.83967e-05	0.0247589	0.0283907	0.0261238	8.47952e-07	0.000286963	0.366471	Hdem	Hege	TRUE	Hdem	Hege	FALSE	FALSE	TRUE	FALSE	FALSE	FALSE
HeliconiiniSplit	Hege	Hert	Htim	243	2275	363	2.34263e-05	0.0247811	0.0284064	0.026536	2.20278e-06	0.000178423	0.502643	Hege	Hert	TRUE	Hege	Hert	FALSE	FALSE	TRUE	FALSE	FALSE	FALSE
HeliconiiniSplit	Hege	Hper	Htim	233	2230	356	9.44825e-06	0.0248935	0.0314082	0.0297394	1.1393e-18	3.09563e-28	0.922851	Hege	Hper	TRUE	Hege	Hper	FALSE	FALSE	TRUE	FALSE	FALSE	FALSE
HeliconiiniSplit	Hcha	Hege	Htim	2285	244	369	1.03731e-05	0.0248169	0.0314431	0.0293232	5.88371e-18	1.32155e-21	0.619423	Hcha	Hege	TRUE	Hcha	Hege	FALSE	FALSE	TRUE	FALSE	FALSE	FALSE
HeliconiiniSplit	Hege	Hhim	Htim	242	2277	365	1.36035e-05	0.0248344	0.0297644	0.0271389	1.94855e-09	5.32964e-08	0.45202	Hege	Hhim	TRUE	Hege	Hhim	FALSE	FALSE	TRUE	FALSE	FALSE	FALSE
HeliconiiniSplit	Hege	Hlat	Htim	219	2119	333	2.58305e-05	0.0247192	0.0293061	0.0274651	8.67856e-09	5.03063e-08	0.539728	Hege	Hlat	TRUE	Hege	Hlat	FALSE	FALSE	TRUE	FALSE	FALSE	FALSE
HeliconiiniSplit	Heet	Hege	Htim	1983	197	309	1.44829e-05	0.0246888	0.0290927	0.0272967	1.28169e-07	1.78891e-06	0.456699	Heet	Hege	TRUE	Heet	Hege	FALSE	FALSE	TRUE	FALSE	FALSE	FALSE
HeliconiiniSplit	Hege	Herd	Htim	238	2250	353	4.29936e-05	0.0246747	0.0291514	0.0271972	2.79669e-08	4.28607e-07	0.536542	Hege	Herd	TRUE	Hege	Herd	FALSE	FALSE	TRUE	FALSE	FALSE	FALSE
HeliconiiniSplit	Hege	Hpet	Htim	233	2238	352	1.91239e-05	0.0246976	0.0280515	0.0276961	2.10323e-09	7.56379e-10	0.721263	Hege	Hpet	TRUE	Hege	Hpet	FALSE	FALSE	TRUE	FALSE	FALSE	FALSE
HeliconiiniSplit	Hege	Hher	Htim	245	2271	366	2.13871e-05	0.024905	0.0283457	0.0266999	1.3617e-05	3.5561e-05	0.693297	Hege	Hher	TRUE	Hege	Hher	FALSE	FALSE	TRUE	FALSE	FALSE	FALSE
HeliconiiniSplit	Hege	Hhec	Htim	237	2252	368	2.47905e-06	0.0248505	0.0286841	0.0262101	4.59275e-07	8.32309e-05	0.301984	Hege	Hhec	TRUE	Hege	Hhec	FALSE	FALSE	TRUE	FALSE	FALSE	FALSE
HeliconiiniSplit	Hege	Hhor	Htim	229	2195	346	2.29556e-05	0.0247444	0.0285264	0.0272692	1.98969e-06	7.38954e-08	0.918866	Hege	Hhor	TRUE	Hege	Hhor	FALSE	FALSE	TRUE	FALSE	FALSE	FALSE
HeliconiiniSplit	Hcly	Hege	Htim	2033	203	320	7.41757e-06	0.0246216	0.030251	0.0283199	1.15922e-09	2.35227e-13	0.886916	Hcly	Hege	TRUE	Hcly	Hege	FALSE	FALSE	TRUE	FALSE	FALSE	FALSE
HeliconiiniSplit	Hege	Htel	Htim	246	2272	369	1.5858e-05	0.0248419	0.0272043	0.0263511	0.00114199	0.00203193	0.870271	Hege	Htel	TRUE	Hege	Htel	FALSE	FALSE	TRUE	FALSE	FALSE	FALSE
HeliconiiniSplit	Elyb	Hege	Htim	2133	14	8	0.740228	0.0252009	0.0542876	0.0624215	5.20217e-06	1.68487e-09	0.786317	Elyb	Htim	FALSE	Elyb	Hege	FALSE	FALSE	FALSE	FALSE	FALSE	FALSE
HeliconiiniSplit	Etal	Hege	Htim	2823	22	18	0.909928	0.0256569	0.0547653	0.0581187	1.90485e-10	1.06525e-13	0.922851	Etal	Htim	FALSE	Etal	Hege	FALSE	FALSE	FALSE	FALSE	FALSE	FALSE
HeliconiiniSplit	Eali	Hege	Htim	1756	12	7	0.782977	0.0251065	0.066845	0.064935	8.2521e-05	1.35411e-08	1	Eali	Htim	FALSE	Eali	Htim	FALSE	FALSE	TRUE	FALSE	FALSE	FALSE
HeliconiiniSplit	Evib	Hege	Htim	2550	16	15	0.975172	0.0255943	0.0529276	0.0612627	1.41325e-08	1.72743e-10	0.745255	Evib	Htim	FALSE	Evib	Hege	FALSE	FALSE	FALSE	FALSE	FALSE	FALSE
HeliconiiniSplit	Elam	Hege	Htim	2127	15	7	0.561992	0.0253368	0.0573259	0.060151	1.86864e-05	1.1076e-09	1	Elam	Htim	FALSE	Elam	Hege	FALSE	FALSE	FALSE	FALSE	FALSE	FALSE
HeliconiiniSplit	Eisa	Hege	Htim	2796	23	18	0.87828	0.025515	0.0529676	0.0539719	7.95319e-08	4.40557e-14	0.922851	Eisa	Htim	FALSE	Eisa	Hege	FALSE	FALSE	FALSE	FALSE	FALSE	FALSE
HeliconiiniSplit	Avcr	Hege	Htim	2794	9	7	0.936031	0.0258095	0.0712261	0.0672568	1.15733e-05	7.71576e-07	0.907609	Avcr	Htim	FALSE	Avcr	Htim	FALSE	FALSE	TRUE	FALSE	FALSE	FALSE
HeliconiiniSplit	Avpe	Hege	Htim	2588	5	6	0.964909	0.0255058	0.0740119	0.0688127	0.000378748	4.29626e-05	0.922851	Avpe	Hege	FALSE	Avpe	Hege	FALSE	FALSE	TRUE	FALSE	FALSE	FALSE
HeliconiiniSplit	Avfl	Hege	Htim	2797	7	8	0.970724	0.0258404	0.063182	0.0808407	1.5193e-05	1.97039e-06	0.697978	Avfl	Hege	FALSE	Avfl	Htim	FALSE	FALSE	FALSE	FALSE	FALSE	FALSE
HeliconiiniSplit	Djun	Hege	Htim	2836	7	9	0.936031	0.0256291	0.0712702	0.0631458	1.41469e-05	0.000101442	0.907609	Djun	Hege	FALSE	Djun	Hege	FALSE	FALSE	TRUE	FALSE	FALSE	FALSE
HeliconiiniSplit	Hege	Htim	Ptel	8	6	2804	0.926416	0.0258653	0.0719824	0.0735016	0.0066894	2.63074e-06	1	Htim	Ptel	FALSE	Hege	Ptel	FALSE	FALSE	FALSE	FALSE	FALSE	FALSE
HeliconiiniSplit	Diul	Hege	Htim	2802	9	8	0.970724	0.0255927	0.0719939	0.0616449	0.000407699	2.9732e-05	0.959107	Diul	Htim	FALSE	Diul	Htim	FALSE	FALSE	TRUE	FALSE	FALSE	FALSE
HeliconiiniSplit	Dpha	Hege	Htim	2826	8	7	0.970724	0.025719	0.0729937	0.0655316	0.00169182	4.68687e-06	0.996803	Dpha	Htim	FALSE	Dpha	Htim	FALSE	FALSE	TRUE	FALSE	FALSE	FALSE
HeliconiiniSplit	Hege	Htim	Pdid	6	4	2814	0.909928	0.0259271	0.0927592	0.0755944	0.000768452	0.000120993	0.460878	Htim	Pdid	FALSE	Htim	Pdid	FALSE	FALSE	TRUE	FALSE	FALSE	FALSE
HeliconiiniSplit	Hdor	Htim	Hxan	6	2864	12	0.703186	0.00570371	0.0244975	0.0332795	4.72789e-05	2.41894e-08	0.982944	Hdor	Htim	FALSE	Htim	Hxan	FALSE	FALSE	FALSE	FALSE	FALSE	FALSE
HeliconiiniSplit	Hdor	Hhie	Htim	22	25	2439	0.93885	0.0103794	0.0275065	0.0278878	1.39134e-10	3.25411e-12	0.907609	Hdor	Htim	FALSE	Hhie	Htim	FALSE	FALSE	FALSE	FALSE	FALSE	FALSE
HeliconiiniSplit	Hdor	Hheb	Htim	50	46	2676	0.94161	0.0147438	0.0290937	0.021959	1.29142e-16	8.70581e-10	0.175763	Hheb	Htim	FALSE	Hheb	Htim	FALSE	FALSE	TRUE	FALSE	FALSE	FALSE
HeliconiiniSplit	Haoe	Hdor	Htim	1577	635	587	0.714327	0.0267621	0.0331536	0.0310107	1.18002e-50	1.44512e-26	0.00023913	Haoe	Htim	FALSE	Haoe	Htim	TRUE	FALSE	TRUE	FALSE	FALSE	FALSE
HeliconiiniSplit	Hdor	Hsap	Htim	302	2226	284	0.895892	0.0272436	0.0320322	0.0287905	3.75289e-13	0.00113102	0.0106381	Hsap	Htim	FALSE	Hsap	Htim	TRUE	FALSE	TRUE	FALSE	FALSE	FALSE
HeliconiiniSplit	Hdor	Hhew	Htim	303	2256	294	0.948862	0.0274729	0.0316133	0.0288254	3.52513e-10	0.01672	0.0182347	Hhew	Htim	FALSE	Hhew	Htim	TRUE	FALSE	TRUE	FALSE	FALSE	FALSE
HeliconiiniSplit	Hcon	Hdor	Htim	2250	306	299	0.970724	0.027443	0.031485	0.0287475	6.67415e-10	0.00761844	0.0490473	Hcon	Htim	FALSE	Hcon	Htim	TRUE	FALSE	TRUE	FALSE	FALSE	FALSE
HeliconiiniSplit	Hdor	Hele	Htim	304	2218	285	0.87828	0.0274604	0.0319093	0.0290757	3.74612e-12	0.00149517	0.0225211	Hele	Htim	FALSE	Hele	Htim	TRUE	FALSE	TRUE	FALSE	FALSE	FALSE
HeliconiiniSplit	Hant	Hdor	Htim	2198	296	280	0.907135	0.0274052	0.0319201	0.0297873	1.0926e-14	0.000106579	0.0200871	Hant	Htim	FALSE	Hant	Htim	TRUE	FALSE	TRUE	FALSE	FALSE	FALSE
HeliconiiniSplit	Hdor	Hsar	Htim	302	2240	292	0.94161	0.0273455	0.0317402	0.029698	5.34016e-12	0.00022728	0.0746928	Hsar	Htim	FALSE	Hsar	Htim	FALSE	FALSE	TRUE	FALSE	FALSE	FALSE
HeliconiiniSplit	Hdor	Hleu	Htim	290	2147	277	0.926416	0.0272748	0.0328471	0.0300312	7.91414e-18	2.19972e-06	0.0115772	Hleu	Htim	FALSE	Hleu	Htim	TRUE	FALSE	TRUE	FALSE	FALSE	FALSE
HeliconiiniSplit	Hdor	Hric	Htim	270	2071	265	0.970724	0.0271417	0.0333619	0.0304099	7.32595e-22	1.2521e-09	0.0232247	Hric	Htim	FALSE	Hric	Htim	TRUE	FALSE	TRUE	FALSE	FALSE	FALSE
HeliconiiniSplit	Hdem	Hdor	Htim	2259	310	295	0.911803	0.0273843	0.0286232	0.0266569	0.0411958	0.0365083	0.0323187	Hdem	Htim	FALSE	Hdem	Htim	TRUE	FALSE	TRUE	TRUE	TRUE	FALSE
HeliconiiniSplit	Hdor	Hert	Htim	310	2257	297	0.932131	0.0274048	0.0292615	0.0267905	0.0332456	0.0329895	0.0256524	Hert	Htim	FALSE	Hert	Htim	TRUE	FALSE	TRUE	TRUE	TRUE	FALSE
HeliconiiniSplit	Hdor	Hper	Htim	294	2222	285	0.946967	0.0274591	0.0314903	0.029404	6.81408e-15	0.000354869	0.006623	Hper	Htim	FALSE	Hper	Htim	TRUE	FALSE	TRUE	FALSE	FALSE	FALSE
HeliconiiniSplit	Hcha	Hdor	Htim	2269	312	300	0.936031	0.0274657	0.0315409	0.0295228	1.33641e-13	0.00110851	0.0128775	Hcha	Htim	FALSE	Hcha	Htim	TRUE	FALSE	TRUE	FALSE	FALSE	FALSE
HeliconiiniSplit	Hdor	Hhim	Htim	310	2259	298	0.936031	0.0274458	0.0294609	0.0276106	0.000153213	0.492132	0.0123662	Hhim	Htim	FALSE	Hhim	Htim	TRUE	FALSE	TRUE	FALSE	FALSE	FALSE
HeliconiiniSplit	Hdor	Hlat	Htim	278	2093	282	0.978307	0.0273425	0.0266728	0.0299733	0.0702575	0.000201516	0.000904135	Hdor	Hlat	FALSE	Hlat	Htim	TRUE	FALSE	FALSE	FALSE	FALSE	FALSE
HeliconiiniSplit	Hdor	Heet	Htim	246	1984	255	0.943757	0.02728	0.027417	0.0295033	0.96282	0.000197522	0.0720214	Hdor	Heet	FALSE	Heet	Htim	FALSE	FALSE	FALSE	FALSE	FALSE	FALSE
HeliconiiniSplit	Hdor	Herd	Htim	301	2239	287	0.911803	0.0273315	0.0293586	0.0272146	0.000193272	0.308395	0.0072585	Herd	Htim	FALSE	Herd	Htim	TRUE	FALSE	TRUE	FALSE	FALSE	FALSE
HeliconiiniSplit	Hdor	Hpet	Htim	298	2224	287	0.936031	0.0273967	0.0307266	0.0273267	5.04186e-06	0.711547	0.0179369	Hpet	Htim	FALSE	Hpet	Htim	TRUE	FALSE	TRUE	FALSE	FALSE	FALSE
HeliconiiniSplit	Hdor	Hher	Htim	308	2254	301	0.970724	0.0274759	0.0289844	0.0269868	0.0507412	0.0773473	0.0687285	Hher	Htim	FALSE	Hher	Htim	FALSE	FALSE	TRUE	FALSE	FALSE	FALSE
HeliconiiniSplit	Hdor	Hhec	Htim	304	2241	296	0.962077	0.0275028	0.0288795	0.0269241	0.0245705	0.139031	0.0652493	Hhec	Htim	FALSE	Hhec	Htim	FALSE	FALSE	TRUE	FALSE	FALSE	FALSE
HeliconiiniSplit	Hdor	Hhor	Htim	286	2182	284	1	0.0274279	0.0303974	0.0269247	0.000326328	0.15015	0.00446264	Hhor	Htim	FALSE	Hhor	Htim	TRUE	FALSE	TRUE	FALSE	FALSE	FALSE
HeliconiiniSplit	Hcly	Hdor	Htim	2024	264	261	0.9919	0.0272968	0.0310071	0.028376	4.68202e-07	0.545004	0.0170292	Hcly	Htim	FALSE	Hcly	Htim	TRUE	FALSE	TRUE	FALSE	FALSE	FALSE
HeliconiiniSplit	Hdor	Htel	Htim	308	2263	298	0.943319	0.027471	0.0289242	0.0257093	0.279019	0.000195478	0.00751487	Htel	Htim	FALSE	Htel	Htim	TRUE	FALSE	TRUE	TRUE	TRUE	FALSE
HeliconiiniSplit	Elyb	Hdor	Htim	2136	11	8	0.897532	0.0279206	0.0567282	0.0546925	0.000185938	1.76938e-07	0.972676	Elyb	Htim	FALSE	Elyb	Htim	FALSE	FALSE	TRUE	FALSE	FALSE	FALSE
HeliconiiniSplit	Etal	Hdor	Htim	2814	18	14	0.895892	0.0283023	0.0519484	0.0534431	1.0597e-05	1.4551e-10	0.850093	Etal	Htim	FALSE	Etal	Hdor	FALSE	FALSE	FALSE	FALSE	FALSE	FALSE
HeliconiiniSplit	Eali	Hdor	Htim	1749	15	4	0.126364	0.0276201	0.055998	0.0601488	0.000992754	6.42339e-10	1	Eali	Htim	FALSE	Eali	Hdor	FALSE	FALSE	FALSE	FALSE	FALSE	FALSE
HeliconiiniSplit	Evib	Hdor	Htim	2541	17	12	0.838577	0.0282263	0.0509222	0.0534081	1.27047e-06	1.0798e-09	1	Evib	Htim	FALSE	Evib	Hdor	FALSE	FALSE	FALSE	FALSE	FALSE	FALSE
HeliconiiniSplit	Elam	Hdor	Htim	2118	15	6	0.405089	0.0277469	0.0548072	0.0543315	7.68771e-05	9.45061e-08	0.993454	Elam	Htim	FALSE	Elam	Htim	FALSE	FALSE	TRUE	FALSE	FALSE	FALSE
HeliconiiniSplit	Eisa	Hdor	Htim	2781	25	11	0.197793	0.028184	0.0472001	0.056666	3.24146e-05	2.40789e-14	0.850181	Eisa	Htim	FALSE	Eisa	Hdor	FALSE	FALSE	FALSE	FALSE	FALSE	FALSE
HeliconiiniSplit	Avcr	Hdor	Htim	2778	11	5	0.6624	0.0281599	0.0832247	0.0659812	0.00017965	6.82501e-08	0.520054	Avcr	Htim	FALSE	Avcr	Htim	FALSE	FALSE	TRUE	FALSE	FALSE	FALSE
HeliconiiniSplit	Avpe	Hdor	Htim	2571	9	5	0.804066	0.028044	0.0829905	0.0655145	0.000181412	2.04441e-06	0.652646	Avpe	Htim	FALSE	Avpe	Htim	FALSE	FALSE	TRUE	FALSE	FALSE	FALSE
HeliconiiniSplit	Avfl	Hdor	Htim	2784	10	5	0.739168	0.0283263	0.0790025	0.0718566	0.000185801	2.15233e-07	0.812879	Avfl	Htim	FALSE	Avfl	Htim	FALSE	FALSE	TRUE	FALSE	FALSE	FALSE
HeliconiiniSplit	Djun	Hdor	Htim	2822	10	6	0.804066	0.0281995	0.0572205	0.0759137	0.00768998	1.78604e-07	0.88484	Djun	Htim	FALSE	Djun	Hdor	FALSE	FALSE	FALSE	FALSE	FALSE	FALSE
HeliconiiniSplit	Hdor	Htim	Ptel	10	5	2784	0.739168	0.0282792	0.0597486	0.0711048	0.0283084	2.03474e-07	0.930956	Htim	Ptel	FALSE	Hdor	Ptel	FALSE	FALSE	FALSE	FALSE	FALSE	FALSE
HeliconiiniSplit	Diul	Hdor	Htim	2784	11	7	0.828406	0.0281302	0.0678954	0.0578132	0.00169533	1.42235e-05	0.845174	Diul	Htim	FALSE	Diul	Htim	FALSE	FALSE	TRUE	FALSE	FALSE	FALSE
HeliconiiniSplit	Dpha	Hdor	Htim	2808	9	7	0.936031	0.0282602	0.0581838	0.0652094	0.00256129	4.34036e-06	1	Dpha	Htim	FALSE	Dpha	Hdor	FALSE	FALSE	FALSE	FALSE	FALSE	FALSE
HeliconiiniSplit	Hdor	Htim	Pdid	7	4	2793	0.840746	0.0283511	0.0857901	0.0644017	0.000791563	3.28353e-05	0.453959	Htim	Pdid	FALSE	Htim	Pdid	FALSE	FALSE	TRUE	FALSE	FALSE	FALSE
HeliconiiniSplit	Hhie	Htim	Hxan	23	2444	21	0.964909	0.00715163	0.0272952	0.0289261	5.45934e-11	2.87988e-14	0.972676	Htim	Hxan	FALSE	Hhie	Htim	FALSE	FALSE	FALSE	FALSE	FALSE	FALSE
HeliconiiniSplit	Hheb	Htim	Hxan	46	2676	49	0.964909	0.0130203	0.0263505	0.0219997	8.06421e-19	1.37953e-14	0.553236	Hheb	Htim	FALSE	Hheb	Htim	FALSE	FALSE	TRUE	FALSE	FALSE	FALSE
HeliconiiniSplit	Haoe	Htim	Hxan	1580	584	634	0.703186	0.0248316	0.0313379	0.0309113	1.78335e-57	9.70629e-55	0.738322	Haoe	Htim	FALSE	Haoe	Htim	FALSE	FALSE	TRUE	FALSE	FALSE	FALSE
HeliconiiniSplit	Hsap	Htim	Hxan	2225	277	305	0.782977	0.0253793	0.0292487	0.0290566	2.50466e-13	3.5724e-13	0.920884	Hsap	Htim	FALSE	Hsap	Htim	FALSE	FALSE	TRUE	FALSE	FALSE	FALSE
HeliconiiniSplit	Hhew	Htim	Hxan	2257	287	308	0.85898	0.0256275	0.0292135	0.0290732	2.17184e-10	5.20859e-11	1	Hhew	Htim	FALSE	Hhew	Htim	FALSE	FALSE	TRUE	FALSE	FALSE	FALSE
HeliconiiniSplit	Hcon	Htim	Hxan	2251	292	311	0.879237	0.0255634	0.0287825	0.029118	3.21244e-10	6.71999e-12	0.99568	Hcon	Htim	FALSE	Hcon	Hxan	FALSE	FALSE	FALSE	FALSE	FALSE	FALSE
HeliconiiniSplit	Hele	Htim	Hxan	2221	279	308	0.778974	0.0255795	0.0292429	0.0294395	4.36424e-12	5.46076e-13	1	Hele	Htim	FALSE	Hele	Hxan	FALSE	FALSE	FALSE	FALSE	FALSE	FALSE
HeliconiiniSplit	Hant	Htim	Hxan	2200	273	300	0.786524	0.0255161	0.0296317	0.0299749	5.51774e-15	5.779e-15	0.972676	Hant	Htim	FALSE	Hant	Hxan	FALSE	FALSE	FALSE	FALSE	FALSE	FALSE
HeliconiiniSplit	Hsar	Htim	Hxan	2243	286	304	0.895892	0.025478	0.0289249	0.0295394	5.48347e-12	8.67098e-14	0.991577	Hsar	Htim	FALSE	Hsar	Hxan	FALSE	FALSE	FALSE	FALSE	FALSE	FALSE
HeliconiiniSplit	Hleu	Htim	Hxan	2150	270	295	0.804066	0.0254002	0.0300333	0.0305491	2.18259e-17	2.55951e-18	0.972676	Hleu	Htim	FALSE	Hleu	Hxan	FALSE	FALSE	FALSE	FALSE	FALSE	FALSE
HeliconiiniSplit	Hric	Htim	Hxan	2075	258	273	0.909928	0.0253376	0.0311107	0.0306307	3.13176e-23	1.27715e-22	0.938988	Hric	Htim	FALSE	Hric	Htim	FALSE	FALSE	TRUE	FALSE	FALSE	FALSE
HeliconiiniSplit	Hdem	Htim	Hxan	2259	289	315	0.804066	0.0255611	0.026921	0.0269095	0.0309124	0.0155822	1	Hdem	Htim	FALSE	Hdem	Htim	FALSE	FALSE	TRUE	FALSE	FALSE	FALSE
HeliconiiniSplit	Hert	Htim	Hxan	2259	291	315	0.824325	0.0255716	0.0270787	0.0270129	0.0335361	0.0178431	1	Hert	Htim	FALSE	Hert	Htim	FALSE	FALSE	TRUE	FALSE	FALSE	FALSE
HeliconiiniSplit	Hper	Htim	Hxan	2222	277	300	0.828406	0.0256489	0.0296271	0.0299449	1.40666e-14	1.69376e-14	0.951388	Hper	Htim	FALSE	Hper	Hxan	FALSE	FALSE	FALSE	FALSE	FALSE	FALSE
HeliconiiniSplit	Hcha	Htim	Hxan	2271	293	317	0.826171	0.0256266	0.0298117	0.0298168	6.62136e-14	1.47394e-13	0.956142	Hcha	Htim	FALSE	Hcha	Hxan	FALSE	FALSE	FALSE	FALSE	FALSE	FALSE
HeliconiiniSplit	Hhim	Htim	Hxan	2259	291	315	0.824325	0.0256171	0.0276998	0.0279636	0.000386174	0.000319977	1	Hhim	Htim	FALSE	Hhim	Hxan	FALSE	FALSE	FALSE	FALSE	FALSE	FALSE
HeliconiiniSplit	Hlat	Htim	Hxan	2094	275	282	0.967491	0.0254905	0.0275485	0.0270196	0.000239857	0.0294878	0.667807	Hlat	Htim	FALSE	Hlat	Htim	FALSE	FALSE	TRUE	FALSE	FALSE	FALSE
HeliconiiniSplit	Heet	Htim	Hxan	1981	249	249	1	0.0254002	0.0281163	0.0274081	0.00010379	0.000270501	0.989455	Heet	Htim	FALSE	Heet	Htim	FALSE	FALSE	TRUE	FALSE	FALSE	FALSE
HeliconiiniSplit	Herd	Htim	Hxan	2244	281	303	0.840746	0.0255337	0.027469	0.0273438	0.000654269	0.00315126	0.955756	Herd	Htim	FALSE	Herd	Htim	FALSE	FALSE	TRUE	FALSE	FALSE	FALSE
HeliconiiniSplit	Hpet	Htim	Hxan	2225	282	302	0.860299	0.0255084	0.0281356	0.0275757	2.15721e-05	7.89107e-06	1	Hpet	Htim	FALSE	Hpet	Htim	FALSE	FALSE	TRUE	FALSE	FALSE	FALSE
HeliconiiniSplit	Hher	Htim	Hxan	2255	295	312	0.897532	0.0256632	0.0269168	0.0271787	0.0595869	0.0118743	0.937692	Hher	Htim	FALSE	Hher	Hxan	FALSE	FALSE	FALSE	FALSE	FALSE	FALSE
HeliconiiniSplit	Hhec	Htim	Hxan	2243	291	308	0.897532	0.0256872	0.0270556	0.0269339	0.0214975	0.00725693	0.972676	Hhec	Htim	FALSE	Hhec	Htim	FALSE	FALSE	TRUE	FALSE	FALSE	FALSE
HeliconiiniSplit	Hhor	Htim	Hxan	2184	279	291	0.936031	0.025586	0.0284786	0.0270747	0.000384869	0.00542586	0.814548	Hhor	Htim	FALSE	Hhor	Htim	FALSE	FALSE	TRUE	FALSE	FALSE	FALSE
HeliconiiniSplit	Hcly	Htim	Hxan	2026	257	264	0.964909	0.0253713	0.0293324	0.0283642	2.70601e-07	9.93913e-06	0.844321	Hcly	Htim	FALSE	Hcly	Htim	FALSE	FALSE	TRUE	FALSE	FALSE	FALSE
HeliconiiniSplit	Htel	Htim	Hxan	2264	291	313	0.840746	0.0256426	0.0266687	0.0259906	0.401853	0.535046	0.981844	Htel	Htim	FALSE	Htel	Htim	FALSE	FALSE	TRUE	FALSE	FALSE	FALSE
HeliconiiniSplit	Elyb	Htim	Hxan	2130	8	11	0.897532	0.0259516	0.0724441	0.0546925	3.05067e-06	8.95823e-08	0.6888	Elyb	Htim	FALSE	Elyb	Htim	FALSE	FALSE	TRUE	FALSE	FALSE	FALSE
HeliconiiniSplit	Etal	Htim	Hxan	2813	12	19	0.746302	0.0263711	0.0523558	0.0554292	1.19008e-06	9.94853e-12	0.752024	Etal	Htim	FALSE	Etal	Hxan	FALSE	FALSE	FALSE	FALSE	FALSE	FALSE
HeliconiiniSplit	Eali	Htim	Hxan	1750	5	14	0.340919	0.0256695	0.0590934	0.0593227	0.000198387	1.29447e-09	0.91601	Eali	Htim	FALSE	Eali	Hxan	FALSE	FALSE	FALSE	FALSE	FALSE	FALSE
HeliconiiniSplit	Evib	Htim	Hxan	2539	13	16	0.924745	0.0262762	0.0521031	0.0522541	4.50642e-08	1.048e-09	0.932239	Evib	Htim	FALSE	Evib	Hxan	FALSE	FALSE	FALSE	FALSE	FALSE	FALSE
HeliconiiniSplit	Elam	Htim	Hxan	2120	7	14	0.661792	0.0258533	0.0563998	0.0531721	1.49254e-05	9.41344e-08	0.850151	Elam	Htim	FALSE	Elam	Htim	FALSE	FALSE	TRUE	FALSE	FALSE	FALSE
HeliconiiniSplit	Eisa	Htim	Hxan	2781	12	24	0.381724	0.0262395	0.0487156	0.056125	3.91444e-06	1.87697e-14	0.975535	Eisa	Htim	FALSE	Eisa	Hxan	FALSE	FALSE	FALSE	FALSE	FALSE	FALSE
HeliconiiniSplit	Avcr	Htim	Hxan	2782	5	10	0.739168	0.0263495	0.0809759	0.0675191	0.000177383	1.83512e-07	0.670144	Avcr	Htim	FALSE	Avcr	Htim	FALSE	FALSE	TRUE	FALSE	FALSE	FALSE
HeliconiiniSplit	Avpe	Htim	Hxan	2569	5	8	0.860299	0.0261055	0.0807416	0.0673786	0.000172495	4.96035e-06	0.808858	Avpe	Htim	FALSE	Avpe	Htim	FALSE	FALSE	TRUE	FALSE	FALSE	FALSE
HeliconiiniSplit	Avfl	Htim	Hxan	2784	6	9	0.87828	0.0264045	0.0780999	0.0706707	4.01932e-05	6.66248e-07	0.741527	Avfl	Htim	FALSE	Avfl	Htim	FALSE	FALSE	TRUE	FALSE	FALSE	FALSE
HeliconiiniSplit	Djun	Htim	Hxan	2818	7	9	0.936031	0.0262421	0.0602882	0.0750013	0.00177229	5.78314e-07	0.98956	Djun	Htim	FALSE	Djun	Hxan	FALSE	FALSE	FALSE	FALSE	FALSE	FALSE
HeliconiiniSplit	Htim	Hxan	Ptel	6	9	2785	0.87828	0.0264362	0.0629364	0.069947	0.0068946	6.86702e-07	0.995686	Htim	Ptel	FALSE	Hxan	Ptel	FALSE	FALSE	FALSE	FALSE	FALSE	FALSE
HeliconiiniSplit	Diul	Htim	Hxan	2783	8	10	0.936031	0.0262139	0.0620427	0.0604345	0.000714709	1.03346e-05	1	Diul	Htim	FALSE	Diul	Htim	FALSE	FALSE	TRUE	FALSE	FALSE	FALSE
HeliconiiniSplit	Dpha	Htim	Hxan	2804	7	8	0.970724	0.026335	0.0569496	0.066533	0.00203522	9.44595e-06	0.870271	Dpha	Htim	FALSE	Dpha	Hxan	FALSE	FALSE	FALSE	FALSE	FALSE	FALSE
HeliconiiniSplit	Htim	Hxan	Pdid	4	6	2794	0.909928	0.0264828	0.0810539	0.0620073	0.000794502	0.000101691	0.565195	Htim	Pdid	FALSE	Htim	Pdid	FALSE	FALSE	TRUE	FALSE	FALSE	FALSE
HeliconiiniSplit	Hheb	Hhie	Htim	39	48	2367	0.82746	0.0131178	0.0245939	0.0211589	4.09913e-13	8.40375e-13	0.553236	Hheb	Htim	FALSE	Hheb	Htim	FALSE	FALSE	TRUE	FALSE	FALSE	FALSE
HeliconiiniSplit	Haoe	Hhie	Htim	1389	556	511	0.714327	0.0245592	0.0315169	0.0304495	7.92541e-53	5.33854e-47	0.363038	Haoe	Htim	FALSE	Haoe	Htim	FALSE	FALSE	TRUE	FALSE	FALSE	FALSE
HeliconiiniSplit	Hhie	Hsap	Htim	256	1953	242	0.909928	0.0255914	0.0299185	0.027929	3.32993e-11	4.2392e-09	0.632726	Hsap	Htim	FALSE	Hsap	Htim	FALSE	FALSE	TRUE	FALSE	FALSE	FALSE
HeliconiiniSplit	Hhew	Hhie	Htim	1983	259	252	0.964909	0.0257399	0.0302413	0.0283208	1.37928e-09	8.28464e-08	0.66541	Hhew	Htim	FALSE	Hhew	Htim	FALSE	FALSE	TRUE	FALSE	FALSE	FALSE
HeliconiiniSplit	Hcon	Hhie	Htim	1978	263	253	0.93885	0.025777	0.0302159	0.028181	2.4568e-10	4.76821e-08	0.698555	Hcon	Htim	FALSE	Hcon	Htim	FALSE	FALSE	TRUE	FALSE	FALSE	FALSE
HeliconiiniSplit	Hele	Hhie	Htim	1959	263	242	0.837592	0.0257289	0.0299485	0.0284281	5.935e-11	4.54023e-09	0.710283	Hele	Htim	FALSE	Hele	Htim	FALSE	FALSE	TRUE	FALSE	FALSE	FALSE
HeliconiiniSplit	Hant	Hhie	Htim	1941	256	243	0.911803	0.0257009	0.0298443	0.0292919	3.00086e-13	2.13714e-11	0.743183	Hant	Htim	FALSE	Hant	Htim	FALSE	FALSE	TRUE	FALSE	FALSE	FALSE
HeliconiiniSplit	Hhie	Hsar	Htim	259	1967	244	0.907135	0.0256249	0.030245	0.0283139	4.5878e-11	3.94302e-09	0.741527	Hsar	Htim	FALSE	Hsar	Htim	FALSE	FALSE	TRUE	FALSE	FALSE	FALSE
HeliconiiniSplit	Hhie	Hleu	Htim	253	1897	234	0.85898	0.0256677	0.0314159	0.0294328	1.8446e-15	5.8126e-13	0.601774	Hleu	Htim	FALSE	Hleu	Htim	FALSE	FALSE	TRUE	FALSE	FALSE	FALSE
HeliconiiniSplit	Hhie	Hric	Htim	235	1833	226	0.94161	0.0254214	0.032038	0.0292136	2.90567e-19	2.69838e-15	0.563876	Hric	Htim	FALSE	Hric	Htim	FALSE	FALSE	TRUE	FALSE	FALSE	FALSE
HeliconiiniSplit	Hdem	Hhie	Htim	1986	263	253	0.93885	0.0255812	0.0278172	0.0257581	0.0124498	0.283573	0.630003	Hdem	Htim	FALSE	Hdem	Htim	FALSE	FALSE	TRUE	FALSE	FALSE	FALSE
HeliconiiniSplit	Hert	Hhie	Htim	1982	264	253	0.936031	0.0255935	0.027945	0.0258742	0.0240621	0.32093	0.6888	Hert	Htim	FALSE	Hert	Htim	FALSE	FALSE	TRUE	FALSE	FALSE	FALSE
HeliconiiniSplit	Hhie	Hper	Htim	260	1957	244	0.895892	0.0256429	0.030555	0.0290293	5.9905e-14	8.46585e-11	0.582201	Hper	Htim	FALSE	Hper	Htim	FALSE	FALSE	TRUE	FALSE	FALSE	FALSE
HeliconiiniSplit	Hcha	Hhie	Htim	1992	266	256	0.93885	0.025653	0.0297326	0.0287668	4.66384e-12	4.91593e-09	0.693297	Hcha	Htim	FALSE	Hcha	Htim	FALSE	FALSE	TRUE	FALSE	FALSE	FALSE
HeliconiiniSplit	Hhie	Hhim	Htim	264	1985	251	0.916192	0.025606	0.0274737	0.0267956	0.000861218	0.0693589	0.584205	Hhim	Htim	FALSE	Hhim	Htim	FALSE	FALSE	TRUE	FALSE	FALSE	FALSE
HeliconiiniSplit	Hhie	Hlat	Htim	237	1843	237	1	0.0256005	0.0263679	0.0276251	0.375737	0.00720198	0.546434	Hlat	Htim	FALSE	Hlat	Htim	FALSE	FALSE	TRUE	FALSE	FALSE	FALSE
HeliconiiniSplit	Heet	Hhie	Htim	1763	222	216	0.970724	0.0256003	0.0278744	0.0267985	0.00600321	0.0100023	0.972676	Heet	Htim	FALSE	Heet	Htim	FALSE	FALSE	TRUE	FALSE	FALSE	FALSE
HeliconiiniSplit	Herd	Hhie	Htim	1969	258	241	0.888243	0.0254906	0.0279888	0.0264534	0.00131532	0.144518	0.547636	Herd	Htim	FALSE	Herd	Htim	FALSE	FALSE	TRUE	FALSE	FALSE	FALSE
HeliconiiniSplit	Hhie	Hpet	Htim	255	1963	241	0.909928	0.0256712	0.0289821	0.026458	9.10224e-05	0.0109248	0.601774	Hpet	Htim	FALSE	Hpet	Htim	FALSE	FALSE	TRUE	FALSE	FALSE	FALSE
HeliconiiniSplit	Hher	Hhie	Htim	1982	263	256	0.964909	0.0256478	0.0275294	0.0260655	0.0879406	0.204597	0.926516	Hher	Htim	FALSE	Hher	Htim	FALSE	FALSE	TRUE	FALSE	FALSE	FALSE
HeliconiiniSplit	Hhec	Hhie	Htim	1971	264	251	0.916192	0.0256272	0.0275765	0.0263122	0.0225136	0.113194	0.877297	Hhec	Htim	FALSE	Hhec	Htim	FALSE	FALSE	TRUE	FALSE	FALSE	FALSE
HeliconiiniSplit	Hhie	Hhor	Htim	249	1939	243	0.970724	0.0254964	0.0295348	0.0259641	0.000688907	0.193852	0.375832	Hhor	Htim	FALSE	Hhor	Htim	FALSE	FALSE	TRUE	FALSE	FALSE	FALSE
HeliconiiniSplit	Hcly	Hhie	Htim	1816	234	228	0.970724	0.0256191	0.0297458	0.0274293	2.25094e-05	0.00123524	0.741527	Hcly	Htim	FALSE	Hcly	Htim	FALSE	FALSE	TRUE	FALSE	FALSE	FALSE
HeliconiiniSplit	Hhie	Htel	Htim	266	1988	253	0.918128	0.0256383	0.0271373	0.0251712	0.426046	0.67284	0.77472	Htel	Htim	FALSE	Htel	Htim	FALSE	FALSE	TRUE	FALSE	FALSE	FALSE
HeliconiiniSplit	Elyb	Hhie	Htim	1917	13	8	0.80253	0.0259129	0.0721055	0.0611796	2.70812e-06	6.44444e-09	0.409234	Elyb	Htim	FALSE	Elyb	Htim	FALSE	FALSE	TRUE	FALSE	FALSE	FALSE
HeliconiiniSplit	Etal	Hhie	Htim	2466	16	11	0.82746	0.0263708	0.0585535	0.0575085	1.47132e-07	6.84401e-10	0.964243	Etal	Htim	FALSE	Etal	Htim	FALSE	FALSE	TRUE	FALSE	FALSE	FALSE
HeliconiiniSplit	Eali	Hhie	Htim	1589	11	5	0.6624	0.0260027	0.0754786	0.0590678	0.000197583	1.04352e-07	0.580169	Eali	Htim	FALSE	Eali	Htim	FALSE	FALSE	TRUE	FALSE	FALSE	FALSE
HeliconiiniSplit	Evib	Hhie	Htim	2254	15	11	0.87828	0.02631	0.0688008	0.0554683	5.72351e-08	8.74623e-09	0.172112	Evib	Htim	FALSE	Evib	Htim	FALSE	FALSE	TRUE	FALSE	FALSE	FALSE
HeliconiiniSplit	Elam	Hhie	Htim	1900	11	8	0.897532	0.0259023	0.0575	0.0564876	3.49253e-06	6.53238e-06	0.6888	Elam	Htim	FALSE	Elam	Htim	FALSE	FALSE	TRUE	FALSE	FALSE	FALSE
HeliconiiniSplit	Eisa	Hhie	Htim	2432	18	9	0.545181	0.0263203	0.0662157	0.0485986	9.04226e-07	7.85792e-11	0.137823	Eisa	Htim	FALSE	Eisa	Htim	FALSE	FALSE	TRUE	FALSE	FALSE	FALSE
HeliconiiniSplit	Avcr	Hhie	Htim	2442	10	4	0.609185	0.0264208	0.10827	0.0638541	0.0007769	2.20224e-07	0.373662	Avcr	Htim	FALSE	Avcr	Htim	FALSE	FALSE	TRUE	FALSE	FALSE	FALSE
HeliconiiniSplit	Avpe	Hhie	Htim	2275	8	4	0.782977	0.0263257	0.109095	0.0637296	0.000779773	5.69561e-06	0.453959	Avpe	Htim	FALSE	Avpe	Htim	FALSE	FALSE	TRUE	FALSE	FALSE	FALSE
HeliconiiniSplit	Avfl	Hhie	Htim	2433	8	5	0.860299	0.0264348	0.0997642	0.0631424	0.000172228	3.21974e-06	0.161012	Avfl	Htim	FALSE	Avfl	Htim	FALSE	FALSE	TRUE	FALSE	FALSE	FALSE
HeliconiiniSplit	Djun	Hhie	Htim	2464	10	4	0.609185	0.026335	0.102359	0.0663891	0.000751107	2.11187e-07	0.245608	Djun	Htim	FALSE	Djun	Htim	FALSE	FALSE	TRUE	FALSE	FALSE	FALSE
HeliconiiniSplit	Hhie	Htim	Ptel	10	3	2435	0.418935	0.0264207	0.0895792	0.0676666	0.00348952	2.14812e-07	0.458407	Htim	Ptel	FALSE	Htim	Ptel	FALSE	FALSE	TRUE	FALSE	FALSE	FALSE
HeliconiiniSplit	Diul	Hhie	Htim	2435	11	5	0.6624	0.0263585	0.091983	0.0577363	0.000340266	2.87796e-06	0.520054	Diul	Htim	FALSE	Diul	Htim	FALSE	FALSE	TRUE	FALSE	FALSE	FALSE
HeliconiiniSplit	Dpha	Hhie	Htim	2457	9	3	0.545181	0.0264682	0.0996133	0.0592428	0.00360938	2.65936e-06	0.432572	Dpha	Htim	FALSE	Dpha	Htim	FALSE	FALSE	TRUE	FALSE	FALSE	FALSE
HeliconiiniSplit	Hhie	Htim	Pdid	6	5	2452	0.964909	0.026578	0.0899791	0.0744642	0.000182651	0.000114003	0.484363	Htim	Pdid	FALSE	Htim	Pdid	FALSE	FALSE	TRUE	FALSE	FALSE	FALSE
HeliconiiniSplit	Haoe	Hheb	Htim	1538	626	563	0.490795	0.0226477	0.0291844	0.0310061	3.11434e-58	1.62767e-94	0.00148176	Haoe	Htim	FALSE	Haoe	Hheb	TRUE	FALSE	FALSE	FALSE	FALSE	FALSE
HeliconiiniSplit	Hheb	Hsap	Htim	293	2162	277	0.907135	0.023458	0.0275884	0.0284923	1.32666e-13	1.29141e-27	0.148885	Hsap	Htim	FALSE	Hheb	Hsap	FALSE	FALSE	FALSE	FALSE	FALSE	FALSE
HeliconiiniSplit	Hheb	Hhew	Htim	294	2194	288	0.970724	0.0235395	0.027462	0.0281438	1.94126e-10	2.67651e-23	0.0841477	Hhew	Htim	FALSE	Hheb	Hhew	FALSE	FALSE	FALSE	FALSE	FALSE	FALSE
HeliconiiniSplit	Hcon	Hheb	Htim	2188	298	292	0.970724	0.0235906	0.0276241	0.0285736	5.45934e-11	5.09374e-25	0.0555817	Hcon	Htim	FALSE	Hcon	Hheb	FALSE	FALSE	FALSE	FALSE	FALSE	FALSE
HeliconiiniSplit	Hele	Hheb	Htim	2162	293	281	0.936031	0.0235651	0.027497	0.0288533	1.62243e-12	1.99985e-27	0.0540821	Hele	Htim	FALSE	Hele	Hheb	FALSE	FALSE	FALSE	FALSE	FALSE	FALSE
HeliconiiniSplit	Hant	Hheb	Htim	2147	288	274	0.911803	0.0235572	0.0279337	0.0292464	2.73656e-15	4.63159e-29	0.079504	Hant	Htim	FALSE	Hant	Hheb	FALSE	FALSE	FALSE	FALSE	FALSE	FALSE
HeliconiiniSplit	Hheb	Hsar	Htim	294	2178	284	0.94161	0.0234302	0.0271062	0.0287367	3.58906e-11	3.92522e-28	0.0100554	Hsar	Htim	FALSE	Hheb	Hsar	TRUE	FALSE	FALSE	FALSE	FALSE	FALSE
HeliconiiniSplit	Hheb	Hleu	Htim	284	2099	270	0.911803	0.0234873	0.0282229	0.0298478	1.37157e-15	4.57521e-34	0.0322975	Hleu	Htim	FALSE	Hheb	Hleu	TRUE	FALSE	FALSE	FALSE	FALSE	FALSE
HeliconiiniSplit	Hheb	Hric	Htim	267	2025	258	0.943757	0.023333	0.028953	0.0302557	3.10897e-23	5.03589e-41	0.0368145	Hric	Htim	FALSE	Hheb	Hric	TRUE	FALSE	FALSE	FALSE	FALSE	FALSE
HeliconiiniSplit	Hdem	Hheb	Htim	2197	300	288	0.936031	0.0235351	0.0251181	0.0262494	0.0369639	6.57574e-10	0.0270192	Hdem	Htim	FALSE	Hdem	Hheb	TRUE	FALSE	FALSE	FALSE	FALSE	FALSE
HeliconiiniSplit	Hert	Hheb	Htim	2195	300	291	0.948862	0.0235249	0.0248449	0.0262635	0.0313122	5.12339e-10	0.0319556	Hert	Htim	FALSE	Hert	Hheb	TRUE	FALSE	FALSE	FALSE	FALSE	FALSE
HeliconiiniSplit	Hheb	Hper	Htim	289	2163	278	0.936031	0.023573	0.0280705	0.0294414	3.39339e-16	3.16446e-29	0.13979	Hper	Htim	FALSE	Hheb	Hper	FALSE	FALSE	FALSE	FALSE	FALSE	FALSE
HeliconiiniSplit	Hcha	Hheb	Htim	2208	302	293	0.948862	0.02353	0.0274404	0.028688	1.8124e-14	1.20001e-26	0.114229	Hcha	Htim	FALSE	Hcha	Hheb	FALSE	FALSE	FALSE	FALSE	FALSE	FALSE
HeliconiiniSplit	Hheb	Hhim	Htim	299	2196	292	0.970724	0.0235376	0.0255664	0.0271193	0.000730978	2.26759e-14	0.0190911	Hhim	Htim	FALSE	Hheb	Hhim	TRUE	FALSE	FALSE	FALSE	FALSE	FALSE
HeliconiiniSplit	Hheb	Hlat	Htim	269	2036	273	0.977827	0.023472	0.0266223	0.0254659	3.05693e-09	0.00255665	0.167713	Hheb	Hlat	FALSE	Hheb	Hlat	FALSE	FALSE	TRUE	FALSE	FALSE	FALSE
HeliconiiniSplit	Heet	Hheb	Htim	1932	244	246	1	0.0234841	0.0270674	0.0260544	5.72255e-13	0.000140471	0.0607193	Heet	Hheb	FALSE	Heet	Hheb	FALSE	FALSE	TRUE	FALSE	FALSE	FALSE
HeliconiiniSplit	Herd	Hheb	Htim	2177	289	279	0.94161	0.0233704	0.0255358	0.0267082	0.000488449	3.46403e-12	0.0713618	Herd	Htim	FALSE	Herd	Hheb	FALSE	FALSE	FALSE	FALSE	FALSE	FALSE
HeliconiiniSplit	Hheb	Hpet	Htim	290	2171	279	0.936031	0.023589	0.0264113	0.0271943	6.45242e-06	4.93542e-17	0.030104	Hpet	Htim	FALSE	Hheb	Hpet	TRUE	FALSE	FALSE	FALSE	FALSE	FALSE
HeliconiiniSplit	Hheb	Hher	Htim	299	2195	292	0.970724	0.0236014	0.0248365	0.0266234	0.0565762	3.53327e-11	0.00551106	Hher	Htim	FALSE	Hheb	Hher	TRUE	FALSE	FALSE	FALSE	FALSE	FALSE
HeliconiiniSplit	Hheb	Hhec	Htim	293	2180	288	0.970724	0.0235751	0.0254147	0.026404	0.0212618	6.76452e-11	0.00931575	Hhec	Htim	FALSE	Hheb	Hhec	TRUE	FALSE	FALSE	FALSE	FALSE	FALSE
HeliconiiniSplit	Hheb	Hhor	Htim	279	2131	276	0.993599	0.0234788	0.0266624	0.0266538	0.000933999	8.44282e-11	0.225019	Hhor	Htim	FALSE	Hhor	Htim	FALSE	FALSE	TRUE	FALSE	FALSE	FALSE
HeliconiiniSplit	Hcly	Hheb	Htim	1984	254	257	0.99107	0.0234222	0.0276735	0.0271772	1.23677e-14	6.62158e-07	0.264156	Hcly	Hheb	FALSE	Hcly	Hheb	FALSE	FALSE	TRUE	FALSE	FALSE	FALSE
HeliconiiniSplit	Hheb	Htel	Htim	303	2203	289	0.913648	0.0235292	0.0245267	0.0254299	0.483386	2.23515e-06	0.0367038	Htel	Htim	FALSE	Hheb	Htel	TRUE	FALSE	FALSE	FALSE	FALSE	FALSE
HeliconiiniSplit	Elyb	Hheb	Htim	2091	10	8	0.936031	0.0239665	0.0736348	0.0564884	3.08887e-06	2.51176e-07	0.886916	Elyb	Htim	FALSE	Elyb	Htim	FALSE	FALSE	TRUE	FALSE	FALSE	FALSE
HeliconiiniSplit	Etal	Hheb	Htim	2742	19	13	0.804066	0.0244446	0.0465914	0.0536491	1.58363e-08	9.62758e-12	0.720412	Etal	Htim	FALSE	Etal	Hheb	FALSE	FALSE	FALSE	FALSE	FALSE	FALSE
HeliconiiniSplit	Eali	Hheb	Htim	1727	13	6	0.609185	0.0238965	0.0657453	0.0630376	5.54319e-05	3.4423e-09	1	Eali	Htim	FALSE	Eali	Htim	FALSE	FALSE	TRUE	FALSE	FALSE	FALSE
HeliconiiniSplit	Evib	Hheb	Htim	2475	18	10	0.661792	0.0242458	0.0642703	0.0502271	4.02135e-07	2.66946e-11	0.454168	Evib	Htim	FALSE	Evib	Htim	FALSE	FALSE	TRUE	FALSE	FALSE	FALSE
HeliconiiniSplit	Elam	Hheb	Htim	2081	13	7	0.714327	0.023839	0.0543486	0.0526516	1.29399e-05	9.42324e-08	0.849129	Elam	Htim	FALSE	Elam	Htim	FALSE	FALSE	TRUE	FALSE	FALSE	FALSE
HeliconiiniSplit	Eisa	Hheb	Htim	2710	25	11	0.197793	0.0242525	0.0554679	0.0534438	1.42017e-07	1.4926e-15	0.97906	Eisa	Htim	FALSE	Eisa	Htim	FALSE	FALSE	TRUE	FALSE	FALSE	FALSE
HeliconiiniSplit	Avcr	Hheb	Htim	2701	10	5	0.739168	0.0243001	0.0958011	0.0643181	0.000175361	1.66287e-07	0.49084	Avcr	Htim	FALSE	Avcr	Htim	FALSE	FALSE	TRUE	FALSE	FALSE	FALSE
HeliconiiniSplit	Avpe	Hheb	Htim	2511	9	4	0.714058	0.0241561	0.105644	0.0663995	0.000760719	8.73572e-07	0.525846	Avpe	Htim	FALSE	Avpe	Htim	FALSE	FALSE	TRUE	FALSE	FALSE	FALSE
HeliconiiniSplit	Avfl	Hheb	Htim	2705	10	6	0.804066	0.0242743	0.0901425	0.0701581	3.92919e-05	1.32651e-07	0.680461	Avfl	Htim	FALSE	Avfl	Htim	FALSE	FALSE	TRUE	FALSE	FALSE	FALSE
HeliconiiniSplit	Djun	Hheb	Htim	2749	8	7	0.970724	0.0242655	0.0758754	0.0635162	1.72676e-05	2.43793e-06	0.996803	Djun	Htim	FALSE	Djun	Htim	FALSE	FALSE	TRUE	FALSE	FALSE	FALSE
HeliconiiniSplit	Hheb	Htim	Ptel	9	5	2712	0.804066	0.0244397	0.072952	0.0709083	0.000197051	5.71546e-07	0.937692	Htim	Ptel	FALSE	Htim	Ptel	FALSE	FALSE	TRUE	FALSE	FALSE	FALSE
HeliconiiniSplit	Diul	Hheb	Htim	2718	10	6	0.804066	0.0242524	0.0850862	0.062474	0.000131385	5.23652e-06	0.680461	Diul	Htim	FALSE	Diul	Htim	FALSE	FALSE	TRUE	FALSE	FALSE	FALSE
HeliconiiniSplit	Dpha	Hheb	Htim	2735	9	5	0.804066	0.0243448	0.0838218	0.0679469	0.000198679	1.33131e-06	0.937692	Dpha	Htim	FALSE	Dpha	Htim	FALSE	FALSE	TRUE	FALSE	FALSE	FALSE
HeliconiiniSplit	Hheb	Htim	Pdid	6	4	2721	0.909928	0.0245518	0.0774634	0.0641127	0.00081813	7.43197e-05	0.673936	Htim	Pdid	FALSE	Htim	Pdid	FALSE	FALSE	TRUE	FALSE	FALSE	FALSE
HeliconiiniSplit	Haoe	Hsap	Htim	674	1753	334	6.50129e-25	0.0319599	0.034832	0.0287885	4.80531e-06	5.63148e-20	3.49032e-22	Hsap	Htim	TRUE	Hsap	Htim	TRUE	TRUE	TRUE	TRUE	TRUE	TRUE
HeliconiiniSplit	Haoe	Hhew	Htim	685	1774	346	2.69564e-24	0.0322758	0.0350524	0.0287032	0.000313234	1.24462e-24	2.47577e-21	Hhew	Htim	TRUE	Hhew	Htim	TRUE	TRUE	TRUE	TRUE	TRUE	TRUE
HeliconiiniSplit	Haoe	Hcon	Htim	691	1774	344	3.18268e-25	0.0322965	0.0348627	0.028607	0.000277342	5.22857e-23	1.15256e-20	Hcon	Htim	TRUE	Hcon	Htim	TRUE	TRUE	TRUE	TRUE	TRUE	TRUE
HeliconiiniSplit	Haoe	Hele	Htim	676	1750	335	5.57273e-25	0.0321787	0.0346555	0.0286158	0.000120963	1.07427e-21	1.40518e-20	Hele	Htim	TRUE	Hele	Htim	TRUE	TRUE	TRUE	TRUE	TRUE	TRUE
HeliconiiniSplit	Hant	Haoe	Htim	1732	666	331	1.65539e-24	0.0321641	0.035358	0.0294298	1.58393e-07	1.51356e-15	1.90283e-21	Hant	Htim	TRUE	Hant	Htim	TRUE	TRUE	TRUE	TRUE	TRUE	TRUE
HeliconiiniSplit	Haoe	Hsar	Htim	680	1761	346	8.98711e-24	0.0321078	0.0348179	0.0290368	5.65675e-05	4.06323e-18	9.01457e-19	Hsar	Htim	TRUE	Hsar	Htim	TRUE	TRUE	TRUE	TRUE	TRUE	TRUE
HeliconiiniSplit	Haoe	Hleu	Htim	650	1695	325	1.07182e-23	0.0321464	0.0357818	0.0297772	1.29285e-07	1.00951e-11	1.96788e-18	Hleu	Htim	TRUE	Hleu	Htim	TRUE	TRUE	TRUE	TRUE	TRUE	TRUE
HeliconiiniSplit	Haoe	Hric	Htim	636	1618	306	4.35432e-25	0.0319593	0.0358582	0.0303561	1.64323e-10	1.75548e-06	2.90065e-18	Hric	Htim	TRUE	Hric	Htim	TRUE	TRUE	TRUE	TRUE	TRUE	TRUE
HeliconiiniSplit	Haoe	Hdem	Htim	686	1781	349	5.74674e-24	0.0323578	0.0325481	0.0265682	0.522015	4.51312e-55	4.94754e-22	Hdem	Htim	TRUE	Hdem	Htim	TRUE	TRUE	TRUE	TRUE	TRUE	TRUE
HeliconiiniSplit	Haoe	Hert	Htim	692	1781	344	2.5265e-25	0.0322723	0.0322183	0.0266512	0.443225	2.91123e-54	7.10088e-21	Hert	Htim	TRUE	Hert	Htim	TRUE	TRUE	TRUE	TRUE	TRUE	TRUE
HeliconiiniSplit	Haoe	Hper	Htim	671	1755	336	2.70855e-24	0.0322937	0.0360643	0.029618	2.25402e-08	2.89688e-14	3.77666e-22	Hper	Htim	TRUE	Hper	Htim	TRUE	TRUE	TRUE	TRUE	TRUE	TRUE
HeliconiiniSplit	Haoe	Hcha	Htim	693	1792	348	7.5806e-25	0.032379	0.0351835	0.0291842	2.50551e-05	1.56623e-19	5.44482e-21	Hcha	Htim	TRUE	Hcha	Htim	TRUE	TRUE	TRUE	TRUE	TRUE	TRUE
HeliconiiniSplit	Haoe	Hhim	Htim	694	1778	347	4.25263e-25	0.0321922	0.0327083	0.0274503	0.892713	3.53953e-43	2.78275e-18	Hhim	Htim	TRUE	Hhim	Htim	TRUE	TRUE	TRUE	TRUE	TRUE	TRUE
HeliconiiniSplit	Haoe	Hlat	Htim	641	1645	319	1.24807e-23	0.0321946	0.0326601	0.0274744	0.978018	1.28646e-37	1.19128e-14	Hlat	Htim	TRUE	Hlat	Htim	TRUE	TRUE	TRUE	TRUE	TRUE	TRUE
HeliconiiniSplit	Haoe	Heet	Htim	592	1566	278	1.18047e-24	0.0320633	0.0321422	0.0274667	0.639162	7.92804e-35	9.28743e-16	Heet	Htim	TRUE	Heet	Htim	TRUE	TRUE	TRUE	TRUE	TRUE	TRUE
HeliconiiniSplit	Haoe	Herd	Htim	684	1755	340	4.42705e-25	0.0321031	0.0333305	0.027207	0.602608	7.66149e-45	3.11742e-20	Herd	Htim	TRUE	Herd	Htim	TRUE	TRUE	TRUE	TRUE	TRUE	TRUE
HeliconiiniSplit	Haoe	Hpet	Htim	681	1743	338	4.62746e-25	0.0321931	0.0331	0.0272822	0.404168	2.19384e-39	4.40186e-19	Hpet	Htim	TRUE	Hpet	Htim	TRUE	TRUE	TRUE	TRUE	TRUE	TRUE
HeliconiiniSplit	Haoe	Hher	Htim	689	1780	345	7.22893e-25	0.0322383	0.0320029	0.0266388	0.461477	5.31795e-54	4.45336e-21	Hher	Htim	TRUE	Hher	Htim	TRUE	TRUE	TRUE	TRUE	TRUE	TRUE
HeliconiiniSplit	Haoe	Hhec	Htim	688	1764	343	4.63767e-25	0.0322073	0.0327883	0.0266247	0.560148	7.73343e-54	1.7084e-20	Hhec	Htim	TRUE	Hhec	Htim	TRUE	TRUE	TRUE	TRUE	TRUE	TRUE
HeliconiiniSplit	Haoe	Hhor	Htim	667	1715	327	3.23812e-25	0.0322286	0.0331906	0.0273826	0.56283	1.29509e-42	3.4614e-18	Hhor	Htim	TRUE	Hhor	Htim	TRUE	TRUE	TRUE	TRUE	TRUE	TRUE
HeliconiiniSplit	Haoe	Hcly	Htim	605	1591	303	4.55818e-22	0.0320372	0.0347358	0.0287559	0.00343175	1.52366e-22	3.01948e-16	Hcly	Htim	TRUE	Hcly	Htim	TRUE	TRUE	TRUE	TRUE	TRUE	TRUE
HeliconiiniSplit	Haoe	Htel	Htim	687	1784	353	1.74783e-23	0.0322265	0.0317119	0.0260559	0.0640127	8.48086e-63	1.51631e-19	Htel	Htim	TRUE	Htel	Htim	TRUE	TRUE	TRUE	TRUE	TRUE	TRUE
HeliconiiniSplit	Elyb	Haoe	Htim	2088	19	11	0.688434	0.0329838	0.0523892	0.0657535	8.96306e-06	4.35045e-11	0.784584	Elyb	Htim	FALSE	Elyb	Haoe	FALSE	FALSE	FALSE	FALSE	FALSE	FALSE
HeliconiiniSplit	Etal	Haoe	Htim	2756	21	26	0.895892	0.0335222	0.0558951	0.0562108	6.49757e-09	1.94149e-10	0.976818	Etal	Haoe	FALSE	Etal	Htim	FALSE	FALSE	FALSE	FALSE	FALSE	FALSE
HeliconiiniSplit	Eali	Haoe	Htim	1718	10	13	0.909928	0.0325507	0.0644342	0.0656743	1.15295e-06	1.11969e-06	0.937221	Eali	Haoe	FALSE	Eali	Htim	FALSE	FALSE	FALSE	FALSE	FALSE	FALSE
HeliconiiniSplit	Evib	Haoe	Htim	2487	20	20	1	0.0333262	0.0527988	0.0568583	1.02925e-07	2.58117e-08	0.877694	Evib	Haoe	FALSE	Evib	Htim	FALSE	FALSE	FALSE	FALSE	FALSE	FALSE
HeliconiiniSplit	Elam	Haoe	Htim	2072	15	12	0.911803	0.0329287	0.0554352	0.0599992	8.57567e-05	7.94151e-08	0.972676	Elam	Htim	FALSE	Elam	Haoe	FALSE	FALSE	FALSE	FALSE	FALSE	FALSE
HeliconiiniSplit	Eisa	Haoe	Htim	2726	23	26	0.93885	0.0332646	0.0531202	0.0567749	1.97609e-10	6.29355e-09	0.886916	Eisa	Haoe	FALSE	Eisa	Htim	FALSE	FALSE	FALSE	FALSE	FALSE	FALSE
HeliconiiniSplit	Avcr	Haoe	Htim	2728	9	10	0.970724	0.0334119	0.0744373	0.0804645	2.05481e-06	2.32657e-07	0.72742	Avcr	Haoe	FALSE	Avcr	Htim	FALSE	FALSE	FALSE	FALSE	FALSE	FALSE
HeliconiiniSplit	Avpe	Haoe	Htim	2528	8	8	1	0.0331815	0.0748623	0.0842078	2.5706e-05	3.76431e-06	0.814792	Avpe	Htim	FALSE	Avpe	Haoe	FALSE	FALSE	FALSE	FALSE	FALSE	FALSE
HeliconiiniSplit	Avfl	Haoe	Htim	2731	7	13	0.714327	0.0334422	0.0695487	0.0807535	3.72891e-05	2.19212e-07	0.964609	Avfl	Haoe	FALSE	Avfl	Htim	FALSE	FALSE	FALSE	FALSE	FALSE	FALSE
HeliconiiniSplit	Djun	Haoe	Htim	2777	7	10	0.895892	0.0333199	0.0733506	0.074916	3.86351e-05	0.000470577	0.978814	Djun	Haoe	FALSE	Djun	Htim	FALSE	FALSE	FALSE	FALSE	FALSE	FALSE
HeliconiiniSplit	Haoe	Htim	Ptel	8	10	2741	0.936031	0.0335818	0.0756054	0.0692973	9.2018e-06	0.000842196	1	Haoe	Ptel	FALSE	Haoe	Ptel	FALSE	FALSE	TRUE	FALSE	FALSE	FALSE
HeliconiiniSplit	Diul	Haoe	Htim	2742	8	13	0.80253	0.0333263	0.0608677	0.080061	0.000518145	4.23214e-07	0.586239	Diul	Haoe	FALSE	Diul	Htim	FALSE	FALSE	FALSE	FALSE	FALSE	FALSE
HeliconiiniSplit	Dpha	Haoe	Htim	2760	7	12	0.782977	0.03347	0.0676479	0.0858964	0.000159924	1.81423e-06	0.922851	Dpha	Haoe	FALSE	Dpha	Htim	FALSE	FALSE	FALSE	FALSE	FALSE	FALSE
HeliconiiniSplit	Haoe	Htim	Pdid	5	10	2747	0.739168	0.0335703	0.0839512	0.0723205	0.00360475	5.16642e-05	1	Haoe	Pdid	FALSE	Haoe	Pdid	FALSE	FALSE	TRUE	FALSE	FALSE	FALSE
HeliconiiniSplit	Hhew	Hsap	Htim	8	7	2801	0.970724	0.00333169	0.0484442	0.0261283	9.17935e-06	3.79388e-06	0.784584	Hsap	Htim	FALSE	Hsap	Htim	FALSE	FALSE	TRUE	FALSE	FALSE	FALSE
HeliconiiniSplit	Hcon	Hsap	Htim	13	10	2797	0.909928	0.00349218	0.034937	0.0281434	1.32546e-07	3.48656e-09	0.61379	Hsap	Htim	FALSE	Hsap	Htim	FALSE	FALSE	TRUE	FALSE	FALSE	FALSE
HeliconiiniSplit	Hele	Hsap	Htim	10	7	2756	0.895892	0.00360577	0.034893	0.0249672	9.18919e-06	2.67384e-07	0.598403	Hsap	Htim	FALSE	Hsap	Htim	FALSE	FALSE	TRUE	FALSE	FALSE	FALSE
HeliconiiniSplit	Hant	Hsap	Htim	12	9	2723	0.907135	0.0060939	0.0359411	0.0285522	8.72598e-07	1.29803e-07	0.800685	Hsap	Htim	FALSE	Hsap	Htim	FALSE	FALSE	TRUE	FALSE	FALSE	FALSE
HeliconiiniSplit	Hsap	Hsar	Htim	10	22	2766	0.306098	0.00771104	0.039816	0.0304026	2.06317e-07	1.62405e-12	0.593612	Hsap	Htim	FALSE	Hsap	Htim	FALSE	FALSE	TRUE	FALSE	FALSE	FALSE
HeliconiiniSplit	Hleu	Hsap	Htim	14	9	2655	0.804066	0.00839848	0.0441532	0.0304733	6.56643e-07	4.58975e-08	0.514545	Hsap	Htim	FALSE	Hsap	Htim	FALSE	FALSE	TRUE	FALSE	FALSE	FALSE
HeliconiiniSplit	Hric	Hsap	Htim	23	30	2541	0.82746	0.0154488	0.0323562	0.034009	4.50761e-12	2.71346e-16	0.922851	Hric	Htim	FALSE	Hsap	Htim	FALSE	FALSE	FALSE	FALSE	FALSE	FALSE
HeliconiiniSplit	Hdem	Hsap	Htim	25	35	2765	0.739168	0.0119432	0.0277128	0.0378108	6.06679e-12	1.74821e-18	0.464714	Hdem	Htim	FALSE	Hsap	Htim	FALSE	FALSE	FALSE	FALSE	FALSE	FALSE
HeliconiiniSplit	Hert	Hsap	Htim	25	38	2762	0.597512	0.0118266	0.0278266	0.0352205	5.31464e-12	2.92806e-19	0.746003	Hert	Htim	FALSE	Hsap	Htim	FALSE	FALSE	FALSE	FALSE	FALSE	FALSE
HeliconiiniSplit	Hper	Hsap	Htim	25	34	2707	0.782977	0.0159509	0.0309695	0.0392006	6.24472e-13	1.27515e-18	0.474845	Hper	Htim	FALSE	Hsap	Htim	FALSE	FALSE	FALSE	FALSE	FALSE	FALSE
HeliconiiniSplit	Hcha	Hsap	Htim	29	36	2777	0.858612	0.0150587	0.0292498	0.0410853	2.34909e-14	5.92403e-19	0.286863	Hcha	Htim	FALSE	Hsap	Htim	FALSE	FALSE	FALSE	FALSE	FALSE	FALSE
HeliconiiniSplit	Hhim	Hsap	Htim	47	53	2727	0.911803	0.017022	0.0267056	0.0357103	1.35153e-13	9.74637e-20	0.387298	Hhim	Htim	FALSE	Hsap	Htim	FALSE	FALSE	FALSE	FALSE	FALSE	FALSE
HeliconiiniSplit	Hlat	Hsap	Htim	40	47	2526	0.893754	0.0174094	0.0260812	0.0315677	1.02218e-10	1.25166e-16	0.255673	Hlat	Htim	FALSE	Hsap	Htim	FALSE	FALSE	FALSE	FALSE	FALSE	FALSE
HeliconiiniSplit	Heet	Hsap	Htim	32	38	2383	0.895892	0.0173223	0.0267451	0.0328472	2.93605e-09	6.06986e-16	0.482833	Heet	Htim	FALSE	Hsap	Htim	FALSE	FALSE	FALSE	FALSE	FALSE	FALSE
HeliconiiniSplit	Herd	Hsap	Htim	49	48	2699	1	0.0172057	0.0349077	0.0259025	1.69651e-17	5.81082e-13	0.274285	Hsap	Htim	FALSE	Hsap	Htim	FALSE	FALSE	TRUE	FALSE	FALSE	FALSE
HeliconiiniSplit	Hpet	Hsap	Htim	42	51	2677	0.838322	0.0174333	0.0271126	0.0318688	6.62214e-12	9.8615e-18	0.241059	Hpet	Htim	FALSE	Hsap	Htim	FALSE	FALSE	FALSE	FALSE	FALSE	FALSE
HeliconiiniSplit	Hher	Hsap	Htim	53	48	2721	0.936031	0.0161921	0.0361324	0.0283401	1.5484e-21	9.82458e-20	0.253016	Hsap	Htim	FALSE	Hsap	Htim	FALSE	FALSE	TRUE	FALSE	FALSE	FALSE
HeliconiiniSplit	Hhec	Hsap	Htim	39	46	2714	0.888721	0.0155398	0.0289651	0.0313138	1.39631e-15	7.60893e-17	0.964299	Hhec	Htim	FALSE	Hsap	Htim	FALSE	FALSE	FALSE	FALSE	FALSE	FALSE
HeliconiiniSplit	Hhor	Hsap	Htim	31	44	2641	0.6624	0.0163391	0.0302603	0.0331187	5.05527e-12	5.53792e-16	1	Hhor	Htim	FALSE	Hsap	Htim	FALSE	FALSE	FALSE	FALSE	FALSE	FALSE
HeliconiiniSplit	Hcly	Hsap	Htim	20	38	2465	0.187988	0.0176622	0.0315255	0.0334572	4.79549e-08	3.41158e-11	0.996325	Hcly	Htim	FALSE	Hsap	Htim	FALSE	FALSE	FALSE	FALSE	FALSE	FALSE
HeliconiiniSplit	Hsap	Htel	Htim	49	35	2748	0.661792	0.0152131	0.0297614	0.0323604	1.38274e-16	4.17127e-20	1	Htel	Htim	FALSE	Hsap	Htim	FALSE	FALSE	FALSE	FALSE	FALSE	FALSE
HeliconiiniSplit	Elyb	Hsap	Htim	2104	15	15	1	0.031165	0.0630856	0.0668913	1.018e-09	1.89184e-09	0.903958	Elyb	Hsap	FALSE	Elyb	Htim	FALSE	FALSE	FALSE	FALSE	FALSE	FALSE
HeliconiiniSplit	Etal	Hsap	Htim	2757	22	29	0.82034	0.031628	0.0592608	0.0632561	9.42255e-12	5.14241e-15	0.951572	Etal	Hsap	FALSE	Etal	Htim	FALSE	FALSE	FALSE	FALSE	FALSE	FALSE
HeliconiiniSplit	Eali	Hsap	Htim	1725	9	18	0.545181	0.0309622	0.0726134	0.0676586	1.12399e-06	2.62408e-11	0.574015	Eali	Hsap	FALSE	Eali	Hsap	FALSE	FALSE	TRUE	FALSE	FALSE	FALSE
HeliconiiniSplit	Evib	Hsap	Htim	2504	19	24	0.887142	0.0316347	0.0593402	0.065121	6.74926e-10	8.32889e-13	0.942689	Evib	Hsap	FALSE	Evib	Htim	FALSE	FALSE	FALSE	FALSE	FALSE	FALSE
HeliconiiniSplit	Elam	Hsap	Htim	2087	15	18	0.932142	0.0311952	0.0638819	0.0596751	7.0374e-09	1.65619e-09	0.766677	Elam	Hsap	FALSE	Elam	Hsap	FALSE	FALSE	TRUE	FALSE	FALSE	FALSE
HeliconiiniSplit	Eisa	Hsap	Htim	2739	26	25	0.988532	0.0315073	0.061203	0.0595383	2.73719e-14	3.16296e-14	0.994166	Eisa	Htim	FALSE	Eisa	Htim	FALSE	FALSE	TRUE	FALSE	FALSE	FALSE
HeliconiiniSplit	Avcr	Hsap	Htim	2739	9	10	0.970724	0.0317025	0.0752074	0.0816793	1.43105e-06	1.64087e-07	0.922851	Avcr	Hsap	FALSE	Avcr	Htim	FALSE	FALSE	FALSE	FALSE	FALSE	FALSE
HeliconiiniSplit	Avpe	Hsap	Htim	2548	10	10	1	0.0315895	0.077256	0.0874473	9.70731e-07	1.79376e-07	0.993454	Avpe	Htim	FALSE	Avpe	Htim	FALSE	FALSE	TRUE	FALSE	FALSE	FALSE
HeliconiiniSplit	Avfl	Hsap	Htim	2739	11	11	1	0.0316246	0.0775403	0.0884722	8.43935e-08	3.03541e-08	0.961554	Avfl	Hsap	FALSE	Avfl	Hsap	FALSE	FALSE	TRUE	FALSE	FALSE	FALSE
HeliconiiniSplit	Djun	Hsap	Htim	2780	12	11	0.970724	0.0315239	0.0819889	0.0856758	6.1885e-08	1.80479e-08	1	Djun	Htim	FALSE	Djun	Hsap	FALSE	FALSE	FALSE	FALSE	FALSE	FALSE
HeliconiiniSplit	Hsap	Htim	Ptel	12	9	2743	0.907135	0.0317896	0.0787793	0.0830402	1.15248e-06	1.37645e-08	0.938959	Htim	Ptel	FALSE	Hsap	Ptel	FALSE	FALSE	FALSE	FALSE	FALSE	FALSE
HeliconiiniSplit	Diul	Hsap	Htim	2750	14	11	0.911803	0.0314293	0.0816743	0.0727237	5.88251e-08	4.62793e-07	0.96972	Diul	Htim	FALSE	Diul	Htim	FALSE	FALSE	TRUE	FALSE	FALSE	FALSE
HeliconiiniSplit	Dpha	Hsap	Htim	2769	12	10	0.93885	0.0315735	0.0882332	0.0889614	3.27804e-07	4.29084e-08	0.949387	Dpha	Htim	FALSE	Dpha	Hsap	FALSE	FALSE	FALSE	FALSE	FALSE	FALSE
HeliconiiniSplit	Hsap	Htim	Pdid	9	10	2749	0.970724	0.0318203	0.0926616	0.0866461	5.1269e-06	2.21809e-07	0.907609	Hsap	Pdid	FALSE	Hsap	Pdid	FALSE	FALSE	TRUE	FALSE	FALSE	FALSE
HeliconiiniSplit	Hcon	Hhew	Htim	10	10	2844	1	0.00279735	0.0386778	0.0349365	1.45694e-05	8.84599e-08	0.626876	Hhew	Htim	FALSE	Hhew	Htim	FALSE	FALSE	TRUE	FALSE	FALSE	FALSE
HeliconiiniSplit	Hele	Hhew	Htim	6	7	2807	0.970724	0.00309154	0.0428659	0.0317534	0.00484582	3.49381e-05	0.870271	Hele	Htim	FALSE	Hele	Htim	FALSE	FALSE	TRUE	FALSE	FALSE	FALSE
HeliconiiniSplit	Hant	Hhew	Htim	10	9	2769	0.970724	0.00552271	0.0377288	0.0451248	7.05e-07	1.41667e-07	0.991062	Hhew	Htim	FALSE	Hant	Htim	FALSE	FALSE	FALSE	FALSE	FALSE	FALSE
HeliconiiniSplit	Hhew	Hsar	Htim	11	21	2805	0.521279	0.00705305	0.0395882	0.0362627	4.16506e-08	8.2012e-14	0.741527	Hhew	Htim	FALSE	Hhew	Htim	FALSE	FALSE	TRUE	FALSE	FALSE	FALSE
HeliconiiniSplit	Hhew	Hleu	Htim	11	14	2700	0.911803	0.00782857	0.0418156	0.037331	3.8061e-08	1.02262e-07	0.750777	Hhew	Htim	FALSE	Hhew	Htim	FALSE	FALSE	TRUE	FALSE	FALSE	FALSE
HeliconiiniSplit	Hhew	Hric	Htim	30	22	2558	0.802062	0.0148608	0.0305092	0.0338783	7.34733e-12	8.97344e-17	0.786703	Hric	Htim	FALSE	Hhew	Htim	FALSE	FALSE	FALSE	FALSE	FALSE	FALSE
HeliconiiniSplit	Hdem	Hhew	Htim	24	35	2811	0.703186	0.0112846	0.0254003	0.036046	1.88712e-11	4.22424e-19	0.160739	Hdem	Htim	FALSE	Hhew	Htim	FALSE	FALSE	FALSE	FALSE	FALSE	FALSE
HeliconiiniSplit	Hert	Hhew	Htim	23	37	2811	0.499745	0.0112654	0.0278036	0.0339801	4.98493e-13	1.62673e-19	0.590491	Hert	Htim	FALSE	Hhew	Htim	FALSE	FALSE	FALSE	FALSE	FALSE	FALSE
HeliconiiniSplit	Hhew	Hper	Htim	35	26	2752	0.782977	0.015337	0.0319745	0.0361148	4.73211e-14	1.54988e-19	0.592403	Hper	Htim	FALSE	Hhew	Htim	FALSE	FALSE	FALSE	FALSE	FALSE	FALSE
HeliconiiniSplit	Hcha	Hhew	Htim	27	36	2825	0.782977	0.0144525	0.0298073	0.038347	2.07627e-14	1.25847e-19	0.316742	Hcha	Htim	FALSE	Hhew	Htim	FALSE	FALSE	FALSE	FALSE	FALSE	FALSE
HeliconiiniSplit	Hhew	Hhim	Htim	56	49	2767	0.900073	0.0164963	0.029621	0.0325856	4.55486e-18	5.80183e-21	0.910738	Hhim	Htim	FALSE	Hhew	Htim	FALSE	FALSE	FALSE	FALSE	FALSE	FALSE
HeliconiiniSplit	Hhew	Hlat	Htim	52	41	2559	0.782977	0.0168392	0.02912	0.0310446	2.64143e-14	1.34436e-18	0.728222	Hlat	Htim	FALSE	Hhew	Htim	FALSE	FALSE	FALSE	FALSE	FALSE	FALSE
HeliconiiniSplit	Heet	Hhew	Htim	35	40	2407	0.911803	0.0167969	0.0280078	0.028983	6.76468e-11	1.98388e-16	0.815865	Heet	Htim	FALSE	Hhew	Htim	FALSE	FALSE	FALSE	FALSE	FALSE	FALSE
HeliconiiniSplit	Herd	Hhew	Htim	49	52	2733	0.96712	0.0166361	0.0281514	0.0321561	1.75831e-16	9.96361e-20	0.493709	Herd	Htim	FALSE	Hhew	Htim	FALSE	FALSE	FALSE	FALSE	FALSE	FALSE
HeliconiiniSplit	Hhew	Hpet	Htim	57	46	2711	0.804066	0.0169209	0.0309424	0.0313629	1.10152e-15	3.953e-21	0.532393	Hpet	Htim	FALSE	Hhew	Htim	FALSE	FALSE	FALSE	FALSE	FALSE	FALSE
HeliconiiniSplit	Hher	Hhew	Htim	54	50	2763	0.943757	0.0156683	0.033308	0.0300442	5.41647e-23	6.81874e-22	0.528156	Hhew	Htim	FALSE	Hhew	Htim	FALSE	FALSE	TRUE	FALSE	FALSE	FALSE
HeliconiiniSplit	Hhec	Hhew	Htim	44	49	2752	0.935296	0.0149058	0.0326538	0.0288783	2.61055e-21	1.5535e-19	0.598403	Hhec	Htim	FALSE	Hhec	Htim	FALSE	FALSE	TRUE	FALSE	FALSE	FALSE
HeliconiiniSplit	Hhew	Hhor	Htim	47	38	2674	0.823447	0.015679	0.0339501	0.0304111	7.77473e-17	2.05081e-18	0.78497	Hhor	Htim	FALSE	Hhor	Htim	FALSE	FALSE	TRUE	FALSE	FALSE	FALSE
HeliconiiniSplit	Hcly	Hhew	Htim	23	41	2493	0.23747	0.0170388	0.0361678	0.0308772	2.27027e-10	5.76962e-14	0.844825	Hcly	Htim	FALSE	Hcly	Htim	FALSE	FALSE	TRUE	FALSE	FALSE	FALSE
HeliconiiniSplit	Hhew	Htel	Htim	56	37	2784	0.403859	0.0146906	0.0321627	0.0297798	1.89388e-18	8.20441e-24	0.860032	Htel	Htim	FALSE	Htel	Htim	FALSE	FALSE	TRUE	FALSE	FALSE	FALSE
HeliconiiniSplit	Elyb	Hhew	Htim	2131	16	13	0.924745	0.0309195	0.0617991	0.0633601	5.58402e-08	1.8136e-10	0.784584	Elyb	Htim	FALSE	Elyb	Hhew	FALSE	FALSE	FALSE	FALSE	FALSE	FALSE
HeliconiiniSplit	Etal	Hhew	Htim	2797	28	27	0.990202	0.0312796	0.0637271	0.0580284	1.18552e-13	2.49411e-12	0.926035	Etal	Htim	FALSE	Etal	Htim	FALSE	FALSE	TRUE	FALSE	FALSE	FALSE
HeliconiiniSplit	Eali	Hhew	Htim	1744	12	17	0.838577	0.0305227	0.0712632	0.05606	3.17149e-08	1.88824e-10	0.427927	Eali	Hhew	FALSE	Eali	Hhew	FALSE	FALSE	TRUE	FALSE	FALSE	FALSE
HeliconiiniSplit	Evib	Hhew	Htim	2537	23	22	0.985119	0.0312839	0.059645	0.0586272	1.59079e-11	2.2679e-11	1	Evib	Htim	FALSE	Evib	Htim	FALSE	FALSE	TRUE	FALSE	FALSE	FALSE
HeliconiiniSplit	Elam	Hhew	Htim	2114	18	16	0.957582	0.0307959	0.0530518	0.0642547	4.31923e-08	3.69065e-10	0.499604	Elam	Htim	FALSE	Elam	Hhew	FALSE	FALSE	FALSE	FALSE	FALSE	FALSE
HeliconiiniSplit	Eisa	Hhew	Htim	2773	31	23	0.803572	0.03112	0.0543701	0.0583839	7.64688e-11	1.52835e-15	1	Eisa	Htim	FALSE	Eisa	Hhew	FALSE	FALSE	FALSE	FALSE	FALSE	FALSE
HeliconiiniSplit	Avcr	Hhew	Htim	2783	13	8	0.80253	0.0313831	0.0670766	0.0698858	4.37163e-06	6.86391e-09	0.962924	Avcr	Htim	FALSE	Avcr	Hhew	FALSE	FALSE	FALSE	FALSE	FALSE	FALSE
HeliconiiniSplit	Avpe	Hhew	Htim	2576	12	8	0.840746	0.0311868	0.0751048	0.0755135	5.04531e-06	4.26983e-08	0.95341	Avpe	Htim	FALSE	Avpe	Hhew	FALSE	FALSE	FALSE	FALSE	FALSE	FALSE
HeliconiiniSplit	Avfl	Hhew	Htim	2782	14	10	0.860299	0.0314017	0.0790508	0.0718862	1.93586e-07	1.17415e-09	0.943219	Avfl	Htim	FALSE	Avfl	Htim	FALSE	FALSE	TRUE	FALSE	FALSE	FALSE
HeliconiiniSplit	Djun	Hhew	Htim	2816	13	11	0.94161	0.0311373	0.0678064	0.0800318	8.6177e-06	4.46518e-09	0.953148	Djun	Htim	FALSE	Djun	Hhew	FALSE	FALSE	FALSE	FALSE	FALSE	FALSE
HeliconiiniSplit	Hhew	Htim	Ptel	15	8	2781	0.688434	0.0313287	0.0694811	0.0762277	0.000615256	2.42437e-10	0.877694	Htim	Ptel	FALSE	Hhew	Ptel	FALSE	FALSE	FALSE	FALSE	FALSE	FALSE
HeliconiiniSplit	Diul	Hhew	Htim	2784	16	11	0.82746	0.0310767	0.0708769	0.0695275	8.92022e-06	2.8847e-08	1	Diul	Htim	FALSE	Diul	Htim	FALSE	FALSE	TRUE	FALSE	FALSE	FALSE
HeliconiiniSplit	Dpha	Hhew	Htim	2806	14	10	0.860299	0.0312236	0.0733367	0.080751	4.60486e-05	3.10844e-09	0.917715	Dpha	Htim	FALSE	Dpha	Hhew	FALSE	FALSE	FALSE	FALSE	FALSE	FALSE
HeliconiiniSplit	Hhew	Htim	Pdid	11	9	2792	0.936031	0.0314199	0.0901997	0.0817601	1.13697e-06	3.76133e-07	0.969221	Htim	Pdid	FALSE	Htim	Pdid	FALSE	FALSE	TRUE	FALSE	FALSE	FALSE
HeliconiiniSplit	Hcon	Hele	Htim	4	5	2811	0.957582	0.00236195	0.0164327	0.027441	0.00210896	0.000151408	0.593612	Hcon	Htim	FALSE	Hele	Htim	FALSE	FALSE	FALSE	FALSE	FALSE	FALSE
HeliconiiniSplit	Hant	Hcon	Htim	12	9	2764	0.907135	0.005651	0.0277424	0.0307932	0.000120688	1.11003e-08	0.750777	Hcon	Htim	FALSE	Hant	Htim	FALSE	FALSE	FALSE	FALSE	FALSE	FALSE
HeliconiiniSplit	Hcon	Hsar	Htim	8	18	2819	0.405575	0.00717843	0.0327648	0.0323137	2.80438e-06	5.00872e-12	0.968451	Hcon	Htim	FALSE	Hcon	Htim	FALSE	FALSE	TRUE	FALSE	FALSE	FALSE
HeliconiiniSplit	Hcon	Hleu	Htim	9	13	2703	0.85898	0.00794617	0.0337688	0.0288064	6.97733e-07	4.09142e-07	0.959126	Hcon	Htim	FALSE	Hcon	Htim	FALSE	FALSE	TRUE	FALSE	FALSE	FALSE
HeliconiiniSplit	Hcon	Hric	Htim	27	22	2567	0.895892	0.0149356	0.030553	0.0345249	1.53953e-11	1.71033e-15	0.792083	Hric	Htim	FALSE	Hcon	Htim	FALSE	FALSE	FALSE	FALSE	FALSE	FALSE
HeliconiiniSplit	Hcon	Hdem	Htim	35	24	2817	0.703186	0.0113644	0.027524	0.0400046	4.00934e-13	1.23209e-21	0.144158	Hdem	Htim	FALSE	Hcon	Htim	FALSE	FALSE	FALSE	FALSE	FALSE	FALSE
HeliconiiniSplit	Hcon	Hert	Htim	36	24	2815	0.652351	0.0113263	0.0283569	0.0369214	2.27618e-13	2.35728e-19	0.592256	Hert	Htim	FALSE	Hcon	Htim	FALSE	FALSE	FALSE	FALSE	FALSE	FALSE
HeliconiiniSplit	Hcon	Hper	Htim	35	26	2749	0.782977	0.0153922	0.0326166	0.039881	5.77008e-14	5.87711e-20	0.547636	Hper	Htim	FALSE	Hcon	Htim	FALSE	FALSE	FALSE	FALSE	FALSE	FALSE
HeliconiiniSplit	Hcha	Hcon	Htim	29	38	2824	0.80253	0.0145141	0.0301513	0.040058	8.84837e-15	7.91902e-19	0.455028	Hcha	Htim	FALSE	Hcon	Htim	FALSE	FALSE	FALSE	FALSE	FALSE	FALSE
HeliconiiniSplit	Hcon	Hhim	Htim	57	49	2771	0.87828	0.0165846	0.0284589	0.0340118	3.55553e-16	5.38117e-21	0.746267	Hhim	Htim	FALSE	Hcon	Htim	FALSE	FALSE	FALSE	FALSE	FALSE	FALSE
HeliconiiniSplit	Hcon	Hlat	Htim	51	40	2567	0.782977	0.0169602	0.0270713	0.0298241	1.0279e-11	3.50147e-17	0.519311	Hlat	Htim	FALSE	Hcon	Htim	FALSE	FALSE	FALSE	FALSE	FALSE	FALSE
HeliconiiniSplit	Hcon	Heet	Htim	43	36	2410	0.87828	0.0169472	0.0276278	0.0326135	4.89729e-10	6.09217e-19	0.622249	Heet	Htim	FALSE	Hcon	Htim	FALSE	FALSE	FALSE	FALSE	FALSE	FALSE
HeliconiiniSplit	Hcon	Herd	Htim	52	49	2733	0.96712	0.016737	0.0294712	0.0347155	1.18788e-15	2.69409e-21	0.460517	Herd	Htim	FALSE	Hcon	Htim	FALSE	FALSE	FALSE	FALSE	FALSE	FALSE
HeliconiiniSplit	Hcon	Hpet	Htim	53	43	2724	0.804066	0.0169976	0.0269667	0.0317857	1.01612e-13	5.00715e-21	0.233792	Hpet	Htim	FALSE	Hcon	Htim	FALSE	FALSE	FALSE	FALSE	FALSE	FALSE
HeliconiiniSplit	Hcon	Hher	Htim	51	55	2766	0.943757	0.0157409	0.0356232	0.0288424	7.77385e-24	2.53444e-20	0.324981	Hcon	Htim	FALSE	Hcon	Htim	FALSE	FALSE	TRUE	FALSE	FALSE	FALSE
HeliconiiniSplit	Hcon	Hhec	Htim	52	46	2751	0.911803	0.0149667	0.0324682	0.0314014	1.1815e-21	1.03138e-19	0.765919	Hhec	Htim	FALSE	Hhec	Htim	FALSE	FALSE	TRUE	FALSE	FALSE	FALSE
HeliconiiniSplit	Hcon	Hhor	Htim	49	37	2676	0.739168	0.0157787	0.0350353	0.0323792	6.30721e-18	2.12683e-19	0.62602	Hhor	Htim	FALSE	Hhor	Htim	FALSE	FALSE	TRUE	FALSE	FALSE	FALSE
HeliconiiniSplit	Hcly	Hcon	Htim	24	44	2486	0.161793	0.0170955	0.0366934	0.0336505	5.91511e-10	6.60004e-15	0.849765	Hcly	Htim	FALSE	Hcly	Htim	FALSE	FALSE	TRUE	FALSE	FALSE	FALSE
HeliconiiniSplit	Hcon	Htel	Htim	56	36	2789	0.328516	0.0147636	0.0322177	0.0311438	3.25516e-17	3.11167e-22	0.845174	Htel	Htim	FALSE	Htel	Htim	FALSE	FALSE	TRUE	FALSE	FALSE	FALSE
HeliconiiniSplit	Elyb	Hcon	Htim	2134	15	15	1	0.0309816	0.0625125	0.0637337	9.64257e-10	2.8268e-09	0.976637	Elyb	Hcon	FALSE	Elyb	Htim	FALSE	FALSE	FALSE	FALSE	FALSE	FALSE
HeliconiiniSplit	Etal	Hcon	Htim	2802	26	29	0.943461	0.0312849	0.0604981	0.0645305	3.48928e-13	2.78043e-16	1	Etal	Hcon	FALSE	Etal	Htim	FALSE	FALSE	FALSE	FALSE	FALSE	FALSE
HeliconiiniSplit	Eali	Hcon	Htim	1751	10	18	0.661792	0.0305501	0.076473	0.058372	2.54878e-07	4.0574e-11	0.224866	Eali	Hcon	FALSE	Eali	Hcon	FALSE	FALSE	TRUE	FALSE	FALSE	FALSE
HeliconiiniSplit	Evib	Hcon	Htim	2530	22	24	0.967491	0.0312911	0.0607905	0.0579036	1.01155e-11	5.96828e-13	0.934284	Evib	Hcon	FALSE	Evib	Hcon	FALSE	FALSE	TRUE	FALSE	FALSE	FALSE
HeliconiiniSplit	Elam	Hcon	Htim	2106	18	17	0.978307	0.0307725	0.056198	0.0642547	7.50824e-09	3.59783e-10	0.68948	Elam	Htim	FALSE	Elam	Hcon	FALSE	FALSE	FALSE	FALSE	FALSE	FALSE
HeliconiiniSplit	Eisa	Hcon	Htim	2776	27	28	0.990202	0.0311308	0.0591257	0.0560862	1.63318e-14	5.00428e-14	0.972676	Eisa	Hcon	FALSE	Eisa	Hcon	FALSE	FALSE	TRUE	FALSE	FALSE	FALSE
HeliconiiniSplit	Avcr	Hcon	Htim	2782	11	9	0.936031	0.0312841	0.0685948	0.0748122	9.91783e-07	8.11257e-08	0.826614	Avcr	Htim	FALSE	Avcr	Hcon	FALSE	FALSE	FALSE	FALSE	FALSE	FALSE
HeliconiiniSplit	Avpe	Hcon	Htim	2573	11	9	0.936031	0.0310787	0.0749402	0.079171	1.03778e-06	1.50377e-07	0.826614	Avpe	Htim	FALSE	Avpe	Hcon	FALSE	FALSE	FALSE	FALSE	FALSE	FALSE
HeliconiiniSplit	Avfl	Hcon	Htim	2783	12	11	0.970724	0.0313014	0.0786013	0.076661	4.49983e-08	1.55692e-08	1	Avfl	Htim	FALSE	Avfl	Htim	FALSE	FALSE	TRUE	FALSE	FALSE	FALSE
HeliconiiniSplit	Djun	Hcon	Htim	2819	9	14	0.804066	0.0311572	0.0897752	0.0662734	8.0432e-07	1.46153e-07	0.514545	Djun	Hcon	FALSE	Djun	Hcon	FALSE	FALSE	TRUE	FALSE	FALSE	FALSE
HeliconiiniSplit	Hcon	Htim	Ptel	12	10	2784	0.93885	0.0312963	0.0656609	0.0850407	4.9561e-05	8.75738e-09	0.420524	Htim	Ptel	FALSE	Hcon	Ptel	FALSE	FALSE	FALSE	FALSE	FALSE	FALSE
HeliconiiniSplit	Diul	Hcon	Htim	2790	12	13	0.970724	0.031094	0.0738016	0.0699526	7.90091e-06	4.60272e-07	1	Diul	Hcon	FALSE	Diul	Hcon	FALSE	FALSE	TRUE	FALSE	FALSE	FALSE
HeliconiiniSplit	Dpha	Hcon	Htim	2810	10	12	0.93885	0.0312757	0.0918752	0.0715216	8.64311e-07	2.68635e-06	0.698507	Dpha	Hcon	FALSE	Dpha	Hcon	FALSE	FALSE	TRUE	FALSE	FALSE	FALSE
HeliconiiniSplit	Hcon	Htim	Pdid	9	10	2793	0.970724	0.031328	0.0926616	0.0866019	4.2948e-06	2.00836e-07	0.877757	Hcon	Pdid	FALSE	Hcon	Pdid	FALSE	FALSE	TRUE	FALSE	FALSE	FALSE
HeliconiiniSplit	Hant	Hele	Htim	8	6	2736	0.926416	0.00583073	0.0296059	0.0299094	0.00742207	0.000130295	0.993454	Hele	Htim	FALSE	Hant	Htim	FALSE	FALSE	FALSE	FALSE	FALSE	FALSE
HeliconiiniSplit	Hele	Hsar	Htim	6	16	2769	0.302556	0.00734808	0.0315691	0.0317463	5.1103e-05	7.5448e-09	0.96136	Hele	Htim	FALSE	Hsar	Htim	FALSE	FALSE	FALSE	FALSE	FALSE	FALSE
HeliconiiniSplit	Hele	Hleu	Htim	7	10	2671	0.895892	0.00816672	0.0359481	0.026499	1.11956e-05	0.00124822	0.72742	Hele	Htim	FALSE	Hele	Htim	FALSE	FALSE	TRUE	FALSE	FALSE	FALSE
HeliconiiniSplit	Hele	Hric	Htim	27	21	2527	0.85898	0.0150207	0.0312064	0.0343283	1.15736e-11	3.74054e-15	0.858283	Hric	Htim	FALSE	Hele	Htim	FALSE	FALSE	FALSE	FALSE	FALSE	FALSE
HeliconiiniSplit	Hdem	Hele	Htim	23	32	2772	0.765344	0.0115732	0.0269165	0.0388135	3.13137e-11	5.19766e-17	0.348944	Hdem	Htim	FALSE	Hele	Htim	FALSE	FALSE	FALSE	FALSE	FALSE	FALSE
HeliconiiniSplit	Hele	Hert	Htim	33	22	2771	0.677364	0.0114942	0.0285646	0.0358902	6.79535e-11	6.08346e-15	0.85054	Hert	Htim	FALSE	Hele	Htim	FALSE	FALSE	FALSE	FALSE	FALSE	FALSE
HeliconiiniSplit	Hele	Hper	Htim	32	25	2710	0.83865	0.0156205	0.0330037	0.0385509	4.84139e-13	1.53105e-17	0.878139	Hper	Htim	FALSE	Hele	Htim	FALSE	FALSE	FALSE	FALSE	FALSE	FALSE
HeliconiiniSplit	Hcha	Hele	Htim	27	32	2782	0.909928	0.0146582	0.0311064	0.0372712	2.02145e-14	4.26513e-15	0.784584	Hcha	Htim	FALSE	Hele	Htim	FALSE	FALSE	FALSE	FALSE	FALSE	FALSE
HeliconiiniSplit	Hele	Hhim	Htim	49	48	2731	1	0.0166964	0.029313	0.0316074	2.41257e-15	1.31359e-16	1	Hhim	Htim	FALSE	Hele	Htim	FALSE	FALSE	FALSE	FALSE	FALSE	FALSE
HeliconiiniSplit	Hele	Hlat	Htim	44	40	2525	0.93885	0.0170702	0.0282036	0.028722	1.36116e-11	2.55594e-14	0.832123	Hlat	Htim	FALSE	Hele	Htim	FALSE	FALSE	FALSE	FALSE	FALSE	FALSE
HeliconiiniSplit	Heet	Hele	Htim	36	35	2389	0.995443	0.0170628	0.0323833	0.0279146	1.16454e-13	2.53339e-09	0.741527	Hele	Htim	FALSE	Hele	Htim	FALSE	FALSE	TRUE	FALSE	FALSE	FALSE
HeliconiiniSplit	Hele	Herd	Htim	47	47	2691	1	0.0169044	0.0320759	0.0282398	9.49719e-18	1.05166e-12	0.608754	Hele	Htim	FALSE	Hele	Htim	FALSE	FALSE	TRUE	FALSE	FALSE	FALSE
HeliconiiniSplit	Hele	Hpet	Htim	48	45	2679	0.964909	0.017086	0.0274799	0.0308423	2.18934e-13	2.47022e-17	0.553236	Hpet	Htim	FALSE	Hele	Htim	FALSE	FALSE	FALSE	FALSE	FALSE	FALSE
HeliconiiniSplit	Hele	Hher	Htim	46	55	2728	0.840746	0.0158624	0.0353434	0.0290718	2.92524e-22	3.80701e-19	0.468844	Hele	Htim	FALSE	Hele	Htim	FALSE	FALSE	TRUE	FALSE	FALSE	FALSE
HeliconiiniSplit	Hele	Hhec	Htim	46	45	2714	1	0.0151847	0.0330016	0.030299	1.39942e-20	1.03328e-15	0.315445	Hhec	Htim	FALSE	Hhec	Htim	FALSE	FALSE	TRUE	FALSE	FALSE	FALSE
HeliconiiniSplit	Hele	Hhor	Htim	45	39	2642	0.907135	0.0159342	0.0340811	0.0321115	2.75906e-16	1.32337e-16	0.601774	Hhor	Htim	FALSE	Hhor	Htim	FALSE	FALSE	TRUE	FALSE	FALSE	FALSE
HeliconiiniSplit	Hcly	Hele	Htim	24	41	2456	0.311923	0.0172996	0.0361827	0.0332428	1.76789e-10	7.97756e-13	0.722834	Hcly	Htim	FALSE	Hcly	Htim	FALSE	FALSE	TRUE	FALSE	FALSE	FALSE
HeliconiiniSplit	Hele	Htel	Htim	51	37	2744	0.66862	0.0148751	0.0326431	0.0305607	2.43449e-18	5.66399e-20	0.485183	Htel	Htim	FALSE	Htel	Htim	FALSE	FALSE	TRUE	FALSE	FALSE	FALSE
HeliconiiniSplit	Elyb	Hele	Htim	2102	14	14	1	0.0309313	0.0637897	0.0618765	2.45493e-09	9.73499e-09	0.886916	Elyb	Htim	FALSE	Elyb	Htim	FALSE	FALSE	TRUE	FALSE	FALSE	FALSE
HeliconiiniSplit	Etal	Hele	Htim	2761	27	28	0.990202	0.0313686	0.058518	0.0619448	1.06046e-11	1.20627e-14	0.959542	Etal	Hele	FALSE	Etal	Htim	FALSE	FALSE	FALSE	FALSE	FALSE	FALSE
HeliconiiniSplit	Eali	Hele	Htim	1729	12	17	0.838577	0.0306574	0.0712632	0.0637844	3.13737e-08	9.34636e-11	0.680461	Eali	Hele	FALSE	Eali	Hele	FALSE	FALSE	TRUE	FALSE	FALSE	FALSE
HeliconiiniSplit	Evib	Hele	Htim	2507	21	21	1	0.0314038	0.0591965	0.0660233	4.45916e-10	1.91404e-11	0.802431	Evib	Hele	FALSE	Evib	Hele	FALSE	FALSE	TRUE	FALSE	FALSE	FALSE
HeliconiiniSplit	Elam	Hele	Htim	2086	16	16	1	0.0309957	0.0659949	0.05592	6.65372e-09	1.02317e-08	0.748557	Elam	Htim	FALSE	Elam	Htim	FALSE	FALSE	TRUE	FALSE	FALSE	FALSE
HeliconiiniSplit	Eisa	Hele	Htim	2733	26	24	0.970724	0.0311844	0.0623481	0.0547547	1.30953e-13	4.09894e-13	0.72602	Eisa	Htim	FALSE	Eisa	Htim	FALSE	FALSE	TRUE	FALSE	FALSE	FALSE
HeliconiiniSplit	Avcr	Hele	Htim	2741	12	8	0.840746	0.0314133	0.0823894	0.0708557	3.72238e-06	2.41334e-08	1	Avcr	Htim	FALSE	Avcr	Htim	FALSE	FALSE	TRUE	FALSE	FALSE	FALSE
HeliconiiniSplit	Avpe	Hele	Htim	2540	10	9	0.970724	0.0311758	0.0863418	0.0753663	1.03654e-06	6.6716e-07	0.972676	Avpe	Htim	FALSE	Avpe	Htim	FALSE	FALSE	TRUE	FALSE	FALSE	FALSE
HeliconiiniSplit	Avfl	Hele	Htim	2738	12	10	0.93885	0.0313409	0.0903648	0.0714959	1.64859e-07	1.61969e-08	0.797112	Avfl	Htim	FALSE	Avfl	Htim	FALSE	FALSE	TRUE	FALSE	FALSE	FALSE
HeliconiiniSplit	Djun	Hele	Htim	2776	9	11	0.936031	0.0312411	0.069824	0.0839949	1.36179e-06	3.67417e-08	0.826614	Djun	Hele	FALSE	Djun	Htim	FALSE	FALSE	FALSE	FALSE	FALSE	FALSE
HeliconiiniSplit	Hele	Htim	Ptel	13	7	2741	0.714327	0.0313967	0.0783441	0.0750961	1.59893e-05	3.70105e-09	1	Htim	Ptel	FALSE	Htim	Ptel	FALSE	FALSE	TRUE	FALSE	FALSE	FALSE
HeliconiiniSplit	Diul	Hele	Htim	2744	14	9	0.804066	0.0311721	0.0855372	0.0674575	8.54275e-07	4.64958e-07	0.881735	Diul	Htim	FALSE	Diul	Htim	FALSE	FALSE	TRUE	FALSE	FALSE	FALSE
HeliconiiniSplit	Dpha	Hele	Htim	2763	12	8	0.840746	0.0313055	0.0944701	0.0816737	5.07726e-06	5.04124e-08	0.840958	Dpha	Htim	FALSE	Dpha	Htim	FALSE	FALSE	TRUE	FALSE	FALSE	FALSE
HeliconiiniSplit	Hele	Htim	Pdid	10	8	2756	0.936031	0.0315194	0.0953885	0.07976	2.65857e-06	1.62225e-06	0.765557	Htim	Pdid	FALSE	Htim	Pdid	FALSE	FALSE	TRUE	FALSE	FALSE	FALSE
HeliconiiniSplit	Hant	Hsar	Htim	11	19	2736	0.688434	0.00813948	0.0444764	0.0319263	6.52941e-08	2.98466e-12	0.868965	Hant	Htim	FALSE	Hant	Htim	FALSE	FALSE	TRUE	FALSE	FALSE	FALSE
HeliconiiniSplit	Hant	Hleu	Htim	10	13	2633	0.909928	0.00891567	0.046137	0.0297011	2.40116e-07	7.91919e-07	0.727301	Hant	Htim	FALSE	Hant	Htim	FALSE	FALSE	TRUE	FALSE	FALSE	FALSE
HeliconiiniSplit	Hant	Hric	Htim	26	21	2503	0.895892	0.0158566	0.0317176	0.0343092	3.13957e-10	5.35577e-14	0.943219	Hric	Htim	FALSE	Hant	Htim	FALSE	FALSE	FALSE	FALSE	FALSE	FALSE
HeliconiiniSplit	Hant	Hdem	Htim	34	23	2735	0.690035	0.0122878	0.0262867	0.0360868	1.27682e-09	4.51321e-17	0.515632	Hdem	Htim	FALSE	Hant	Htim	FALSE	FALSE	FALSE	FALSE	FALSE	FALSE
HeliconiiniSplit	Hant	Hert	Htim	35	20	2737	0.367576	0.0122915	0.0298214	0.0373895	4.11441e-10	6.67799e-17	0.839887	Hert	Htim	FALSE	Hant	Htim	FALSE	FALSE	FALSE	FALSE	FALSE	FALSE
HeliconiiniSplit	Hant	Hper	Htim	37	20	2683	0.237025	0.0162919	0.0328414	0.041236	9.95595e-10	3.61226e-19	0.698507	Hper	Htim	FALSE	Hant	Htim	FALSE	FALSE	FALSE	FALSE	FALSE	FALSE
HeliconiiniSplit	Hant	Hcha	Htim	36	22	2750	0.480931	0.0153226	0.0318386	0.0411122	8.62384e-11	1.51517e-17	0.607765	Hcha	Htim	FALSE	Hant	Htim	FALSE	FALSE	FALSE	FALSE	FALSE	FALSE
HeliconiiniSplit	Hant	Hhim	Htim	55	45	2694	0.804066	0.0174117	0.0291877	0.0353815	1.06432e-13	6.76149e-18	0.849129	Hhim	Htim	FALSE	Hant	Htim	FALSE	FALSE	FALSE	FALSE	FALSE	FALSE
HeliconiiniSplit	Hant	Hlat	Htim	49	37	2491	0.739168	0.0179111	0.0279245	0.0312278	1.43881e-10	5.44834e-15	0.565868	Hlat	Htim	FALSE	Hant	Htim	FALSE	FALSE	FALSE	FALSE	FALSE	FALSE
HeliconiiniSplit	Hant	Heet	Htim	40	34	2344	0.897532	0.0177156	0.0282116	0.0332238	7.24417e-08	9.39037e-15	0.699676	Heet	Htim	FALSE	Hant	Htim	FALSE	FALSE	FALSE	FALSE	FALSE	FALSE
HeliconiiniSplit	Hant	Herd	Htim	52	48	2660	0.943757	0.0176098	0.0286522	0.0341838	4.89643e-13	2.4933e-17	0.529616	Herd	Htim	FALSE	Hant	Htim	FALSE	FALSE	FALSE	FALSE	FALSE	FALSE
HeliconiiniSplit	Hant	Hpet	Htim	54	41	2643	0.719003	0.0178044	0.0273654	0.0316069	2.92316e-10	2.23785e-17	0.366259	Hpet	Htim	FALSE	Hant	Htim	FALSE	FALSE	FALSE	FALSE	FALSE	FALSE
HeliconiiniSplit	Hant	Hher	Htim	50	51	2692	1	0.0166265	0.035276	0.0318067	6.20661e-21	8.86195e-18	0.540963	Hant	Htim	FALSE	Hant	Htim	FALSE	FALSE	TRUE	FALSE	FALSE	FALSE
HeliconiiniSplit	Hant	Hhec	Htim	49	41	2680	0.860299	0.015952	0.0353792	0.0319479	1.33956e-17	1.87676e-17	0.840998	Hhec	Htim	FALSE	Hhec	Htim	FALSE	FALSE	TRUE	FALSE	FALSE	FALSE
HeliconiiniSplit	Hant	Hhor	Htim	47	34	2609	0.702053	0.0166246	0.0337773	0.0324188	7.84966e-13	3.29099e-16	0.805819	Hhor	Htim	FALSE	Hhor	Htim	FALSE	FALSE	TRUE	FALSE	FALSE	FALSE
HeliconiiniSplit	Hant	Hcly	Htim	42	23	2437	0.189877	0.018053	0.0343567	0.0345424	1.48139e-09	6.75883e-12	0.870271	Hcly	Htim	FALSE	Hant	Htim	FALSE	FALSE	FALSE	FALSE	FALSE	FALSE
HeliconiiniSplit	Hant	Htel	Htim	55	32	2713	0.146485	0.0156234	0.0315296	0.0308088	3.96014e-14	1.65313e-20	0.85054	Htel	Htim	FALSE	Htel	Htim	FALSE	FALSE	TRUE	FALSE	FALSE	FALSE
HeliconiiniSplit	Elyb	Hant	Htim	2085	15	15	1	0.0318616	0.0625125	0.0640019	1.56657e-09	3.97607e-09	0.998656	Elyb	Htim	FALSE	Elyb	Hant	FALSE	FALSE	FALSE	FALSE	FALSE	FALSE
HeliconiiniSplit	Etal	Hant	Htim	2727	27	26	0.989216	0.0321369	0.0578341	0.0579708	3.65193e-13	3.15581e-11	0.922851	Etal	Htim	FALSE	Etal	Hant	FALSE	FALSE	FALSE	FALSE	FALSE	FALSE
HeliconiiniSplit	Eali	Hant	Htim	1717	12	15	0.911803	0.0314446	0.0712632	0.0626735	4.41278e-08	3.00434e-09	0.693928	Eali	Hant	FALSE	Eali	Hant	FALSE	FALSE	TRUE	FALSE	FALSE	FALSE
HeliconiiniSplit	Evib	Hant	Htim	2480	21	20	0.982498	0.0321532	0.0648815	0.0597723	1.12919e-10	6.47821e-10	0.870271	Evib	Htim	FALSE	Evib	Htim	FALSE	FALSE	TRUE	FALSE	FALSE	FALSE
HeliconiiniSplit	Elam	Hant	Htim	2069	17	16	0.976103	0.0317341	0.0562013	0.0651055	2.37706e-08	2.84333e-09	0.78155	Elam	Htim	FALSE	Elam	Hant	FALSE	FALSE	FALSE	FALSE	FALSE	FALSE
HeliconiiniSplit	Eisa	Hant	Htim	2704	28	22	0.860299	0.0320016	0.0599588	0.0595318	9.34087e-11	1.14993e-13	0.922851	Eisa	Htim	FALSE	Eisa	Htim	FALSE	FALSE	TRUE	FALSE	FALSE	FALSE
HeliconiiniSplit	Avcr	Hant	Htim	2716	13	7	0.714327	0.0321142	0.0838317	0.0698858	1.40608e-05	8.37295e-09	0.981127	Avcr	Htim	FALSE	Avcr	Htim	FALSE	FALSE	TRUE	FALSE	FALSE	FALSE
HeliconiiniSplit	Avpe	Hant	Htim	2515	11	7	0.828406	0.0320189	0.0929501	0.0738391	1.43054e-05	2.39431e-07	0.972676	Avpe	Htim	FALSE	Avpe	Htim	FALSE	FALSE	TRUE	FALSE	FALSE	FALSE
HeliconiiniSplit	Avfl	Hant	Htim	2712	13	9	0.85898	0.0321779	0.0885944	0.0705309	7.46491e-07	5.50572e-09	0.784584	Avfl	Htim	FALSE	Avfl	Htim	FALSE	FALSE	TRUE	FALSE	FALSE	FALSE
HeliconiiniSplit	Djun	Hant	Htim	2749	11	10	0.970724	0.0320265	0.0752797	0.0830267	3.67096e-05	7.06498e-08	1	Djun	Htim	FALSE	Djun	Hant	FALSE	FALSE	FALSE	FALSE	FALSE	FALSE
HeliconiiniSplit	Hant	Htim	Ptel	14	8	2712	0.740228	0.0321905	0.07035	0.0748131	0.000571032	1.19612e-09	0.922851	Htim	Ptel	FALSE	Hant	Ptel	FALSE	FALSE	FALSE	FALSE	FALSE	FALSE
HeliconiiniSplit	Diul	Hant	Htim	2716	13	10	0.909928	0.0320041	0.0775329	0.0656458	3.28555e-05	2.66526e-06	0.922851	Diul	Htim	FALSE	Diul	Htim	FALSE	FALSE	TRUE	FALSE	FALSE	FALSE
HeliconiiniSplit	Dpha	Hant	Htim	2732	12	10	0.93885	0.0320949	0.0826094	0.0816737	3.58837e-05	7.23465e-08	0.999299	Dpha	Htim	FALSE	Dpha	Htim	FALSE	FALSE	TRUE	FALSE	FALSE	FALSE
HeliconiiniSplit	Hant	Htim	Pdid	10	9	2719	0.970724	0.0322797	0.075956	0.07976	1.15798e-06	2.3448e-06	0.877757	Htim	Pdid	FALSE	Hant	Pdid	FALSE	FALSE	FALSE	FALSE	FALSE	FALSE
HeliconiiniSplit	Hleu	Hsar	Htim	6	9	2692	0.87828	0.00616484	0.0315769	0.0311146	4.72222e-05	9.57875e-07	0.935168	Hleu	Htim	FALSE	Hleu	Htim	FALSE	FALSE	TRUE	FALSE	FALSE	FALSE
HeliconiiniSplit	Hric	Hsar	Htim	20	29	2546	0.740228	0.0153005	0.0335861	0.0342635	1.64083e-11	5.87217e-15	0.995724	Hric	Htim	FALSE	Hsar	Htim	FALSE	FALSE	FALSE	FALSE	FALSE	FALSE
HeliconiiniSplit	Hdem	Hsar	Htim	19	37	2792	0.169927	0.0118328	0.026501	0.035799	4.02513e-10	3.72817e-19	0.332813	Hdem	Htim	FALSE	Hsar	Htim	FALSE	FALSE	FALSE	FALSE	FALSE	FALSE
HeliconiiniSplit	Hert	Hsar	Htim	17	35	2798	0.135599	0.0117615	0.0273649	0.0346192	2.2422e-09	1.36043e-17	0.69904	Hert	Htim	FALSE	Hsar	Htim	FALSE	FALSE	FALSE	FALSE	FALSE	FALSE
HeliconiiniSplit	Hper	Hsar	Htim	20	37	2730	0.237025	0.0157429	0.0323403	0.037209	4.94788e-10	3.20678e-18	0.753599	Hper	Htim	FALSE	Hsar	Htim	FALSE	FALSE	FALSE	FALSE	FALSE	FALSE
HeliconiiniSplit	Hcha	Hsar	Htim	22	38	2805	0.340919	0.0148848	0.0317969	0.0390911	2.88887e-11	8.39122e-19	0.747687	Hcha	Htim	FALSE	Hsar	Htim	FALSE	FALSE	FALSE	FALSE	FALSE	FALSE
HeliconiiniSplit	Hhim	Hsar	Htim	42	55	2750	0.73126	0.016983	0.0314037	0.0327931	7.41152e-15	3.02245e-19	0.93662	Hhim	Htim	FALSE	Hsar	Htim	FALSE	FALSE	FALSE	FALSE	FALSE	FALSE
HeliconiiniSplit	Hlat	Hsar	Htim	36	50	2553	0.661792	0.0172898	0.02983	0.0290296	3.18052e-10	2.43201e-16	0.482833	Hlat	Htim	FALSE	Hlat	Htim	FALSE	FALSE	TRUE	FALSE	FALSE	FALSE
HeliconiiniSplit	Heet	Hsar	Htim	31	42	2396	0.740228	0.0173013	0.0320396	0.0338959	1.81281e-11	3.26923e-18	0.664378	Heet	Htim	FALSE	Hsar	Htim	FALSE	FALSE	FALSE	FALSE	FALSE	FALSE
HeliconiiniSplit	Herd	Hsar	Htim	46	51	2729	0.936031	0.0170692	0.0292792	0.0341795	8.55641e-15	2.40925e-18	0.642609	Herd	Htim	FALSE	Hsar	Htim	FALSE	FALSE	FALSE	FALSE	FALSE	FALSE
HeliconiiniSplit	Hpet	Hsar	Htim	38	52	2705	0.683029	0.0173502	0.0303724	0.0313187	4.59724e-13	7.34727e-17	0.612009	Hpet	Htim	FALSE	Hsar	Htim	FALSE	FALSE	FALSE	FALSE	FALSE	FALSE
HeliconiiniSplit	Hher	Hsar	Htim	47	53	2744	0.911803	0.0160876	0.0316268	0.0348741	5.83339e-20	2.00997e-22	0.661328	Hher	Htim	FALSE	Hsar	Htim	FALSE	FALSE	FALSE	FALSE	FALSE	FALSE
HeliconiiniSplit	Hhec	Hsar	Htim	40	52	2732	0.75165	0.0153884	0.0350671	0.0325882	8.17905e-19	1.16084e-19	0.775175	Hhec	Htim	FALSE	Hhec	Htim	FALSE	FALSE	TRUE	FALSE	FALSE	FALSE
HeliconiiniSplit	Hhor	Hsar	Htim	30	48	2662	0.356246	0.0161855	0.0352284	0.0322978	2.76037e-14	4.94548e-17	0.68264	Hhor	Htim	FALSE	Hhor	Htim	FALSE	FALSE	TRUE	FALSE	FALSE	FALSE
HeliconiiniSplit	Hcly	Hsar	Htim	23	41	2475	0.23747	0.0174828	0.039241	0.0328019	1.43789e-10	6.74571e-12	0.593612	Hcly	Htim	FALSE	Hcly	Htim	FALSE	FALSE	TRUE	FALSE	FALSE	FALSE
HeliconiiniSplit	Hsar	Htel	Htim	56	30	2766	0.057787	0.0150952	0.032754	0.0307101	1.51105e-14	4.50297e-21	0.691995	Htel	Htim	FALSE	Htel	Htim	FALSE	FALSE	TRUE	FALSE	FALSE	FALSE
HeliconiiniSplit	Elyb	Hsar	Htim	2113	14	14	1	0.031363	0.0636213	0.0572158	3.97077e-09	9.30616e-09	0.741527	Elyb	Htim	FALSE	Elyb	Htim	FALSE	FALSE	TRUE	FALSE	FALSE	FALSE
HeliconiiniSplit	Etal	Hsar	Htim	2781	27	26	0.989216	0.0315897	0.0640356	0.0588676	1.11181e-13	7.38463e-12	1	Etal	Htim	FALSE	Etal	Htim	FALSE	FALSE	TRUE	FALSE	FALSE	FALSE
HeliconiiniSplit	Eali	Hsar	Htim	1748	11	18	0.739168	0.030968	0.074051	0.0591853	8.49218e-08	1.78517e-10	0.372892	Eali	Hsar	FALSE	Eali	Hsar	FALSE	FALSE	TRUE	FALSE	FALSE	FALSE
HeliconiiniSplit	Evib	Hsar	Htim	2514	22	24	0.967491	0.0315279	0.0609277	0.0514957	1.097e-11	7.23562e-12	0.784977	Evib	Hsar	FALSE	Evib	Hsar	FALSE	FALSE	TRUE	FALSE	FALSE	FALSE
HeliconiiniSplit	Elam	Hsar	Htim	2103	18	16	0.957582	0.0311338	0.0574255	0.0642547	1.26634e-08	5.30142e-10	0.727407	Elam	Htim	FALSE	Elam	Hsar	FALSE	FALSE	FALSE	FALSE	FALSE	FALSE
HeliconiiniSplit	Eisa	Hsar	Htim	2781	28	27	0.990202	0.0315365	0.0524781	0.0582902	4.17134e-11	1.85458e-14	0.7803	Eisa	Htim	FALSE	Eisa	Hsar	FALSE	FALSE	FALSE	FALSE	FALSE	FALSE
HeliconiiniSplit	Avcr	Hsar	Htim	2760	13	9	0.85898	0.0315172	0.06599	0.0721483	9.28641e-07	7.05849e-09	0.937692	Avcr	Htim	FALSE	Avcr	Hsar	FALSE	FALSE	FALSE	FALSE	FALSE	FALSE
HeliconiiniSplit	Avpe	Hsar	Htim	2562	13	9	0.85898	0.0313742	0.0720988	0.0769853	9.86821e-07	1.28403e-08	0.738929	Avpe	Htim	FALSE	Avpe	Hsar	FALSE	FALSE	FALSE	FALSE	FALSE	FALSE
HeliconiiniSplit	Avfl	Hsar	Htim	2765	13	11	0.94161	0.0316031	0.0763922	0.0763011	4.64597e-08	4.09439e-09	0.953148	Avfl	Htim	FALSE	Avfl	Htim	FALSE	FALSE	TRUE	FALSE	FALSE	FALSE
HeliconiiniSplit	Djun	Hsar	Htim	2818	9	14	0.804066	0.0315543	0.0911294	0.0620624	8.05989e-07	5.53357e-07	0.363558	Djun	Hsar	FALSE	Djun	Hsar	FALSE	FALSE	TRUE	FALSE	FALSE	FALSE
HeliconiiniSplit	Hsar	Htim	Ptel	13	10	2765	0.909928	0.0316248	0.0645655	0.0832185	5.07667e-05	2.56313e-09	0.297783	Htim	Ptel	FALSE	Hsar	Ptel	FALSE	FALSE	FALSE	FALSE	FALSE	FALSE
HeliconiiniSplit	Diul	Hsar	Htim	2791	13	13	1	0.0315126	0.0735024	0.0659163	2.29163e-06	4.50716e-07	0.910621	Diul	Hsar	FALSE	Diul	Hsar	FALSE	FALSE	TRUE	FALSE	FALSE	FALSE
HeliconiiniSplit	Dpha	Hsar	Htim	2810	12	13	0.970724	0.0316521	0.0850806	0.0716158	8.77814e-08	4.67767e-07	0.872055	Dpha	Hsar	FALSE	Dpha	Hsar	FALSE	FALSE	TRUE	FALSE	FALSE	FALSE
HeliconiiniSplit	Hsar	Htim	Pdid	11	9	2765	0.936031	0.0315556	0.0868718	0.0864312	1.45762e-06	3.76907e-07	1	Htim	Pdid	FALSE	Htim	Pdid	FALSE	FALSE	TRUE	FALSE	FALSE	FALSE
HeliconiiniSplit	Hleu	Hric	Htim	26	18	2456	0.769235	0.0162345	0.0362709	0.0344611	1.12445e-10	7.25735e-14	1	Hric	Htim	FALSE	Hric	Htim	FALSE	FALSE	TRUE	FALSE	FALSE	FALSE
HeliconiiniSplit	Hdem	Hleu	Htim	19	35	2678	0.275632	0.0126466	0.0301914	0.0372176	1.99005e-11	2.96804e-16	0.6888	Hdem	Htim	FALSE	Hleu	Htim	FALSE	FALSE	FALSE	FALSE	FALSE	FALSE
HeliconiiniSplit	Hert	Hleu	Htim	19	35	2676	0.275632	0.0125572	0.0299687	0.0351102	1.68785e-11	2.11418e-15	0.917715	Hert	Htim	FALSE	Hleu	Htim	FALSE	FALSE	FALSE	FALSE	FALSE	FALSE
HeliconiiniSplit	Hleu	Hper	Htim	30	21	2628	0.745819	0.016669	0.033593	0.0400158	6.26825e-10	3.34238e-16	0.655815	Hper	Htim	FALSE	Hleu	Htim	FALSE	FALSE	FALSE	FALSE	FALSE	FALSE
HeliconiiniSplit	Hcha	Hleu	Htim	23	33	2690	0.718419	0.0157858	0.0320856	0.0416769	1.66934e-11	2.59037e-15	0.667725	Hcha	Htim	FALSE	Hleu	Htim	FALSE	FALSE	FALSE	FALSE	FALSE	FALSE
HeliconiiniSplit	Hhim	Hleu	Htim	40	50	2639	0.804066	0.0178381	0.0320087	0.0344359	2.19665e-13	2.02506e-15	1	Hhim	Htim	FALSE	Hleu	Htim	FALSE	FALSE	FALSE	FALSE	FALSE	FALSE
HeliconiiniSplit	Hlat	Hleu	Htim	33	45	2446	0.714327	0.0182084	0.0311291	0.0295602	7.7703e-11	4.51689e-13	0.870271	Hlat	Htim	FALSE	Hlat	Htim	FALSE	FALSE	TRUE	FALSE	FALSE	FALSE
HeliconiiniSplit	Heet	Hleu	Htim	29	34	2310	0.909928	0.0182023	0.0285285	0.0350128	1.78628e-08	7.8876e-14	0.692244	Heet	Htim	FALSE	Hleu	Htim	FALSE	FALSE	FALSE	FALSE	FALSE	FALSE
HeliconiiniSplit	Herd	Hleu	Htim	42	46	2606	0.93885	0.0178849	0.0295321	0.0355294	1.60306e-12	8.09319e-16	0.697978	Herd	Htim	FALSE	Hleu	Htim	FALSE	FALSE	FALSE	FALSE	FALSE	FALSE
HeliconiiniSplit	Hleu	Hpet	Htim	49	35	2596	0.661792	0.0181674	0.0303391	0.0316715	4.10497e-11	2.82214e-14	0.691217	Hpet	Htim	FALSE	Hleu	Htim	FALSE	FALSE	FALSE	FALSE	FALSE	FALSE
HeliconiiniSplit	Hher	Hleu	Htim	44	46	2640	0.970724	0.0169474	0.0362621	0.0364974	1.06101e-16	1.8365e-19	0.647141	Hher	Htim	FALSE	Hleu	Htim	FALSE	FALSE	FALSE	FALSE	FALSE	FALSE
HeliconiiniSplit	Hhec	Hleu	Htim	36	46	2627	0.80253	0.0161412	0.0361242	0.0330731	6.70353e-17	4.54617e-16	0.727301	Hhec	Htim	FALSE	Hhec	Htim	FALSE	FALSE	TRUE	FALSE	FALSE	FALSE
HeliconiiniSplit	Hhor	Hleu	Htim	30	41	2569	0.739168	0.0169655	0.0360664	0.0318582	9.32913e-14	3.30642e-13	0.432572	Hhor	Htim	FALSE	Hhor	Htim	FALSE	FALSE	TRUE	FALSE	FALSE	FALSE
HeliconiiniSplit	Hcly	Hleu	Htim	19	35	2391	0.275632	0.0182171	0.0426809	0.0324925	7.33441e-10	1.31504e-09	0.227507	Hcly	Htim	FALSE	Hcly	Htim	FALSE	FALSE	TRUE	FALSE	FALSE	FALSE
HeliconiiniSplit	Hleu	Htel	Htim	50	30	2658	0.244249	0.0159433	0.0332889	0.0301059	1.14515e-13	1.8368e-16	0.505822	Htel	Htim	FALSE	Htel	Htim	FALSE	FALSE	TRUE	FALSE	FALSE	FALSE
HeliconiiniSplit	Elyb	Hleu	Htim	2046	14	13	0.972571	0.0323065	0.0661138	0.0637291	3.67816e-08	3.4423e-09	1	Elyb	Htim	FALSE	Elyb	Htim	FALSE	FALSE	TRUE	FALSE	FALSE	FALSE
HeliconiiniSplit	Etal	Hleu	Htim	2664	25	27	0.970724	0.0325121	0.0586342	0.0655668	3.82649e-10	9.04531e-14	0.887354	Etal	Hleu	FALSE	Etal	Htim	FALSE	FALSE	FALSE	FALSE	FALSE	FALSE
HeliconiiniSplit	Eali	Hleu	Htim	1685	11	18	0.739168	0.032004	0.074051	0.0556514	1.07498e-07	2.06249e-09	0.277633	Eali	Hleu	FALSE	Eali	Hleu	FALSE	FALSE	TRUE	FALSE	FALSE	FALSE
HeliconiiniSplit	Evib	Hleu	Htim	2421	21	21	1	0.0325109	0.0600066	0.0584832	6.75522e-10	1.99069e-09	0.995526	Evib	Hleu	FALSE	Evib	Hleu	FALSE	FALSE	TRUE	FALSE	FALSE	FALSE
HeliconiiniSplit	Elam	Hleu	Htim	2021	17	16	0.976103	0.0319697	0.0550776	0.0651055	2.26683e-08	3.48829e-09	0.693297	Elam	Htim	FALSE	Elam	Hleu	FALSE	FALSE	FALSE	FALSE	FALSE	FALSE
HeliconiiniSplit	Eisa	Hleu	Htim	2643	25	24	0.987632	0.0322987	0.0544318	0.0590486	2.21391e-09	8.18303e-13	0.886916	Eisa	Htim	FALSE	Eisa	Hleu	FALSE	FALSE	FALSE	FALSE	FALSE	FALSE
HeliconiiniSplit	Avcr	Hleu	Htim	2644	12	9	0.907135	0.0324854	0.0691266	0.0708876	9.27407e-07	3.143e-08	0.976818	Avcr	Htim	FALSE	Avcr	Hleu	FALSE	FALSE	FALSE	FALSE	FALSE	FALSE
HeliconiiniSplit	Avpe	Hleu	Htim	2457	11	9	0.936031	0.0321578	0.0761568	0.0738391	8.71613e-07	2.35589e-07	1	Avpe	Htim	FALSE	Avpe	Htim	FALSE	FALSE	TRUE	FALSE	FALSE	FALSE
HeliconiiniSplit	Avfl	Hleu	Htim	2648	12	11	0.970724	0.0325183	0.0791107	0.0713756	4.92309e-08	2.05824e-08	0.937692	Avfl	Htim	FALSE	Avfl	Htim	FALSE	FALSE	TRUE	FALSE	FALSE	FALSE
HeliconiiniSplit	Djun	Hleu	Htim	2685	9	13	0.85898	0.0323258	0.0809547	0.0668701	1.53663e-06	2.05081e-06	0.90746	Djun	Hleu	FALSE	Djun	Hleu	FALSE	FALSE	TRUE	FALSE	FALSE	FALSE
HeliconiiniSplit	Hleu	Htim	Ptel	13	9	2649	0.85898	0.0324669	0.0696737	0.0757616	0.000167227	4.83271e-09	0.880406	Htim	Ptel	FALSE	Hleu	Ptel	FALSE	FALSE	FALSE	FALSE	FALSE	FALSE
HeliconiiniSplit	Diul	Hleu	Htim	2655	13	11	0.94161	0.0322807	0.0703514	0.0669137	9.53162e-06	2.72964e-06	0.922851	Diul	Htim	FALSE	Diul	Htim	FALSE	FALSE	TRUE	FALSE	FALSE	FALSE
HeliconiiniSplit	Dpha	Hleu	Htim	2669	11	10	0.970724	0.0323665	0.0721617	0.0827793	6.78869e-05	2.99394e-07	0.922851	Dpha	Htim	FALSE	Dpha	Hleu	FALSE	FALSE	FALSE	FALSE	FALSE	FALSE
HeliconiiniSplit	Hleu	Htim	Pdid	9	9	2657	1	0.0325605	0.0823165	0.0919547	1.17445e-05	8.71861e-07	0.877625	Hleu	Pdid	FALSE	Hleu	Pdid	FALSE	FALSE	TRUE	FALSE	FALSE	FALSE
HeliconiiniSplit	Hdem	Hric	Htim	26	28	2569	0.970724	0.0129325	0.0293482	0.0291385	5.96829e-15	6.73496e-16	0.981127	Hdem	Htim	FALSE	Hdem	Htim	FALSE	FALSE	TRUE	FALSE	FALSE	FALSE
HeliconiiniSplit	Hert	Hric	Htim	25	26	2569	0.988532	0.0127622	0.0300836	0.0292777	1.04797e-14	6.63167e-15	0.920057	Hert	Htim	FALSE	Hert	Htim	FALSE	FALSE	TRUE	FALSE	FALSE	FALSE
HeliconiiniSplit	Hper	Hric	Htim	26	24	2524	0.970724	0.0168889	0.0319686	0.0314389	2.57117e-12	1.01509e-12	0.993454	Hric	Htim	FALSE	Hric	Htim	FALSE	FALSE	TRUE	FALSE	FALSE	FALSE
HeliconiiniSplit	Hcha	Hric	Htim	29	25	2581	0.926416	0.0159269	0.0324999	0.0312394	2.40704e-13	1.70802e-14	0.977041	Hric	Htim	FALSE	Hric	Htim	FALSE	FALSE	TRUE	FALSE	FALSE	FALSE
HeliconiiniSplit	Hhim	Hric	Htim	41	45	2536	0.93885	0.0181514	0.0314933	0.0313379	7.29714e-15	1.13736e-17	0.922851	Hhim	Htim	FALSE	Hhim	Htim	FALSE	FALSE	TRUE	FALSE	FALSE	FALSE
HeliconiiniSplit	Hlat	Hric	Htim	36	41	2348	0.918506	0.0185136	0.0276728	0.0301877	6.78061e-11	3.97725e-15	0.558847	Hlat	Htim	FALSE	Hric	Htim	FALSE	FALSE	FALSE	FALSE	FALSE	FALSE
HeliconiiniSplit	Heet	Hric	Htim	33	32	2240	0.994402	0.0183909	0.0315509	0.0277562	2.12898e-13	1.34766e-09	0.493435	Hric	Htim	FALSE	Hric	Htim	FALSE	FALSE	TRUE	FALSE	FALSE	FALSE
HeliconiiniSplit	Herd	Hric	Htim	44	43	2505	1	0.0183418	0.0310898	0.029475	1.52779e-16	9.30822e-16	0.788738	Hric	Htim	FALSE	Hric	Htim	FALSE	FALSE	TRUE	FALSE	FALSE	FALSE
HeliconiiniSplit	Hpet	Hric	Htim	37	40	2498	0.957582	0.0184416	0.0282291	0.0311344	4.61147e-13	1.48468e-15	0.648646	Hpet	Htim	FALSE	Hric	Htim	FALSE	FALSE	FALSE	FALSE	FALSE	FALSE
HeliconiiniSplit	Hher	Hric	Htim	40	43	2533	0.960271	0.0173733	0.0279187	0.0309821	3.90138e-15	3.30943e-19	0.601774	Hher	Htim	FALSE	Hric	Htim	FALSE	FALSE	FALSE	FALSE	FALSE	FALSE
HeliconiiniSplit	Hhec	Hric	Htim	32	40	2533	0.828406	0.016704	0.0302801	0.0308231	1.01508e-14	4.43147e-15	0.88484	Hhec	Htim	FALSE	Hric	Htim	FALSE	FALSE	FALSE	FALSE	FALSE	FALSE
HeliconiiniSplit	Hhor	Hric	Htim	28	41	2466	0.636309	0.0175117	0.0340282	0.0299282	3.94828e-13	6.79012e-13	0.500029	Hhor	Htim	FALSE	Hhor	Htim	FALSE	FALSE	TRUE	FALSE	FALSE	FALSE
HeliconiiniSplit	Hcly	Hric	Htim	21	35	2299	0.455987	0.018585	0.0298231	0.0304497	2.12415e-08	1.75339e-08	0.860276	Hcly	Htim	FALSE	Hric	Htim	FALSE	FALSE	FALSE	FALSE	FALSE	FALSE
HeliconiiniSplit	Hric	Htel	Htim	48	30	2549	0.356246	0.0164298	0.0307228	0.0298996	5.09212e-15	2.81925e-17	0.576543	Htel	Htim	FALSE	Htel	Htim	FALSE	FALSE	TRUE	FALSE	FALSE	FALSE
HeliconiiniSplit	Elyb	Hric	Htim	1979	11	15	0.87828	0.0321951	0.0644974	0.0640882	1.90301e-07	1.58716e-09	1	Elyb	Hric	FALSE	Elyb	Hric	FALSE	FALSE	TRUE	FALSE	FALSE	FALSE
HeliconiiniSplit	Etal	Hric	Htim	2566	20	25	0.895686	0.0328597	0.0614749	0.0611122	1.7529e-09	4.89427e-11	1	Etal	Hric	FALSE	Etal	Hric	FALSE	FALSE	TRUE	FALSE	FALSE	FALSE
HeliconiiniSplit	Eali	Hric	Htim	1634	8	15	0.688434	0.0321432	0.0734269	0.0646089	5.27056e-06	1.57004e-09	0.740263	Eali	Hric	FALSE	Eali	Hric	FALSE	FALSE	TRUE	FALSE	FALSE	FALSE
HeliconiiniSplit	Evib	Hric	Htim	2344	17	20	0.936031	0.0329239	0.0618451	0.0636692	5.7005e-09	7.7365e-10	1	Evib	Hric	FALSE	Evib	Htim	FALSE	FALSE	FALSE	FALSE	FALSE	FALSE
HeliconiiniSplit	Elam	Hric	Htim	1971	17	15	0.955173	0.0323568	0.0576943	0.0619504	2.32632e-07	5.15038e-09	0.922851	Elam	Htim	FALSE	Elam	Hric	FALSE	FALSE	FALSE	FALSE	FALSE	FALSE
HeliconiiniSplit	Eisa	Hric	Htim	2541	23	20	0.936031	0.032733	0.0617626	0.0614108	1.7515e-11	3.61935e-12	0.972676	Eisa	Htim	FALSE	Eisa	Htim	FALSE	FALSE	TRUE	FALSE	FALSE	FALSE
HeliconiiniSplit	Avcr	Hric	Htim	2545	10	7	0.895892	0.0328426	0.0857393	0.0779339	1.35516e-05	3.09216e-07	1	Avcr	Htim	FALSE	Avcr	Htim	FALSE	FALSE	TRUE	FALSE	FALSE	FALSE
HeliconiiniSplit	Avpe	Hric	Htim	2378	12	6	0.703186	0.0325754	0.088444	0.087485	5.50793e-05	5.40976e-08	0.880406	Avpe	Htim	FALSE	Avpe	Htim	FALSE	FALSE	TRUE	FALSE	FALSE	FALSE
HeliconiiniSplit	Avfl	Hric	Htim	2544	12	8	0.840746	0.032832	0.0870263	0.0853819	3.01687e-06	1.83271e-08	0.930956	Avfl	Htim	FALSE	Avfl	Htim	FALSE	FALSE	TRUE	FALSE	FALSE	FALSE
HeliconiiniSplit	Djun	Hric	Htim	2581	8	10	0.936031	0.0327454	0.0950447	0.0752761	3.40257e-06	2.79795e-07	0.765557	Djun	Hric	FALSE	Djun	Hric	FALSE	FALSE	TRUE	FALSE	FALSE	FALSE
HeliconiiniSplit	Hric	Htim	Ptel	12	8	2551	0.840746	0.0329048	0.070343	0.093596	6.7528e-06	9.29412e-09	0.391955	Htim	Ptel	FALSE	Hric	Ptel	FALSE	FALSE	FALSE	FALSE	FALSE	FALSE
HeliconiiniSplit	Diul	Hric	Htim	2550	11	9	0.936031	0.0326204	0.079625	0.0812583	1.26551e-06	3.89543e-05	0.969221	Diul	Htim	FALSE	Diul	Hric	FALSE	FALSE	FALSE	FALSE	FALSE	FALSE
HeliconiiniSplit	Dpha	Hric	Htim	2564	10	9	0.970724	0.0327885	0.0794496	0.106904	1.83548e-06	9.43038e-07	0.693928	Dpha	Htim	FALSE	Dpha	Hric	FALSE	FALSE	FALSE	FALSE	FALSE	FALSE
HeliconiiniSplit	Hric	Htim	Pdid	10	7	2547	0.895892	0.0328931	0.0959756	0.0976773	2.0771e-05	1.26685e-06	1	Htim	Pdid	FALSE	Hric	Pdid	FALSE	FALSE	FALSE	FALSE	FALSE	FALSE
HeliconiiniSplit	Hdem	Hert	Htim	6	10	2869	0.804066	0.00071321	0.01726	0.0317396	0.000111936	8.72205e-08	0.316996	Hdem	Htim	FALSE	Hert	Htim	FALSE	FALSE	FALSE	FALSE	FALSE	FALSE
HeliconiiniSplit	Hdem	Hper	Htim	29	33	2761	0.936031	0.0133028	0.0330229	0.0328232	2.23069e-16	2.86593e-16	0.961554	Hdem	Htim	FALSE	Hdem	Htim	FALSE	FALSE	TRUE	FALSE	FALSE	FALSE
HeliconiiniSplit	Hcha	Hdem	Htim	36	32	2829	0.936031	0.0123929	0.0317722	0.0295899	1.80485e-15	1.24545e-16	0.964375	Hdem	Htim	FALSE	Hdem	Htim	FALSE	FALSE	TRUE	FALSE	FALSE	FALSE
HeliconiiniSplit	Hdem	Hhim	Htim	54	55	2773	1	0.0143188	0.0299656	0.0284985	5.53535e-23	1.14918e-20	0.937931	Hdem	Htim	FALSE	Hdem	Htim	FALSE	FALSE	TRUE	FALSE	FALSE	FALSE
HeliconiiniSplit	Hdem	Hlat	Htim	51	46	2571	0.936031	0.0148215	0.027929	0.0302372	6.75653e-16	6.4859e-21	0.528149	Hlat	Htim	FALSE	Hdem	Htim	FALSE	FALSE	FALSE	FALSE	FALSE	FALSE
HeliconiiniSplit	Hdem	Heet	Htim	39	40	2415	0.999197	0.0147376	0.0303121	0.0280581	5.14286e-20	1.40932e-13	0.717522	Hdem	Htim	FALSE	Hdem	Htim	FALSE	FALSE	TRUE	FALSE	FALSE	FALSE
HeliconiiniSplit	Hdem	Herd	Htim	50	57	2733	0.905681	0.014516	0.0317396	0.0286931	5.31024e-23	1.00754e-20	0.58888	Hdem	Htim	FALSE	Hdem	Htim	FALSE	FALSE	TRUE	FALSE	FALSE	FALSE
HeliconiiniSplit	Hdem	Hpet	Htim	53	52	2718	1	0.01482	0.0304691	0.030444	8.59882e-19	2.07502e-23	0.618876	Hpet	Htim	FALSE	Hpet	Htim	FALSE	FALSE	TRUE	FALSE	FALSE	FALSE
HeliconiiniSplit	Hdem	Hher	Htim	46	60	2775	0.714327	0.0136236	0.0295327	0.0280535	6.94479e-22	1.59083e-24	0.588163	Hdem	Htim	FALSE	Hdem	Htim	FALSE	FALSE	TRUE	FALSE	FALSE	FALSE
HeliconiiniSplit	Hdem	Hhec	Htim	47	50	2763	0.964909	0.0128125	0.0285521	0.0303843	1.00016e-20	3.35936e-25	0.800268	Hdem	Htim	FALSE	Hhec	Htim	FALSE	FALSE	FALSE	FALSE	FALSE	FALSE
HeliconiiniSplit	Hdem	Hhor	Htim	42	41	2691	1	0.0136347	0.03097	0.0282023	1.88086e-18	3.0946e-19	0.740579	Hhor	Htim	FALSE	Hhor	Htim	FALSE	FALSE	TRUE	FALSE	FALSE	FALSE
HeliconiiniSplit	Hcly	Hdem	Htim	29	37	2493	0.817293	0.0150106	0.0341155	0.0285098	2.17989e-13	1.00741e-14	0.470606	Hcly	Htim	FALSE	Hcly	Htim	FALSE	FALSE	TRUE	FALSE	FALSE	FALSE
HeliconiiniSplit	Hdem	Htel	Htim	52	42	2794	0.804066	0.0125552	0.0299787	0.0280061	3.38335e-20	3.4853e-24	0.784584	Htel	Htim	FALSE	Htel	Htim	FALSE	FALSE	TRUE	FALSE	FALSE	FALSE
HeliconiiniSplit	Elyb	Hdem	Htim	2131	16	15	0.975172	0.028911	0.0598563	0.0638976	1.18344e-09	7.15112e-11	0.604257	Elyb	Htim	FALSE	Elyb	Hdem	FALSE	FALSE	FALSE	FALSE	FALSE	FALSE
HeliconiiniSplit	Etal	Hdem	Htim	2808	28	28	1	0.0292465	0.0588295	0.0538329	1.60321e-13	2.43889e-14	0.658098	Etal	Htim	FALSE	Etal	Htim	FALSE	FALSE	TRUE	FALSE	FALSE	FALSE
HeliconiiniSplit	Eali	Hdem	Htim	1757	12	17	0.838577	0.0285745	0.0726964	0.0566636	1.34993e-08	6.20064e-11	0.291676	Eali	Hdem	FALSE	Eali	Hdem	FALSE	FALSE	TRUE	FALSE	FALSE	FALSE
HeliconiiniSplit	Evib	Hdem	Htim	2540	24	23	0.98632	0.0291728	0.055416	0.0600593	8.64537e-12	3.25947e-13	0.72742	Evib	Htim	FALSE	Evib	Hdem	FALSE	FALSE	FALSE	FALSE	FALSE	FALSE
HeliconiiniSplit	Elam	Hdem	Htim	2117	19	15	0.897532	0.0287565	0.0527696	0.0639149	4.43312e-08	2.10289e-11	0.523919	Elam	Htim	FALSE	Elam	Hdem	FALSE	FALSE	FALSE	FALSE	FALSE	FALSE
HeliconiiniSplit	Eisa	Hdem	Htim	2782	31	24	0.828406	0.0291411	0.0512993	0.0574203	3.24305e-11	3.02052e-17	0.698507	Eisa	Htim	FALSE	Eisa	Hdem	FALSE	FALSE	FALSE	FALSE	FALSE	FALSE
HeliconiiniSplit	Avcr	Hdem	Htim	2785	12	10	0.93885	0.0292414	0.0657551	0.0739438	2.18005e-07	1.44338e-08	0.797112	Avcr	Htim	FALSE	Avcr	Hdem	FALSE	FALSE	FALSE	FALSE	FALSE	FALSE
HeliconiiniSplit	Avpe	Hdem	Htim	2584	12	9	0.907135	0.0291343	0.0640994	0.0791839	1.00029e-06	2.4664e-08	0.457087	Avpe	Htim	FALSE	Avpe	Hdem	FALSE	FALSE	FALSE	FALSE	FALSE	FALSE
HeliconiiniSplit	Avfl	Hdem	Htim	2788	13	11	0.94161	0.0292988	0.0702388	0.0763011	4.18704e-08	2.80306e-09	0.71791	Avfl	Htim	FALSE	Avfl	Hdem	FALSE	FALSE	FALSE	FALSE	FALSE	FALSE
HeliconiiniSplit	Djun	Hdem	Htim	2825	11	13	0.94161	0.0291837	0.0830131	0.0595044	6.02429e-08	5.54623e-07	0.558847	Djun	Hdem	FALSE	Djun	Hdem	FALSE	FALSE	TRUE	FALSE	FALSE	FALSE
HeliconiiniSplit	Hdem	Htim	Ptel	14	9	2792	0.804066	0.0292985	0.0575402	0.0805506	0.000204887	5.9049e-10	0.335879	Htim	Ptel	FALSE	Hdem	Ptel	FALSE	FALSE	FALSE	FALSE	FALSE	FALSE
HeliconiiniSplit	Diul	Hdem	Htim	2794	15	12	0.911803	0.0291257	0.0629816	0.0725362	2.55338e-06	5.02269e-08	0.673402	Diul	Htim	FALSE	Diul	Hdem	FALSE	FALSE	FALSE	FALSE	FALSE	FALSE
HeliconiiniSplit	Dpha	Hdem	Htim	2813	13	11	0.94161	0.0292075	0.0592779	0.0857794	1.46387e-05	6.89884e-09	0.446958	Dpha	Htim	FALSE	Dpha	Hdem	FALSE	FALSE	FALSE	FALSE	FALSE	FALSE
HeliconiiniSplit	Hdem	Htim	Pdid	11	9	2799	0.936031	0.0292936	0.0670332	0.0864312	9.99902e-07	1.66175e-07	0.792879	Htim	Pdid	FALSE	Hdem	Pdid	FALSE	FALSE	FALSE	FALSE	FALSE	FALSE
HeliconiiniSplit	Hert	Hper	Htim	29	31	2757	0.970724	0.0133455	0.0330781	0.0315116	1.9437e-16	6.5434e-15	0.840029	Hert	Htim	FALSE	Hert	Htim	FALSE	FALSE	TRUE	FALSE	FALSE	FALSE
HeliconiiniSplit	Hcha	Hert	Htim	33	29	2838	0.936031	0.012373	0.0353276	0.02923	9.48636e-17	3.83057e-15	0.713106	Hert	Htim	FALSE	Hert	Htim	FALSE	FALSE	TRUE	FALSE	FALSE	FALSE
HeliconiiniSplit	Hert	Hhim	Htim	52	55	2775	0.970263	0.0143239	0.0305602	0.0288873	2.23003e-23	1.02771e-19	0.824766	Hert	Htim	FALSE	Hert	Htim	FALSE	FALSE	TRUE	FALSE	FALSE	FALSE
HeliconiiniSplit	Hert	Hlat	Htim	49	48	2571	1	0.014679	0.0278795	0.0289872	1.90787e-15	7.12516e-21	0.395479	Hlat	Htim	FALSE	Hert	Htim	FALSE	FALSE	FALSE	FALSE	FALSE	FALSE
HeliconiiniSplit	Heet	Hert	Htim	40	40	2416	1	0.0147312	0.0256565	0.0312954	7.20587e-12	5.21511e-20	0.221557	Hert	Htim	FALSE	Heet	Htim	FALSE	FALSE	FALSE	FALSE	FALSE	FALSE
HeliconiiniSplit	Herd	Hert	Htim	56	50	2735	0.911803	0.0145417	0.0316716	0.027739	1.52497e-22	4.48446e-19	0.443765	Hert	Htim	FALSE	Hert	Htim	FALSE	FALSE	TRUE	FALSE	FALSE	FALSE
HeliconiiniSplit	Hert	Hpet	Htim	50	53	2724	0.967491	0.0147016	0.0307362	0.0291618	1.23603e-22	1.96134e-17	0.427481	Hert	Htim	FALSE	Hert	Htim	FALSE	FALSE	TRUE	FALSE	FALSE	FALSE
HeliconiiniSplit	Hert	Hher	Htim	47	57	2779	0.82034	0.0135521	0.0303257	0.0267802	5.24699e-23	4.37831e-22	0.248253	Hert	Htim	FALSE	Hert	Htim	FALSE	FALSE	TRUE	FALSE	FALSE	FALSE
HeliconiiniSplit	Hert	Hhec	Htim	47	49	2762	0.970724	0.0128917	0.0299568	0.0296132	3.51283e-23	6.50183e-24	1	Hert	Htim	FALSE	Hert	Htim	FALSE	FALSE	TRUE	FALSE	FALSE	FALSE
HeliconiiniSplit	Hert	Hhor	Htim	44	42	2682	0.970724	0.013627	0.0289304	0.0288224	2.06571e-16	4.29081e-20	0.976684	Hhor	Htim	FALSE	Hhor	Htim	FALSE	FALSE	TRUE	FALSE	FALSE	FALSE
HeliconiiniSplit	Hcly	Hert	Htim	31	37	2491	0.895892	0.0150163	0.0312529	0.0287292	2.23779e-12	1.06242e-14	0.844104	Hcly	Htim	FALSE	Hcly	Htim	FALSE	FALSE	TRUE	FALSE	FALSE	FALSE
HeliconiiniSplit	Hert	Htel	Htim	51	42	2794	0.838322	0.0125101	0.0278018	0.0285573	3.16327e-18	1.53542e-25	0.972676	Htel	Htim	FALSE	Hert	Htim	FALSE	FALSE	FALSE	FALSE	FALSE	FALSE
HeliconiiniSplit	Elyb	Hert	Htim	2135	15	13	0.943757	0.0288573	0.0629957	0.0630858	9.15616e-09	2.89798e-10	0.880406	Elyb	Htim	FALSE	Elyb	Hert	FALSE	FALSE	FALSE	FALSE	FALSE	FALSE
HeliconiiniSplit	Etal	Hert	Htim	2808	29	25	0.926416	0.029195	0.0564625	0.0582231	7.63641e-12	4.05335e-14	0.838713	Etal	Htim	FALSE	Etal	Hert	FALSE	FALSE	FALSE	FALSE	FALSE	FALSE
HeliconiiniSplit	Eali	Hert	Htim	1752	13	15	0.943757	0.0284597	0.0702273	0.0634747	4.7058e-09	4.3881e-10	0.792879	Eali	Hert	FALSE	Eali	Hert	FALSE	FALSE	TRUE	FALSE	FALSE	FALSE
HeliconiiniSplit	Evib	Hert	Htim	2539	23	22	0.985119	0.0291178	0.0595102	0.0613401	3.19738e-11	2.0824e-13	0.855795	Evib	Htim	FALSE	Evib	Hert	FALSE	FALSE	FALSE	FALSE	FALSE	FALSE
HeliconiiniSplit	Elam	Hert	Htim	2114	19	14	0.857817	0.0286161	0.0565592	0.0639149	1.82548e-08	1.94864e-11	0.848361	Elam	Htim	FALSE	Elam	Hert	FALSE	FALSE	FALSE	FALSE	FALSE	FALSE
HeliconiiniSplit	Eisa	Hert	Htim	2782	30	23	0.82746	0.0290165	0.056931	0.0577448	2.63151e-11	8.98231e-17	1	Eisa	Htim	FALSE	Eisa	Hert	FALSE	FALSE	FALSE	FALSE	FALSE	FALSE
HeliconiiniSplit	Avcr	Hert	Htim	2787	13	8	0.80253	0.0291394	0.0792218	0.0727069	2.76199e-06	3.60775e-09	1	Avcr	Htim	FALSE	Avcr	Htim	FALSE	FALSE	TRUE	FALSE	FALSE	FALSE
HeliconiiniSplit	Avpe	Hert	Htim	2583	12	7	0.782977	0.0289527	0.0807405	0.0791839	1.15627e-05	2.32289e-08	0.870271	Avpe	Htim	FALSE	Avpe	Htim	FALSE	FALSE	TRUE	FALSE	FALSE	FALSE
HeliconiiniSplit	Avfl	Hert	Htim	2790	14	9	0.804066	0.0291539	0.0790531	0.0751649	6.27308e-07	6.76355e-10	1	Avfl	Htim	FALSE	Avfl	Htim	FALSE	FALSE	TRUE	FALSE	FALSE	FALSE
HeliconiiniSplit	Djun	Hert	Htim	2826	10	12	0.93885	0.0290927	0.0877713	0.0637373	1.62007e-07	2.36172e-06	0.356834	Djun	Hert	FALSE	Djun	Hert	FALSE	FALSE	TRUE	FALSE	FALSE	FALSE
HeliconiiniSplit	Hert	Htim	Ptel	14	9	2796	0.804066	0.0292468	0.0577929	0.0817373	0.000192183	4.66533e-10	0.209084	Htim	Ptel	FALSE	Hert	Ptel	FALSE	FALSE	FALSE	FALSE	FALSE	FALSE
HeliconiiniSplit	Diul	Hert	Htim	2793	14	11	0.911803	0.0289905	0.068136	0.0735756	7.96962e-06	1.9015e-07	0.786703	Diul	Htim	FALSE	Diul	Hert	FALSE	FALSE	FALSE	FALSE	FALSE	FALSE
HeliconiiniSplit	Dpha	Hert	Htim	2815	12	11	0.970724	0.0291547	0.0672469	0.0863217	1.02932e-05	2.73908e-08	0.728222	Dpha	Htim	FALSE	Dpha	Hert	FALSE	FALSE	FALSE	FALSE	FALSE	FALSE
HeliconiiniSplit	Hert	Htim	Pdid	12	8	2800	0.840746	0.0292498	0.08457	0.0839579	3.86818e-06	4.24904e-08	0.972676	Htim	Pdid	FALSE	Htim	Pdid	FALSE	FALSE	TRUE	FALSE	FALSE	FALSE
HeliconiiniSplit	Hcha	Hper	Htim	7	4	2823	0.840746	0.00515246	0.04277	0.028561	0.000806355	9.39371e-06	0.922851	Hper	Htim	FALSE	Hper	Htim	FALSE	FALSE	TRUE	FALSE	FALSE	FALSE
HeliconiiniSplit	Hhim	Hper	Htim	46	51	2724	0.936031	0.0177424	0.0328095	0.0292732	7.07144e-17	3.3895e-16	0.802234	Hhim	Htim	FALSE	Hhim	Htim	FALSE	FALSE	TRUE	FALSE	FALSE	FALSE
HeliconiiniSplit	Hlat	Hper	Htim	40	45	2525	0.926416	0.0182087	0.0313801	0.0303664	2.56346e-13	1.57155e-13	0.922851	Hlat	Htim	FALSE	Hlat	Htim	FALSE	FALSE	TRUE	FALSE	FALSE	FALSE
HeliconiiniSplit	Heet	Hper	Htim	33	42	2371	0.804066	0.0182612	0.0288411	0.0301448	1.74842e-10	6.67719e-15	0.861288	Heet	Htim	FALSE	Hper	Htim	FALSE	FALSE	FALSE	FALSE	FALSE	FALSE
HeliconiiniSplit	Herd	Hper	Htim	46	48	2686	0.970724	0.0179055	0.0294247	0.0292745	1.04382e-14	5.32976e-15	0.98956	Herd	Htim	FALSE	Herd	Htim	FALSE	FALSE	TRUE	FALSE	FALSE	FALSE
HeliconiiniSplit	Hper	Hpet	Htim	48	43	2671	0.932142	0.0183477	0.0343036	0.0297444	4.52387e-15	1.06533e-14	0.993273	Hpet	Htim	FALSE	Hpet	Htim	FALSE	FALSE	TRUE	FALSE	FALSE	FALSE
HeliconiiniSplit	Hher	Hper	Htim	53	47	2718	0.911803	0.0171708	0.0311549	0.0308504	1.71696e-19	7.04001e-22	0.940041	Hper	Htim	FALSE	Hper	Htim	FALSE	FALSE	TRUE	FALSE	FALSE	FALSE
HeliconiiniSplit	Hhec	Hper	Htim	44	41	2711	0.962077	0.01627	0.0314678	0.0312282	3.27915e-16	1.88946e-19	0.907607	Hper	Htim	FALSE	Hper	Htim	FALSE	FALSE	TRUE	FALSE	FALSE	FALSE
HeliconiiniSplit	Hhor	Hper	Htim	37	42	2637	0.92344	0.0170898	0.0345563	0.0312567	3.4588e-17	5.43438e-15	0.511428	Hhor	Htim	FALSE	Hhor	Htim	FALSE	FALSE	TRUE	FALSE	FALSE	FALSE
HeliconiiniSplit	Hcly	Hper	Htim	25	38	2460	0.597512	0.0184479	0.0342697	0.0327133	2.13694e-10	2.11848e-12	0.876823	Hcly	Htim	FALSE	Hcly	Htim	FALSE	FALSE	TRUE	FALSE	FALSE	FALSE
HeliconiiniSplit	Hper	Htel	Htim	50	37	2738	0.714058	0.0160709	0.0324459	0.0302596	2.13213e-17	1.34184e-20	0.660314	Htel	Htim	FALSE	Htel	Htim	FALSE	FALSE	TRUE	FALSE	FALSE	FALSE
HeliconiiniSplit	Elyb	Hper	Htim	2092	15	16	0.975172	0.0322974	0.0644515	0.0636068	1.27743e-09	5.09072e-10	0.932239	Elyb	Hper	FALSE	Elyb	Hper	FALSE	FALSE	TRUE	FALSE	FALSE	FALSE
HeliconiiniSplit	Etal	Hper	Htim	2752	25	30	0.906908	0.032803	0.0592744	0.0604219	4.35283e-10	7.33746e-16	0.970406	Etal	Hper	FALSE	Etal	Htim	FALSE	FALSE	FALSE	FALSE	FALSE	FALSE
HeliconiiniSplit	Eali	Hper	Htim	1719	11	18	0.739168	0.031807	0.074051	0.0565105	1.01756e-07	1.51765e-09	0.297942	Eali	Hper	FALSE	Eali	Hper	FALSE	FALSE	TRUE	FALSE	FALSE	FALSE
HeliconiiniSplit	Evib	Hper	Htim	2494	20	25	0.895686	0.0327442	0.0614951	0.0616284	4.78753e-10	3.29292e-12	1	Evib	Hper	FALSE	Evib	Htim	FALSE	FALSE	FALSE	FALSE	FALSE	FALSE
HeliconiiniSplit	Elam	Hper	Htim	2090	16	17	0.976103	0.0323937	0.065668	0.0579965	1.65569e-08	6.67404e-09	0.85003	Elam	Hper	FALSE	Elam	Hper	FALSE	FALSE	TRUE	FALSE	FALSE	FALSE
HeliconiiniSplit	Eisa	Hper	Htim	2727	26	26	1	0.0326659	0.0557311	0.058809	2.85738e-12	3.8151e-13	0.87617	Eisa	Htim	FALSE	Eisa	Hper	FALSE	FALSE	FALSE	FALSE	FALSE	FALSE
HeliconiiniSplit	Avcr	Hper	Htim	2727	13	10	0.909928	0.0327494	0.0690986	0.0736235	2.59927e-07	8.87729e-09	0.922851	Avcr	Htim	FALSE	Avcr	Hper	FALSE	FALSE	FALSE	FALSE	FALSE	FALSE
HeliconiiniSplit	Avpe	Hper	Htim	2533	13	10	0.909928	0.0326138	0.0736832	0.0786481	2.65578e-07	1.49355e-08	0.750092	Avpe	Htim	FALSE	Avpe	Hper	FALSE	FALSE	FALSE	FALSE	FALSE	FALSE
HeliconiiniSplit	Avfl	Hper	Htim	2725	14	12	0.943757	0.0327437	0.0776916	0.0754362	1.39743e-08	1.42692e-09	1	Avfl	Htim	FALSE	Avfl	Htim	FALSE	FALSE	TRUE	FALSE	FALSE	FALSE
HeliconiiniSplit	Djun	Hper	Htim	2767	10	14	0.860299	0.0326868	0.0809443	0.0703519	3.07771e-07	1.6408e-09	0.775069	Djun	Hper	FALSE	Djun	Hper	FALSE	FALSE	TRUE	FALSE	FALSE	FALSE
HeliconiiniSplit	Hper	Htim	Ptel	13	10	2735	0.909928	0.0328112	0.0722166	0.0832185	4.36663e-07	3.08727e-09	0.588163	Htim	Ptel	FALSE	Hper	Ptel	FALSE	FALSE	FALSE	FALSE	FALSE	FALSE
HeliconiiniSplit	Diul	Hper	Htim	2741	14	13	0.972571	0.0326544	0.0740087	0.0731551	5.36176e-09	6.32821e-07	1	Diul	Htim	FALSE	Diul	Htim	FALSE	FALSE	TRUE	FALSE	FALSE	FALSE
HeliconiiniSplit	Dpha	Hper	Htim	2757	12	12	1	0.0327663	0.0870212	0.0757862	1.01411e-07	3.1012e-08	0.861288	Dpha	Htim	FALSE	Dpha	Htim	FALSE	FALSE	TRUE	FALSE	FALSE	FALSE
HeliconiiniSplit	Hper	Htim	Pdid	11	10	2744	0.970724	0.0329116	0.0744046	0.0864312	3.09367e-07	5.78962e-07	0.940041	Htim	Pdid	FALSE	Hper	Pdid	FALSE	FALSE	FALSE	FALSE	FALSE	FALSE
HeliconiiniSplit	Hcha	Hhim	Htim	54	49	2800	0.936031	0.0168314	0.0294082	0.0291931	8.97731e-18	2.72218e-18	1	Hhim	Htim	FALSE	Hhim	Htim	FALSE	FALSE	TRUE	FALSE	FALSE	FALSE
HeliconiiniSplit	Hcha	Hlat	Htim	50	45	2585	0.936031	0.017204	0.0295386	0.0295964	2.43645e-14	2.20653e-16	0.691995	Hlat	Htim	FALSE	Hcha	Htim	FALSE	FALSE	FALSE	FALSE	FALSE	FALSE
HeliconiiniSplit	Hcha	Heet	Htim	44	39	2425	0.926416	0.0173002	0.0309354	0.0294176	6.30421e-11	2.47247e-16	0.792879	Heet	Htim	FALSE	Heet	Htim	FALSE	FALSE	TRUE	FALSE	FALSE	FALSE
HeliconiiniSplit	Hcha	Herd	Htim	53	50	2756	0.967491	0.0170362	0.0287075	0.029826	5.68182e-16	8.22271e-18	0.792083	Herd	Htim	FALSE	Hcha	Htim	FALSE	FALSE	FALSE	FALSE	FALSE	FALSE
HeliconiiniSplit	Hcha	Hpet	Htim	52	47	2745	0.936031	0.0173584	0.033532	0.0305854	1.08253e-15	5.44389e-18	0.834189	Hpet	Htim	FALSE	Hpet	Htim	FALSE	FALSE	TRUE	FALSE	FALSE	FALSE
HeliconiiniSplit	Hcha	Hher	Htim	52	55	2790	0.970263	0.0162287	0.0296622	0.0305002	1.79827e-22	9.86321e-22	0.782889	Hcha	Htim	FALSE	Hher	Htim	FALSE	FALSE	FALSE	FALSE	FALSE	FALSE
HeliconiiniSplit	Hcha	Hhec	Htim	43	47	2785	0.94161	0.0153799	0.0305691	0.0328473	5.03019e-18	1.90082e-22	0.796158	Hcha	Htim	FALSE	Hhec	Htim	FALSE	FALSE	FALSE	FALSE	FALSE	FALSE
HeliconiiniSplit	Hcha	Hhor	Htim	43	41	2699	0.970724	0.0161916	0.0341845	0.0287033	1.76684e-17	7.60297e-15	0.454337	Hhor	Htim	FALSE	Hhor	Htim	FALSE	FALSE	TRUE	FALSE	FALSE	FALSE
HeliconiiniSplit	Hcha	Hcly	Htim	39	29	2507	0.765344	0.0176079	0.0358618	0.0313496	3.77258e-11	2.07498e-12	0.870271	Hcly	Htim	FALSE	Hcly	Htim	FALSE	FALSE	TRUE	FALSE	FALSE	FALSE
HeliconiiniSplit	Hcha	Htel	Htim	51	41	2814	0.804066	0.015166	0.0330246	0.028469	8.99343e-19	3.22071e-20	0.565663	Htel	Htim	FALSE	Htel	Htim	FALSE	FALSE	TRUE	FALSE	FALSE	FALSE
HeliconiiniSplit	Elyb	Hcha	Htim	2144	15	14	0.97377	0.0313465	0.0626442	0.0644515	1.6702e-08	6.95352e-10	0.758124	Elyb	Htim	FALSE	Elyb	Hcha	FALSE	FALSE	FALSE	FALSE	FALSE	FALSE
HeliconiiniSplit	Etal	Hcha	Htim	2823	28	29	0.99107	0.0317729	0.0582382	0.0544755	6.19179e-12	6.35759e-14	0.90442	Etal	Hcha	FALSE	Etal	Hcha	FALSE	FALSE	TRUE	FALSE	FALSE	FALSE
HeliconiiniSplit	Eali	Hcha	Htim	1758	12	17	0.838577	0.0310138	0.0712632	0.0635832	3.91776e-08	8.66426e-11	0.774649	Eali	Hcha	FALSE	Eali	Hcha	FALSE	FALSE	TRUE	FALSE	FALSE	FALSE
HeliconiiniSplit	Evib	Hcha	Htim	2551	22	25	0.93885	0.0317124	0.0609277	0.0641626	1.58617e-11	2.63649e-13	1	Evib	Hcha	FALSE	Evib	Htim	FALSE	FALSE	FALSE	FALSE	FALSE	FALSE
HeliconiiniSplit	Elam	Hcha	Htim	2125	18	16	0.957582	0.0312261	0.0566203	0.0642547	2.15536e-08	5.26564e-10	0.782329	Elam	Htim	FALSE	Elam	Hcha	FALSE	FALSE	FALSE	FALSE	FALSE	FALSE
HeliconiiniSplit	Eisa	Hcha	Htim	2796	30	25	0.906908	0.0316677	0.0613797	0.0568563	1.43131e-14	1.14238e-14	0.773501	Eisa	Htim	FALSE	Eisa	Htim	FALSE	FALSE	TRUE	FALSE	FALSE	FALSE
HeliconiiniSplit	Avcr	Hcha	Htim	2805	14	9	0.804066	0.0318093	0.0804033	0.0724978	9.55251e-07	1.86295e-09	1	Avcr	Htim	FALSE	Avcr	Htim	FALSE	FALSE	TRUE	FALSE	FALSE	FALSE
HeliconiiniSplit	Avpe	Hcha	Htim	2592	13	9	0.85898	0.0316578	0.0864247	0.0786481	9.57501e-07	1.18342e-08	0.937692	Avpe	Htim	FALSE	Avpe	Htim	FALSE	FALSE	TRUE	FALSE	FALSE	FALSE
HeliconiiniSplit	Avfl	Hcha	Htim	2805	15	11	0.87828	0.0318208	0.0874574	0.0744334	4.54697e-08	3.1263e-10	0.792879	Avfl	Htim	FALSE	Avfl	Htim	FALSE	FALSE	TRUE	FALSE	FALSE	FALSE
HeliconiiniSplit	Djun	Hcha	Htim	2842	11	14	0.911803	0.0317428	0.0788174	0.0747034	7.34158e-08	2.06507e-09	0.886916	Djun	Hcha	FALSE	Djun	Hcha	FALSE	FALSE	TRUE	FALSE	FALSE	FALSE
HeliconiiniSplit	Hcha	Htim	Ptel	14	9	2808	0.804066	0.0319204	0.073088	0.0817373	1.39977e-06	7.2742e-10	0.693297	Htim	Ptel	FALSE	Hcha	Ptel	FALSE	FALSE	FALSE	FALSE	FALSE	FALSE
HeliconiiniSplit	Diul	Hcha	Htim	2809	15	12	0.911803	0.0316305	0.0792849	0.0732465	1.67478e-08	1.18794e-07	1	Diul	Htim	FALSE	Diul	Htim	FALSE	FALSE	TRUE	FALSE	FALSE	FALSE
HeliconiiniSplit	Dpha	Hcha	Htim	2831	13	11	0.94161	0.0318064	0.0846299	0.0856745	1.03554e-07	1.47202e-08	0.972676	Dpha	Htim	FALSE	Dpha	Hcha	FALSE	FALSE	FALSE	FALSE	FALSE	FALSE
HeliconiiniSplit	Hcha	Htim	Pdid	12	9	2817	0.907135	0.0319148	0.0738026	0.0839579	1.01334e-06	1.10951e-07	0.976818	Htim	Pdid	FALSE	Hcha	Pdid	FALSE	FALSE	FALSE	FALSE	FALSE	FALSE
HeliconiiniSplit	Hhim	Hlat	Htim	16	14	2641	0.948862	0.00599878	0.0291108	0.0287954	2.81192e-09	8.78561e-11	0.455814	Hlat	Htim	FALSE	Hlat	Htim	FALSE	FALSE	TRUE	FALSE	FALSE	FALSE
HeliconiiniSplit	Heet	Hhim	Htim	21	16	2458	0.860299	0.00710825	0.0350181	0.0241209	5.88658e-11	1.69037e-10	0.00397466	Hhim	Htim	FALSE	Hhim	Htim	TRUE	FALSE	TRUE	FALSE	FALSE	FALSE
HeliconiiniSplit	Herd	Hhim	Htim	22	14	2807	0.719003	0.00728413	0.0277991	0.0271194	1.25668e-09	7.86484e-14	0.72613	Hhim	Htim	FALSE	Hhim	Htim	FALSE	FALSE	TRUE	FALSE	FALSE	FALSE
HeliconiiniSplit	Hhim	Hpet	Htim	18	22	2789	0.909928	0.00768913	0.0258036	0.0383037	2.84139e-11	3.06209e-12	0.78033	Hhim	Htim	FALSE	Hpet	Htim	FALSE	FALSE	FALSE	FALSE	FALSE	FALSE
HeliconiiniSplit	Hher	Hhim	Htim	33	34	2819	0.994627	0.0100069	0.0301126	0.0292025	1.37401e-17	1.2735e-19	1	Hher	Htim	FALSE	Hher	Htim	FALSE	FALSE	TRUE	FALSE	FALSE	FALSE
HeliconiiniSplit	Hhec	Hhim	Htim	41	44	2777	0.962077	0.0124723	0.0369217	0.0266263	6.02191e-23	1.06765e-20	0.141684	Hhec	Htim	FALSE	Hhec	Htim	FALSE	FALSE	TRUE	FALSE	FALSE	FALSE
HeliconiiniSplit	Hhim	Hhor	Htim	46	50	2676	0.94161	0.0144831	0.025835	0.0341895	5.59174e-16	8.11619e-22	0.151649	Hhim	Htim	FALSE	Hhor	Htim	FALSE	FALSE	FALSE	FALSE	FALSE	FALSE
HeliconiiniSplit	Hcly	Hhim	Htim	33	41	2489	0.838577	0.0158689	0.035148	0.0275129	1.53709e-14	5.8853e-11	0.19042	Hcly	Htim	FALSE	Hcly	Htim	FALSE	FALSE	TRUE	FALSE	FALSE	FALSE
HeliconiiniSplit	Hhim	Htel	Htim	54	48	2791	0.911803	0.013438	0.0341643	0.0256045	7.72727e-26	2.01268e-20	0.0948114	Htel	Htim	FALSE	Htel	Htim	FALSE	FALSE	TRUE	FALSE	FALSE	FALSE
HeliconiiniSplit	Elyb	Hhim	Htim	2131	14	16	0.948862	0.0296981	0.0590867	0.0597739	2.68659e-09	3.82702e-10	0.784584	Elyb	Hhim	FALSE	Elyb	Htim	FALSE	FALSE	FALSE	FALSE	FALSE	FALSE
HeliconiiniSplit	Etal	Hhim	Htim	2810	25	31	0.872884	0.0299993	0.0576553	0.0525367	1.38886e-11	1.32176e-13	0.74185	Etal	Hhim	FALSE	Etal	Hhim	FALSE	FALSE	TRUE	FALSE	FALSE	FALSE
HeliconiiniSplit	Eali	Hhim	Htim	1746	11	19	0.688434	0.0291481	0.074051	0.0620177	6.28842e-08	4.41928e-12	0.54315	Eali	Hhim	FALSE	Eali	Hhim	FALSE	FALSE	TRUE	FALSE	FALSE	FALSE
HeliconiiniSplit	Evib	Hhim	Htim	2540	21	26	0.895892	0.0297924	0.058132	0.0620789	5.42898e-12	6.89038e-14	0.937692	Evib	Hhim	FALSE	Evib	Htim	FALSE	FALSE	FALSE	FALSE	FALSE	FALSE
HeliconiiniSplit	Elam	Hhim	Htim	2113	17	18	0.978307	0.0294247	0.0606286	0.0557095	8.31999e-10	9.99135e-10	0.852559	Elam	Hhim	FALSE	Elam	Hhim	FALSE	FALSE	TRUE	FALSE	FALSE	FALSE
HeliconiiniSplit	Eisa	Hhim	Htim	2781	28	27	0.990202	0.0298343	0.0588528	0.0563187	1.32796e-13	2.74686e-15	1	Eisa	Htim	FALSE	Eisa	Htim	FALSE	FALSE	TRUE	FALSE	FALSE	FALSE
HeliconiiniSplit	Avcr	Hhim	Htim	2793	11	11	1	0.0300554	0.0763381	0.0818097	8.55258e-08	3.54762e-08	1	Avcr	Hhim	FALSE	Avcr	Hhim	FALSE	FALSE	TRUE	FALSE	FALSE	FALSE
HeliconiiniSplit	Avpe	Hhim	Htim	2582	12	9	0.907135	0.029848	0.0814929	0.0791839	8.08249e-07	3.21897e-08	0.90746	Avpe	Htim	FALSE	Avpe	Htim	FALSE	FALSE	TRUE	FALSE	FALSE	FALSE
HeliconiiniSplit	Avfl	Hhim	Htim	2795	12	12	1	0.0301149	0.0770772	0.0840894	1.88419e-08	7.89285e-09	0.972676	Avfl	Hhim	FALSE	Avfl	Hhim	FALSE	FALSE	TRUE	FALSE	FALSE	FALSE
HeliconiiniSplit	Djun	Hhim	Htim	2829	9	16	0.709946	0.0298884	0.0789812	0.0674295	8.81289e-07	1.56415e-08	0.741527	Djun	Hhim	FALSE	Djun	Hhim	FALSE	FALSE	TRUE	FALSE	FALSE	FALSE
HeliconiiniSplit	Hhim	Htim	Ptel	12	11	2796	0.970724	0.030127	0.0613959	0.0789906	1.18378e-05	9.57092e-09	0.44215	Htim	Ptel	FALSE	Hhim	Ptel	FALSE	FALSE	FALSE	FALSE	FALSE	FALSE
HeliconiiniSplit	Diul	Hhim	Htim	2796	15	12	0.911803	0.0298582	0.0709906	0.0736788	2.42677e-06	6.4778e-08	0.910725	Diul	Htim	FALSE	Diul	Hhim	FALSE	FALSE	FALSE	FALSE	FALSE	FALSE
HeliconiiniSplit	Dpha	Hhim	Htim	2817	13	11	0.94161	0.0299975	0.0694158	0.0857784	1.16645e-05	9.37762e-09	0.766338	Dpha	Htim	FALSE	Dpha	Hhim	FALSE	FALSE	FALSE	FALSE	FALSE	FALSE
HeliconiiniSplit	Hhim	Htim	Pdid	11	8	2806	0.897532	0.0301728	0.0699554	0.0758963	4.15697e-06	2.62289e-07	0.99083	Htim	Pdid	FALSE	Hhim	Pdid	FALSE	FALSE	FALSE	FALSE	FALSE	FALSE
HeliconiiniSplit	Heet	Hlat	Htim	22	13	2290	0.661792	0.00762897	0.0321984	0.0232816	8.62075e-09	8.59052e-11	0.430528	Hlat	Htim	FALSE	Hlat	Htim	FALSE	FALSE	TRUE	FALSE	FALSE	FALSE
HeliconiiniSplit	Herd	Hlat	Htim	25	14	2588	0.52629	0.00759794	0.0333852	0.0298546	2.27469e-09	3.9046e-15	0.972676	Hlat	Htim	FALSE	Hlat	Htim	FALSE	FALSE	TRUE	FALSE	FALSE	FALSE
HeliconiiniSplit	Hlat	Hpet	Htim	18	15	2587	0.932142	0.00811601	0.0312075	0.0219338	5.50052e-08	1.23168e-10	0.194837	Hpet	Htim	FALSE	Hpet	Htim	FALSE	FALSE	TRUE	FALSE	FALSE	FALSE
HeliconiiniSplit	Hher	Hlat	Htim	32	29	2603	0.943757	0.01053	0.0288729	0.0300585	5.47913e-16	1.50338e-16	0.932239	Hlat	Htim	FALSE	Hher	Htim	FALSE	FALSE	FALSE	FALSE	FALSE	FALSE
HeliconiiniSplit	Hhec	Hlat	Htim	37	34	2579	0.955173	0.012869	0.0269203	0.0345987	1.17545e-14	2.77507e-20	0.1605	Hlat	Htim	FALSE	Hhec	Htim	FALSE	FALSE	FALSE	FALSE	FALSE	FALSE
HeliconiiniSplit	Hhor	Hlat	Htim	45	42	2483	0.963598	0.0149388	0.0263749	0.0328994	1.83199e-13	2.32031e-18	0.264946	Hlat	Htim	FALSE	Hhor	Htim	FALSE	FALSE	FALSE	FALSE	FALSE	FALSE
HeliconiiniSplit	Hcly	Hlat	Htim	30	36	2306	0.895892	0.0163283	0.0360188	0.0278256	1.75191e-13	8.73417e-09	0.0749221	Hcly	Htim	FALSE	Hcly	Htim	FALSE	FALSE	TRUE	FALSE	FALSE	FALSE
HeliconiiniSplit	Hlat	Htel	Htim	45	43	2583	0.970724	0.0137203	0.0330801	0.0246903	2.42318e-22	2.6512e-15	0.00871699	Htel	Htim	FALSE	Htel	Htim	TRUE	FALSE	TRUE	FALSE	FALSE	FALSE
HeliconiiniSplit	Elyb	Hlat	Htim	1983	12	15	0.911803	0.0300266	0.0568308	0.0593828	4.80906e-08	2.39839e-09	0.713647	Elyb	Hlat	FALSE	Elyb	Htim	FALSE	FALSE	FALSE	FALSE	FALSE	FALSE
HeliconiiniSplit	Etal	Hlat	Htim	2598	24	26	0.970724	0.0302529	0.0562986	0.0547972	2.28573e-10	1.12803e-10	0.784584	Etal	Hlat	FALSE	Etal	Hlat	FALSE	FALSE	TRUE	FALSE	FALSE	FALSE
HeliconiiniSplit	Eali	Hlat	Htim	1620	9	17	0.635305	0.0296172	0.0772359	0.0604785	1.07731e-06	1.32909e-10	0.371573	Eali	Hlat	FALSE	Eali	Hlat	FALSE	FALSE	TRUE	FALSE	FALSE	FALSE
HeliconiiniSplit	Evib	Hlat	Htim	2346	22	21	0.983865	0.0301671	0.0597641	0.0559045	2.28028e-10	3.01832e-11	0.899405	Evib	Htim	FALSE	Evib	Htim	FALSE	FALSE	TRUE	FALSE	FALSE	FALSE
HeliconiiniSplit	Elam	Hlat	Htim	1965	16	15	0.975172	0.0298298	0.0508033	0.0608624	1.68304e-07	4.82838e-09	0.551681	Elam	Htim	FALSE	Elam	Hlat	FALSE	FALSE	FALSE	FALSE	FALSE	FALSE
HeliconiiniSplit	Eisa	Hlat	Htim	2575	28	23	0.897532	0.0301551	0.0568317	0.0562376	4.77409e-11	4.22061e-15	0.972029	Eisa	Htim	FALSE	Eisa	Htim	FALSE	FALSE	TRUE	FALSE	FALSE	FALSE
HeliconiiniSplit	Avcr	Hlat	Htim	2579	12	9	0.907135	0.0302866	0.0796104	0.0724854	8.7025e-07	2.42861e-08	1	Avcr	Htim	FALSE	Avcr	Htim	FALSE	FALSE	TRUE	FALSE	FALSE	FALSE
HeliconiiniSplit	Avpe	Hlat	Htim	2392	12	7	0.782977	0.0300687	0.0841283	0.0778637	1.34068e-05	3.53611e-08	0.922851	Avpe	Htim	FALSE	Avpe	Htim	FALSE	FALSE	TRUE	FALSE	FALSE	FALSE
HeliconiiniSplit	Avfl	Hlat	Htim	2582	13	10	0.909928	0.0303387	0.0790573	0.0752268	1.9909e-07	4.24165e-09	1	Avfl	Htim	FALSE	Avfl	Htim	FALSE	FALSE	TRUE	FALSE	FALSE	FALSE
HeliconiiniSplit	Djun	Hlat	Htim	2617	10	12	0.93885	0.0302449	0.0851391	0.064212	3.02077e-07	3.19623e-06	0.580169	Djun	Hlat	FALSE	Djun	Hlat	FALSE	FALSE	TRUE	FALSE	FALSE	FALSE
HeliconiiniSplit	Hlat	Htim	Ptel	13	9	2583	0.85898	0.0303758	0.0594931	0.0768116	0.000185412	3.42189e-09	0.455472	Htim	Ptel	FALSE	Hlat	Ptel	FALSE	FALSE	FALSE	FALSE	FALSE	FALSE
HeliconiiniSplit	Diul	Hlat	Htim	2591	15	9	0.765344	0.0302206	0.0689568	0.0736218	0.000177577	7.87866e-08	0.729716	Diul	Htim	FALSE	Diul	Hlat	FALSE	FALSE	FALSE	FALSE	FALSE	FALSE
HeliconiiniSplit	Dpha	Hlat	Htim	2609	13	8	0.80253	0.0303057	0.0676464	0.0856118	0.000729718	1.01822e-08	0.61696	Dpha	Htim	FALSE	Dpha	Hlat	FALSE	FALSE	FALSE	FALSE	FALSE	FALSE
HeliconiiniSplit	Hlat	Htim	Pdid	11	7	2591	0.828406	0.0303796	0.0872371	0.0763523	1.88692e-05	2.44822e-07	1	Htim	Pdid	FALSE	Htim	Pdid	FALSE	FALSE	TRUE	FALSE	FALSE	FALSE
HeliconiiniSplit	Heet	Herd	Htim	16	20	2427	0.907135	0.00757481	0.0291378	0.0307987	4.61709e-10	3.75079e-13	0.310655	Heet	Htim	FALSE	Herd	Htim	FALSE	FALSE	FALSE	FALSE	FALSE	FALSE
HeliconiiniSplit	Heet	Hpet	Htim	20	14	2422	0.804066	0.00793632	0.0414974	0.0223429	9.51298e-10	1.05983e-09	0.0244545	Hpet	Htim	FALSE	Hpet	Htim	TRUE	FALSE	TRUE	FALSE	FALSE	FALSE
HeliconiiniSplit	Heet	Hher	Htim	22	27	2441	0.895892	0.010476	0.0236955	0.0302181	6.68397e-12	1.28994e-14	0.0773124	Heet	Htim	FALSE	Hher	Htim	FALSE	FALSE	FALSE	FALSE	FALSE	FALSE
HeliconiiniSplit	Heet	Hhec	Htim	31	33	2420	0.970724	0.012868	0.0229304	0.0317238	6.01398e-12	2.31573e-19	0.00172281	Heet	Htim	FALSE	Hhec	Htim	TRUE	FALSE	FALSE	FALSE	FALSE	FALSE
HeliconiiniSplit	Heet	Hhor	Htim	36	33	2345	0.951575	0.0148011	0.0330495	0.0263601	4.65149e-16	1.60435e-11	0.13909	Hhor	Htim	FALSE	Hhor	Htim	FALSE	FALSE	TRUE	FALSE	FALSE	FALSE
HeliconiiniSplit	Hcly	Heet	Htim	25	32	2195	0.83865	0.0160055	0.0356562	0.02886	7.49277e-13	2.42699e-10	0.208332	Hcly	Htim	FALSE	Hcly	Htim	FALSE	FALSE	TRUE	FALSE	FALSE	FALSE
HeliconiiniSplit	Heet	Htel	Htim	39	35	2423	0.936031	0.0138167	0.0316542	0.0257815	1.18434e-19	1.30892e-12	0.0734081	Htel	Htim	FALSE	Htel	Htim	FALSE	FALSE	TRUE	FALSE	FALSE	FALSE
HeliconiiniSplit	Elyb	Heet	Htim	1902	15	12	0.911803	0.0299729	0.0633284	0.0625125	1.76008e-05	6.89165e-10	0.893442	Elyb	Htim	FALSE	Elyb	Htim	FALSE	FALSE	TRUE	FALSE	FALSE	FALSE
HeliconiiniSplit	Etal	Heet	Htim	2439	23	23	1	0.0303668	0.0590823	0.0548653	4.95896e-12	1.39081e-10	0.875247	Etal	Heet	FALSE	Etal	Heet	FALSE	FALSE	TRUE	FALSE	FALSE	FALSE
HeliconiiniSplit	Eali	Heet	Htim	1566	10	15	0.804066	0.0294678	0.0726814	0.0598505	2.79768e-07	4.3458e-09	0.546788	Eali	Heet	FALSE	Eali	Heet	FALSE	FALSE	TRUE	FALSE	FALSE	FALSE
HeliconiiniSplit	Evib	Heet	Htim	2211	21	19	0.964909	0.0301124	0.0620463	0.0598641	2.05366e-11	4.538e-11	1	Evib	Htim	FALSE	Evib	Htim	FALSE	FALSE	TRUE	FALSE	FALSE	FALSE
HeliconiiniSplit	Elam	Heet	Htim	1862	15	14	0.97377	0.0297695	0.0565938	0.0639776	5.76132e-08	1.01463e-08	0.702631	Elam	Htim	FALSE	Elam	Heet	FALSE	FALSE	FALSE	FALSE	FALSE	FALSE
HeliconiiniSplit	Eisa	Heet	Htim	2412	24	18	0.83865	0.0301907	0.0568313	0.0546104	3.29932e-11	5.89983e-13	0.930956	Eisa	Htim	FALSE	Eisa	Htim	FALSE	FALSE	TRUE	FALSE	FALSE	FALSE
HeliconiiniSplit	Avcr	Heet	Htim	2417	10	8	0.936031	0.0302698	0.0807421	0.0696312	3.13916e-06	2.70712e-07	0.987278	Avcr	Htim	FALSE	Avcr	Htim	FALSE	FALSE	TRUE	FALSE	FALSE	FALSE
HeliconiiniSplit	Avpe	Heet	Htim	2258	11	6	0.765344	0.0301461	0.0837002	0.0721925	5.41851e-05	1.57764e-07	1	Avpe	Htim	FALSE	Avpe	Htim	FALSE	FALSE	TRUE	FALSE	FALSE	FALSE
HeliconiiniSplit	Avfl	Heet	Htim	2417	11	8	0.897532	0.0302746	0.0832708	0.0739324	2.6189e-06	5.70039e-08	0.922851	Avfl	Htim	FALSE	Avfl	Htim	FALSE	FALSE	TRUE	FALSE	FALSE	FALSE
HeliconiiniSplit	Djun	Heet	Htim	2452	10	8	0.936031	0.0302307	0.076337	0.0790412	3.29654e-06	2.16212e-07	1	Djun	Htim	FALSE	Djun	Heet	FALSE	FALSE	FALSE	FALSE	FALSE	FALSE
HeliconiiniSplit	Heet	Htim	Ptel	12	5	2425	0.566068	0.0304321	0.0654558	0.0771585	0.000310154	1.46326e-08	0.814792	Htim	Ptel	FALSE	Heet	Ptel	FALSE	FALSE	FALSE	FALSE	FALSE	FALSE
HeliconiiniSplit	Diul	Heet	Htim	2429	13	7	0.714327	0.0302002	0.0785379	0.0653672	1.3997e-05	1.42283e-06	0.870271	Diul	Htim	FALSE	Diul	Htim	FALSE	FALSE	TRUE	FALSE	FALSE	FALSE
HeliconiiniSplit	Dpha	Heet	Htim	2442	12	6	0.703186	0.0302985	0.0690072	0.0778635	8.7835e-05	4.84405e-08	0.850181	Dpha	Htim	FALSE	Dpha	Heet	FALSE	FALSE	FALSE	FALSE	FALSE	FALSE
HeliconiiniSplit	Heet	Htim	Pdid	9	5	2437	0.804066	0.0304234	0.0662226	0.0816148	0.000333562	4.65307e-06	0.907609	Htim	Pdid	FALSE	Heet	Pdid	FALSE	FALSE	FALSE	FALSE	FALSE	FALSE
HeliconiiniSplit	Herd	Hpet	Htim	24	14	2745	0.606555	0.00736482	0.0473412	0.025499	1.148e-09	2.12095e-14	0.312423	Hpet	Htim	FALSE	Hpet	Htim	FALSE	FALSE	TRUE	FALSE	FALSE	FALSE
HeliconiiniSplit	Herd	Hher	Htim	36	32	2770	0.936031	0.0103139	0.0335112	0.0277995	4.79816e-19	3.12629e-20	0.584285	Hher	Htim	FALSE	Hher	Htim	FALSE	FALSE	TRUE	FALSE	FALSE	FALSE
HeliconiiniSplit	Herd	Hhec	Htim	42	38	2738	0.936031	0.0125726	0.0358493	0.0268287	4.21653e-21	3.37264e-19	0.099685	Hhec	Htim	FALSE	Hhec	Htim	FALSE	FALSE	TRUE	FALSE	FALSE	FALSE
HeliconiiniSplit	Herd	Hhor	Htim	49	41	2642	0.860299	0.0145752	0.0343169	0.0262988	1.10907e-18	2.68512e-17	0.218038	Hhor	Htim	FALSE	Hhor	Htim	FALSE	FALSE	TRUE	FALSE	FALSE	FALSE
HeliconiiniSplit	Hcly	Herd	Htim	31	45	2462	0.609185	0.0159635	0.0357658	0.0277305	8.20789e-14	1.71825e-12	0.222317	Hcly	Htim	FALSE	Hcly	Htim	FALSE	FALSE	TRUE	FALSE	FALSE	FALSE
HeliconiiniSplit	Herd	Htel	Htim	55	44	2746	0.80253	0.0135436	0.0340595	0.026127	2.72954e-23	4.10957e-19	0.0584691	Htel	Htim	FALSE	Htel	Htim	FALSE	FALSE	TRUE	FALSE	FALSE	FALSE
HeliconiiniSplit	Elyb	Herd	Htim	2105	14	14	1	0.0298177	0.0638511	0.0520794	2.6261e-09	6.82214e-09	0.460878	Elyb	Herd	FALSE	Elyb	Herd	FALSE	FALSE	TRUE	FALSE	FALSE	FALSE
HeliconiiniSplit	Etal	Herd	Htim	2775	24	27	0.94161	0.0301378	0.060857	0.0528558	9.84661e-13	7.88097e-12	0.595634	Etal	Herd	FALSE	Etal	Herd	FALSE	FALSE	TRUE	FALSE	FALSE	FALSE
HeliconiiniSplit	Eali	Herd	Htim	1738	10	18	0.661792	0.029345	0.0741184	0.0578321	2.6818e-07	2.18217e-10	0.475852	Eali	Herd	FALSE	Eali	Herd	FALSE	FALSE	TRUE	FALSE	FALSE	FALSE
HeliconiiniSplit	Evib	Herd	Htim	2507	22	24	0.967491	0.0299988	0.0621635	0.0520937	1.6344e-12	1.13848e-10	0.530033	Evib	Herd	FALSE	Evib	Herd	FALSE	FALSE	TRUE	FALSE	FALSE	FALSE
HeliconiiniSplit	Elam	Herd	Htim	2095	17	17	1	0.0296138	0.0614951	0.0540473	9.9613e-10	1.07257e-08	0.676936	Elam	Htim	FALSE	Elam	Htim	FALSE	FALSE	TRUE	FALSE	FALSE	FALSE
HeliconiiniSplit	Eisa	Herd	Htim	2760	27	25	0.970724	0.0300878	0.0529994	0.0559309	1.0793e-09	1.73673e-14	0.784584	Eisa	Htim	FALSE	Eisa	Herd	FALSE	FALSE	FALSE	FALSE	FALSE	FALSE
HeliconiiniSplit	Avcr	Herd	Htim	2754	10	9	0.970724	0.0301251	0.0688947	0.0789121	7.89237e-07	2.17325e-07	0.61696	Avcr	Htim	FALSE	Avcr	Herd	FALSE	FALSE	FALSE	FALSE	FALSE	FALSE
HeliconiiniSplit	Avpe	Herd	Htim	2556	11	7	0.828406	0.0299179	0.0643827	0.0814133	1.34591e-05	1.1646e-07	0.316466	Avpe	Htim	FALSE	Avpe	Herd	FALSE	FALSE	FALSE	FALSE	FALSE	FALSE
HeliconiiniSplit	Avfl	Herd	Htim	2760	11	10	0.970724	0.0302872	0.0737666	0.0786603	2.05028e-07	5.68316e-08	0.784584	Avfl	Htim	FALSE	Avfl	Herd	FALSE	FALSE	FALSE	FALSE	FALSE	FALSE
HeliconiiniSplit	Djun	Herd	Htim	2804	9	14	0.804066	0.0300914	0.0789812	0.0563079	9.53866e-07	4.0657e-06	0.363558	Djun	Herd	FALSE	Djun	Herd	FALSE	FALSE	TRUE	FALSE	FALSE	FALSE
HeliconiiniSplit	Herd	Htim	Ptel	12	9	2760	0.907135	0.0302195	0.057933	0.084443	0.000174832	9.5218e-09	0.265523	Htim	Ptel	FALSE	Herd	Ptel	FALSE	FALSE	FALSE	FALSE	FALSE	FALSE
HeliconiiniSplit	Diul	Herd	Htim	2769	14	10	0.860299	0.0300809	0.0606749	0.0745783	4.11595e-05	2.92187e-07	0.647141	Diul	Htim	FALSE	Diul	Herd	FALSE	FALSE	FALSE	FALSE	FALSE	FALSE
HeliconiiniSplit	Dpha	Herd	Htim	2791	12	10	0.93885	0.0301908	0.0598056	0.087885	4.87292e-05	3.79118e-08	0.512008	Dpha	Htim	FALSE	Dpha	Herd	FALSE	FALSE	FALSE	FALSE	FALSE	FALSE
HeliconiiniSplit	Herd	Htim	Pdid	11	6	2764	0.765344	0.0302637	0.0655949	0.0860842	7.13763e-05	2.54549e-07	0.900813	Htim	Pdid	FALSE	Herd	Pdid	FALSE	FALSE	FALSE	FALSE	FALSE	FALSE
HeliconiiniSplit	Hher	Hpet	Htim	32	28	2763	0.936031	0.0105495	0.0312438	0.0298251	3.88936e-16	1.19719e-16	0.884658	Hpet	Htim	FALSE	Hpet	Htim	FALSE	FALSE	TRUE	FALSE	FALSE	FALSE
HeliconiiniSplit	Hhec	Hpet	Htim	41	38	2719	0.957582	0.0129563	0.0295503	0.0350669	3.31652e-16	1.80058e-22	0.167962	Hpet	Htim	FALSE	Hhec	Htim	FALSE	FALSE	FALSE	FALSE	FALSE	FALSE
HeliconiiniSplit	Hhor	Hpet	Htim	46	44	2631	0.970724	0.0148247	0.0297301	0.0351741	7.20048e-16	1.1725e-22	0.11322	Hpet	Htim	FALSE	Hhor	Htim	FALSE	FALSE	FALSE	FALSE	FALSE	FALSE
HeliconiiniSplit	Hcly	Hpet	Htim	33	39	2453	0.895892	0.0161767	0.0357414	0.0309778	1.07096e-14	3.58237e-11	0.245634	Hcly	Htim	FALSE	Hcly	Htim	FALSE	FALSE	TRUE	FALSE	FALSE	FALSE
HeliconiiniSplit	Hpet	Htel	Htim	50	46	2732	0.94161	0.0138193	0.0331297	0.0275603	6.60822e-23	8.37592e-17	0.0298261	Htel	Htim	FALSE	Htel	Htim	TRUE	FALSE	TRUE	FALSE	FALSE	FALSE
HeliconiiniSplit	Elyb	Hpet	Htim	2106	14	15	0.97377	0.0299063	0.0636213	0.0624802	2.25594e-09	1.11404e-09	0.944505	Elyb	Hpet	FALSE	Elyb	Hpet	FALSE	FALSE	TRUE	FALSE	FALSE	FALSE
HeliconiiniSplit	Etal	Hpet	Htim	2754	25	28	0.94161	0.0302857	0.0596986	0.0572615	2.21126e-11	1.24043e-12	0.864354	Etal	Hpet	FALSE	Etal	Hpet	FALSE	FALSE	TRUE	FALSE	FALSE	FALSE
HeliconiiniSplit	Eali	Hpet	Htim	1727	10	18	0.661792	0.0295028	0.076473	0.064268	2.32442e-07	6.95304e-12	0.475852	Eali	Hpet	FALSE	Eali	Hpet	FALSE	FALSE	TRUE	FALSE	FALSE	FALSE
HeliconiiniSplit	Evib	Hpet	Htim	2496	20	26	0.848794	0.030166	0.0621905	0.0586601	3.38195e-11	1.16852e-13	0.850181	Evib	Hpet	FALSE	Evib	Hpet	FALSE	FALSE	TRUE	FALSE	FALSE	FALSE
HeliconiiniSplit	Elam	Hpet	Htim	2078	17	19	0.957582	0.0297819	0.0653027	0.0526115	8.32571e-10	2.14174e-08	0.52324	Elam	Hpet	FALSE	Elam	Hpet	FALSE	FALSE	TRUE	FALSE	FALSE	FALSE
HeliconiiniSplit	Eisa	Hpet	Htim	2729	26	26	1	0.0301221	0.0597805	0.0583921	2.01064e-14	3.53524e-13	0.937692	Eisa	Htim	FALSE	Eisa	Htim	FALSE	FALSE	TRUE	FALSE	FALSE	FALSE
HeliconiiniSplit	Avcr	Hpet	Htim	2737	11	11	1	0.0301959	0.0735343	0.0806382	9.71932e-08	3.28383e-08	1	Avcr	Hpet	FALSE	Avcr	Hpet	FALSE	FALSE	TRUE	FALSE	FALSE	FALSE
HeliconiiniSplit	Avpe	Hpet	Htim	2531	11	9	0.936031	0.0299963	0.0794834	0.0786689	7.8745e-07	1.28857e-07	0.792879	Avpe	Htim	FALSE	Avpe	Htim	FALSE	FALSE	TRUE	FALSE	FALSE	FALSE
HeliconiiniSplit	Avfl	Hpet	Htim	2738	12	12	1	0.0302806	0.0763266	0.0837935	1.83261e-08	7.3174e-09	1	Avfl	Hpet	FALSE	Avfl	Hpet	FALSE	FALSE	TRUE	FALSE	FALSE	FALSE
HeliconiiniSplit	Djun	Hpet	Htim	2773	9	14	0.804066	0.0301375	0.097619	0.0682624	6.95906e-07	1.23402e-07	0.423124	Djun	Hpet	FALSE	Djun	Hpet	FALSE	FALSE	TRUE	FALSE	FALSE	FALSE
HeliconiiniSplit	Hpet	Htim	Ptel	12	11	2736	0.970724	0.0303249	0.0629662	0.0856341	1.05967e-05	8.20321e-09	0.251369	Htim	Ptel	FALSE	Hpet	Ptel	FALSE	FALSE	FALSE	FALSE	FALSE	FALSE
HeliconiiniSplit	Diul	Hpet	Htim	2744	12	13	0.970724	0.0301087	0.0744947	0.0708895	5.49563e-06	4.74834e-07	0.951731	Diul	Hpet	FALSE	Diul	Hpet	FALSE	FALSE	TRUE	FALSE	FALSE	FALSE
HeliconiiniSplit	Dpha	Hpet	Htim	2763	10	12	0.93885	0.0302422	0.0916641	0.0702775	7.4394e-07	2.72886e-06	0.604967	Dpha	Hpet	FALSE	Dpha	Hpet	FALSE	FALSE	TRUE	FALSE	FALSE	FALSE
HeliconiiniSplit	Hpet	Htim	Pdid	10	9	2747	0.970724	0.0303176	0.0854537	0.0907156	8.80997e-07	6.78293e-07	0.907609	Htim	Pdid	FALSE	Hpet	Pdid	FALSE	FALSE	FALSE	FALSE	FALSE	FALSE
HeliconiiniSplit	Hhec	Hher	Htim	39	42	2776	0.957582	0.0117195	0.0344522	0.0273166	1.25787e-23	1.29419e-20	0.0752242	Hhec	Htim	FALSE	Hhec	Htim	FALSE	FALSE	TRUE	FALSE	FALSE	FALSE
HeliconiiniSplit	Hher	Hhor	Htim	54	39	2675	0.647074	0.0137302	0.0331192	0.0266481	3.22085e-22	8.4513e-21	0.0430623	Hhor	Htim	FALSE	Hhor	Htim	TRUE	FALSE	TRUE	FALSE	FALSE	FALSE
HeliconiiniSplit	Hcly	Hher	Htim	30	46	2486	0.483311	0.0150806	0.0342596	0.0282098	1.37728e-15	2.35134e-16	0.117449	Hcly	Htim	FALSE	Hcly	Htim	FALSE	FALSE	TRUE	FALSE	FALSE	FALSE
HeliconiiniSplit	Hher	Htel	Htim	58	45	2786	0.740228	0.0125934	0.0318212	0.0251112	1.46624e-25	4.02273e-23	0.0118112	Htel	Htim	FALSE	Htel	Htim	TRUE	FALSE	TRUE	FALSE	FALSE	FALSE
HeliconiiniSplit	Elyb	Hher	Htim	2130	14	15	0.97377	0.028976	0.0636213	0.0609243	1.9149e-09	8.17111e-10	0.961554	Elyb	Hher	FALSE	Elyb	Hher	FALSE	FALSE	TRUE	FALSE	FALSE	FALSE
HeliconiiniSplit	Etal	Hher	Htim	2811	27	26	0.989216	0.0293629	0.057053	0.0588676	5.8775e-11	5.43051e-13	0.900393	Etal	Htim	FALSE	Etal	Hher	FALSE	FALSE	FALSE	FALSE	FALSE	FALSE
HeliconiiniSplit	Eali	Hher	Htim	1752	11	16	0.82746	0.0284532	0.074051	0.0636398	5.41158e-08	9.80324e-11	0.5507	Eali	Hher	FALSE	Eali	Hher	FALSE	FALSE	TRUE	FALSE	FALSE	FALSE
HeliconiiniSplit	Evib	Hher	Htim	2540	23	24	0.98632	0.0291903	0.0596091	0.0597241	1.85514e-12	1.59669e-12	0.972676	Evib	Hher	FALSE	Evib	Htim	FALSE	FALSE	FALSE	FALSE	FALSE	FALSE
HeliconiiniSplit	Elam	Hher	Htim	2115	17	17	1	0.0286896	0.0639218	0.0540821	4.5279e-10	4.14776e-09	0.660413	Elam	Htim	FALSE	Elam	Htim	FALSE	FALSE	TRUE	FALSE	FALSE	FALSE
HeliconiiniSplit	Eisa	Hher	Htim	2781	28	25	0.94161	0.0290474	0.0577826	0.0580116	5.1495e-12	1.07863e-15	1	Eisa	Htim	FALSE	Eisa	Hher	FALSE	FALSE	FALSE	FALSE	FALSE	FALSE
HeliconiiniSplit	Avcr	Hher	Htim	2787	12	10	0.93885	0.0293085	0.0764305	0.0739438	2.17014e-07	1.54494e-08	0.928407	Avcr	Htim	FALSE	Avcr	Htim	FALSE	FALSE	TRUE	FALSE	FALSE	FALSE
HeliconiiniSplit	Avpe	Hher	Htim	2578	12	9	0.907135	0.0289692	0.0759734	0.0791839	9.04356e-07	2.36994e-08	0.628855	Avpe	Htim	FALSE	Avpe	Hher	FALSE	FALSE	FALSE	FALSE	FALSE	FALSE
HeliconiiniSplit	Avfl	Hher	Htim	2788	13	11	0.94161	0.0293417	0.0797524	0.0763011	4.20423e-08	3.00897e-09	0.953148	Avfl	Htim	FALSE	Avfl	Htim	FALSE	FALSE	TRUE	FALSE	FALSE	FALSE
HeliconiiniSplit	Djun	Hher	Htim	2825	11	12	0.970724	0.0291083	0.0901732	0.0670088	5.21334e-08	1.91029e-06	0.617453	Djun	Hher	FALSE	Djun	Hher	FALSE	FALSE	TRUE	FALSE	FALSE	FALSE
HeliconiiniSplit	Hher	Htim	Ptel	14	9	2788	0.804066	0.0292706	0.0594703	0.0805506	0.000177212	6.56388e-10	0.393176	Htim	Ptel	FALSE	Hher	Ptel	FALSE	FALSE	FALSE	FALSE	FALSE	FALSE
HeliconiiniSplit	Diul	Hher	Htim	2791	14	12	0.943757	0.0290592	0.0682324	0.0728145	2.42232e-06	2.06563e-07	0.786684	Diul	Htim	FALSE	Diul	Hher	FALSE	FALSE	FALSE	FALSE	FALSE	FALSE
HeliconiiniSplit	Dpha	Hher	Htim	2814	12	11	0.970724	0.0291972	0.0686479	0.0864354	1.34364e-05	3.02805e-08	0.752754	Dpha	Htim	FALSE	Dpha	Hher	FALSE	FALSE	FALSE	FALSE	FALSE	FALSE
HeliconiiniSplit	Hher	Htim	Pdid	11	9	2799	0.936031	0.0294538	0.0836883	0.0864312	1.0406e-06	1.89566e-07	0.969221	Htim	Pdid	FALSE	Hher	Pdid	FALSE	FALSE	FALSE	FALSE	FALSE	FALSE
HeliconiiniSplit	Hhec	Hhor	Htim	44	31	2678	0.6624	0.0119282	0.0307154	0.0285698	2.60232e-15	3.75406e-21	0.791086	Hhor	Htim	FALSE	Hhor	Htim	FALSE	FALSE	TRUE	FALSE	FALSE	FALSE
HeliconiiniSplit	Hcly	Hhec	Htim	22	39	2486	0.275632	0.0134202	0.0326357	0.0302683	2.70733e-11	1.70186e-16	0.814965	Hcly	Htim	FALSE	Hcly	Htim	FALSE	FALSE	TRUE	FALSE	FALSE	FALSE
HeliconiiniSplit	Hhec	Htel	Htim	56	38	2774	0.464992	0.0115016	0.0305405	0.0280514	4.6996e-20	2.40534e-28	0.795999	Htel	Htim	FALSE	Htel	Htim	FALSE	FALSE	TRUE	FALSE	FALSE	FALSE
HeliconiiniSplit	Elyb	Hhec	Htim	2117	15	15	1	0.0288685	0.0644515	0.0605381	3.72227e-10	1.394e-09	0.831187	Elyb	Htim	FALSE	Elyb	Htim	FALSE	FALSE	TRUE	FALSE	FALSE	FALSE
HeliconiiniSplit	Etal	Hhec	Htim	2786	26	27	0.989216	0.0292575	0.0589134	0.0534967	2.31689e-12	1.2896e-13	0.856628	Etal	Hhec	FALSE	Etal	Hhec	FALSE	FALSE	TRUE	FALSE	FALSE	FALSE
HeliconiiniSplit	Eali	Hhec	Htim	1731	11	17	0.782977	0.0284316	0.074051	0.0523259	4.90166e-08	2.17359e-09	0.0871827	Eali	Hhec	FALSE	Eali	Hhec	FALSE	FALSE	TRUE	FALSE	FALSE	FALSE
HeliconiiniSplit	Evib	Hhec	Htim	2518	23	21	0.964909	0.0291193	0.0550952	0.0596389	3.20336e-10	1.11226e-12	0.755919	Evib	Htim	FALSE	Evib	Hhec	FALSE	FALSE	FALSE	FALSE	FALSE	FALSE
HeliconiiniSplit	Elam	Hhec	Htim	2098	17	15	0.955173	0.0286875	0.0527451	0.0643424	1.73466e-08	3.08876e-10	0.574125	Elam	Htim	FALSE	Elam	Hhec	FALSE	FALSE	FALSE	FALSE	FALSE	FALSE
HeliconiiniSplit	Eisa	Hhec	Htim	2762	31	20	0.659143	0.0290581	0.046599	0.0592896	5.94393e-08	2.71561e-17	0.542542	Eisa	Htim	FALSE	Eisa	Hhec	FALSE	FALSE	FALSE	FALSE	FALSE	FALSE
HeliconiiniSplit	Avcr	Hhec	Htim	2771	10	10	1	0.0293443	0.0687533	0.0729731	3.51741e-07	1.41898e-07	0.932775	Avcr	Htim	FALSE	Avcr	Htim	FALSE	FALSE	TRUE	FALSE	FALSE	FALSE
HeliconiiniSplit	Avpe	Hhec	Htim	2566	10	8	0.936031	0.0290578	0.070217	0.0747659	2.91838e-06	3.98301e-07	0.861907	Avpe	Htim	FALSE	Avpe	Hhec	FALSE	FALSE	FALSE	FALSE	FALSE	FALSE
HeliconiiniSplit	Avfl	Hhec	Htim	2772	12	9	0.907135	0.0293597	0.0730027	0.0735282	7.37695e-07	1.2057e-08	0.964243	Avfl	Htim	FALSE	Avfl	Hhec	FALSE	FALSE	FALSE	FALSE	FALSE	FALSE
HeliconiiniSplit	Djun	Hhec	Htim	2806	11	10	0.970724	0.0291125	0.0614962	0.0842097	3.39729e-05	4.4015e-08	0.802786	Djun	Htim	FALSE	Djun	Hhec	FALSE	FALSE	FALSE	FALSE	FALSE	FALSE
HeliconiiniSplit	Hhec	Htim	Ptel	12	8	2774	0.840746	0.0293676	0.065031	0.079138	0.000553694	1.07546e-08	0.840958	Htim	Ptel	FALSE	Hhec	Ptel	FALSE	FALSE	FALSE	FALSE	FALSE	FALSE
HeliconiiniSplit	Diul	Hhec	Htim	2774	15	8	0.688434	0.0290825	0.060462	0.0710771	0.000534981	5.10527e-08	0.707938	Diul	Htim	FALSE	Diul	Hhec	FALSE	FALSE	FALSE	FALSE	FALSE	FALSE
HeliconiiniSplit	Dpha	Hhec	Htim	2795	13	7	0.714327	0.0292022	0.047524	0.0822504	0.0033832	7.13606e-09	0.136916	Dpha	Htim	FALSE	Dpha	Hhec	FALSE	FALSE	FALSE	FALSE	FALSE	FALSE
HeliconiiniSplit	Hhec	Htim	Pdid	11	4	2786	0.499745	0.0293785	0.0646525	0.0829085	0.00136883	1.7563e-07	0.792879	Htim	Pdid	FALSE	Hhec	Pdid	FALSE	FALSE	FALSE	FALSE	FALSE	FALSE
HeliconiiniSplit	Hcly	Hhor	Htim	8	10	2460	0.936031	0.00900858	0.0399815	0.0353747	3.86186e-06	3.93602e-07	0.937692	Hcly	Htim	FALSE	Hcly	Htim	FALSE	FALSE	TRUE	FALSE	FALSE	FALSE
HeliconiiniSplit	Hhor	Htel	Htim	25	25	2723	1	0.0091586	0.0290163	0.0339737	9.13227e-13	6.03366e-16	0.642609	Hhor	Htim	FALSE	Hhor	Htim	FALSE	FALSE	TRUE	FALSE	FALSE	FALSE
HeliconiiniSplit	Elyb	Hhor	Htim	2068	13	14	0.972571	0.0295945	0.0647874	0.0587922	7.96972e-09	3.6444e-09	0.850151	Elyb	Hhor	FALSE	Elyb	Hhor	FALSE	FALSE	TRUE	FALSE	FALSE	FALSE
HeliconiiniSplit	Etal	Hhor	Htim	2705	27	26	0.989216	0.0299949	0.0606459	0.0633524	1.1135e-13	1.036e-12	0.850181	Etal	Htim	FALSE	Etal	Hhor	FALSE	FALSE	FALSE	FALSE	FALSE	FALSE
HeliconiiniSplit	Eali	Hhor	Htim	1697	11	16	0.82746	0.0292183	0.074051	0.0566636	6.48436e-08	8.92898e-10	0.202517	Eali	Hhor	FALSE	Eali	Hhor	FALSE	FALSE	TRUE	FALSE	FALSE	FALSE
HeliconiiniSplit	Evib	Hhor	Htim	2451	21	22	0.983865	0.0298395	0.0603721	0.0469435	3.32988e-11	1.39322e-09	0.469479	Evib	Hhor	FALSE	Evib	Hhor	FALSE	FALSE	TRUE	FALSE	FALSE	FALSE
HeliconiiniSplit	Elam	Hhor	Htim	2053	18	17	0.978307	0.029393	0.0515785	0.0642547	5.39391e-07	1.52755e-10	0.334627	Elam	Htim	FALSE	Elam	Hhor	FALSE	FALSE	FALSE	FALSE	FALSE	FALSE
HeliconiiniSplit	Eisa	Hhor	Htim	2677	27	24	0.94161	0.0298402	0.0519223	0.0617403	2.75014e-09	3.4636e-15	0.68092	Eisa	Htim	FALSE	Eisa	Hhor	FALSE	FALSE	FALSE	FALSE	FALSE	FALSE
HeliconiiniSplit	Avcr	Hhor	Htim	2689	10	9	0.970724	0.029934	0.0661902	0.0705997	9.96066e-07	3.16502e-07	0.972676	Avcr	Htim	FALSE	Avcr	Hhor	FALSE	FALSE	FALSE	FALSE	FALSE	FALSE
HeliconiiniSplit	Avpe	Hhor	Htim	2494	12	8	0.840746	0.029772	0.0654376	0.0848662	4.6647e-06	2.86914e-08	0.541145	Avpe	Htim	FALSE	Avpe	Hhor	FALSE	FALSE	FALSE	FALSE	FALSE	FALSE
HeliconiiniSplit	Avfl	Hhor	Htim	2682	13	10	0.909928	0.0299714	0.0719273	0.0805198	1.80632e-07	3.26262e-09	0.750092	Avfl	Htim	FALSE	Avfl	Hhor	FALSE	FALSE	FALSE	FALSE	FALSE	FALSE
HeliconiiniSplit	Djun	Hhor	Htim	2718	10	12	0.93885	0.0298127	0.0917427	0.0643362	2.381e-07	1.90404e-06	0.698507	Djun	Hhor	FALSE	Djun	Hhor	FALSE	FALSE	TRUE	FALSE	FALSE	FALSE
HeliconiiniSplit	Hhor	Htim	Ptel	14	8	2687	0.740228	0.0299666	0.0600612	0.0845426	0.00070368	7.43747e-10	0.455442	Htim	Ptel	FALSE	Hhor	Ptel	FALSE	FALSE	FALSE	FALSE	FALSE	FALSE
HeliconiiniSplit	Diul	Hhor	Htim	2697	13	11	0.94161	0.0298279	0.0644742	0.0779827	1.07643e-05	9.42952e-07	0.71791	Diul	Htim	FALSE	Diul	Hhor	FALSE	FALSE	FALSE	FALSE	FALSE	FALSE
HeliconiiniSplit	Dpha	Hhor	Htim	2712	12	10	0.93885	0.0299013	0.0621941	0.0944487	4.64817e-05	3.52355e-08	0.604967	Dpha	Htim	FALSE	Dpha	Hhor	FALSE	FALSE	FALSE	FALSE	FALSE	FALSE
HeliconiiniSplit	Hhor	Htim	Pdid	11	8	2696	0.897532	0.0299827	0.0876182	0.0895844	4.91259e-06	2.20702e-07	0.972676	Htim	Pdid	FALSE	Hhor	Pdid	FALSE	FALSE	FALSE	FALSE	FALSE	FALSE
HeliconiiniSplit	Hcly	Htel	Htim	19	18	2533	0.979412	0.0104023	0.0364871	0.0334397	6.10925e-11	1.00859e-11	0.915301	Htel	Htim	FALSE	Htel	Htim	FALSE	FALSE	TRUE	FALSE	FALSE	FALSE
HeliconiiniSplit	Elyb	Hcly	Htim	1935	12	12	1	0.030569	0.0670239	0.0666675	3.07183e-08	3.04931e-08	0.90008	Elyb	Hcly	FALSE	Elyb	Hcly	FALSE	FALSE	TRUE	FALSE	FALSE	FALSE
HeliconiiniSplit	Etal	Hcly	Htim	2512	16	24	0.741548	0.0312084	0.0607137	0.0612904	4.82474e-08	4.27609e-14	0.994166	Etal	Hcly	FALSE	Etal	Htim	FALSE	FALSE	FALSE	FALSE	FALSE	FALSE
HeliconiiniSplit	Eali	Hcly	Htim	1618	10	12	0.93885	0.030563	0.0726814	0.0607299	3.84877e-07	4.37583e-08	0.546434	Eali	Hcly	FALSE	Eali	Hcly	FALSE	FALSE	TRUE	FALSE	FALSE	FALSE
HeliconiiniSplit	Evib	Hcly	Htim	2289	17	21	0.909928	0.0310571	0.0639741	0.0619361	6.98841e-09	2.89338e-12	0.981127	Evib	Hcly	FALSE	Evib	Hcly	FALSE	FALSE	TRUE	FALSE	FALSE	FALSE
HeliconiiniSplit	Elam	Hcly	Htim	1930	16	14	0.948862	0.0306235	0.0598975	0.0639017	2.21381e-08	5.78063e-09	0.951572	Elam	Htim	FALSE	Elam	Hcly	FALSE	FALSE	FALSE	FALSE	FALSE	FALSE
HeliconiiniSplit	Eisa	Hcly	Htim	2487	21	18	0.936031	0.0310524	0.0547189	0.0581752	2.66076e-10	4.86339e-11	0.993454	Eisa	Htim	FALSE	Eisa	Hcly	FALSE	FALSE	FALSE	FALSE	FALSE	FALSE
HeliconiiniSplit	Avcr	Hcly	Htim	2493	6	8	0.926416	0.031168	0.0723444	0.0755867	9.90542e-05	2.53745e-06	0.922851	Avcr	Hcly	FALSE	Avcr	Htim	FALSE	FALSE	FALSE	FALSE	FALSE	FALSE
HeliconiiniSplit	Avpe	Hcly	Htim	2320	7	7	1	0.0309893	0.0761024	0.0758164	5.70118e-05	1.21221e-05	0.870271	Avpe	Htim	FALSE	Avpe	Htim	FALSE	FALSE	TRUE	FALSE	FALSE	FALSE
HeliconiiniSplit	Avfl	Hcly	Htim	2490	7	8	0.970724	0.0311653	0.071716	0.078126	2.39563e-05	2.25413e-06	1	Avfl	Hcly	FALSE	Avfl	Htim	FALSE	FALSE	FALSE	FALSE	FALSE	FALSE
HeliconiiniSplit	Djun	Hcly	Htim	2524	9	8	0.970724	0.031047	0.0751284	0.0794478	3.33371e-06	1.2962e-06	0.979976	Djun	Htim	FALSE	Djun	Hcly	FALSE	FALSE	FALSE	FALSE	FALSE	FALSE
HeliconiiniSplit	Hcly	Htim	Ptel	9	5	2493	0.804066	0.031191	0.0704639	0.0758068	0.000306199	1.09505e-06	0.972676	Htim	Ptel	FALSE	Hcly	Ptel	FALSE	FALSE	FALSE	FALSE	FALSE	FALSE
HeliconiiniSplit	Diul	Hcly	Htim	2497	10	8	0.936031	0.0310245	0.078179	0.0601515	3.39346e-06	0.000111491	0.830247	Diul	Htim	FALSE	Diul	Htim	FALSE	FALSE	TRUE	FALSE	FALSE	FALSE
HeliconiiniSplit	Dpha	Hcly	Htim	2512	8	7	0.970724	0.0310887	0.065518	0.073976	1.40608e-05	1.64566e-05	0.937692	Dpha	Htim	FALSE	Dpha	Hcly	FALSE	FALSE	FALSE	FALSE	FALSE	FALSE
HeliconiiniSplit	Hcly	Htim	Pdid	7	5	2503	0.911803	0.0312742	0.0752089	0.0794019	0.000298885	0.000122226	1	Htim	Pdid	FALSE	Hcly	Pdid	FALSE	FALSE	FALSE	FALSE	FALSE	FALSE
HeliconiiniSplit	Elyb	Htel	Htim	2138	13	14	0.972571	0.0281943	0.0628525	0.0600815	5.55642e-09	3.99083e-09	0.804088	Elyb	Htel	FALSE	Elyb	Htel	FALSE	FALSE	TRUE	FALSE	FALSE	FALSE
HeliconiiniSplit	Etal	Htel	Htim	2818	26	28	0.970724	0.0286429	0.0611445	0.0557735	1.0409e-12	8.69538e-14	0.784584	Etal	Htel	FALSE	Etal	Htel	FALSE	FALSE	TRUE	FALSE	FALSE	FALSE
HeliconiiniSplit	Eali	Htel	Htim	1756	11	17	0.782977	0.0278713	0.074051	0.0592031	5.02528e-08	2.32313e-10	0.367208	Eali	Htel	FALSE	Eali	Htel	FALSE	FALSE	TRUE	FALSE	FALSE	FALSE
HeliconiiniSplit	Evib	Htel	Htim	2545	22	23	0.985119	0.0284913	0.0605643	0.056976	1.89105e-12	9.79614e-12	0.766677	Evib	Htel	FALSE	Evib	Htel	FALSE	FALSE	TRUE	FALSE	FALSE	FALSE
HeliconiiniSplit	Elam	Htel	Htim	2117	18	16	0.957582	0.0281496	0.0520233	0.0642547	5.52913e-08	6.04199e-11	0.499604	Elam	Htim	FALSE	Elam	Htel	FALSE	FALSE	FALSE	FALSE	FALSE	FALSE
HeliconiiniSplit	Eisa	Htel	Htim	2790	29	24	0.897532	0.028445	0.0565715	0.0612882	4.64451e-14	5.75695e-17	0.840958	Eisa	Htim	FALSE	Eisa	Htel	FALSE	FALSE	FALSE	FALSE	FALSE	FALSE
HeliconiiniSplit	Avcr	Htel	Htim	2799	12	10	0.93885	0.0287048	0.0735457	0.0739438	2.01358e-07	1.39721e-08	0.917715	Avcr	Htim	FALSE	Avcr	Htel	FALSE	FALSE	FALSE	FALSE	FALSE	FALSE
HeliconiiniSplit	Avpe	Htel	Htim	2589	13	9	0.85898	0.0284009	0.0731105	0.0863556	8.99507e-07	4.92454e-09	0.519182	Avpe	Htim	FALSE	Avpe	Htel	FALSE	FALSE	FALSE	FALSE	FALSE	FALSE
HeliconiiniSplit	Avfl	Htel	Htim	2796	14	11	0.911803	0.0285922	0.0777452	0.0825953	3.92663e-08	5.85005e-10	0.836904	Avfl	Htim	FALSE	Avfl	Htel	FALSE	FALSE	FALSE	FALSE	FALSE	FALSE
HeliconiiniSplit	Djun	Htel	Htim	2833	11	12	0.970724	0.0284975	0.0937652	0.0721114	4.75392e-08	1.41831e-08	0.752754	Djun	Htel	FALSE	Djun	Htel	FALSE	FALSE	TRUE	FALSE	FALSE	FALSE
HeliconiiniSplit	Htel	Htim	Ptel	15	8	2796	0.688434	0.0286649	0.064092	0.0861183	4.69151e-06	1.37678e-10	0.462633	Htim	Ptel	FALSE	Htel	Ptel	FALSE	FALSE	FALSE	FALSE	FALSE	FALSE
HeliconiiniSplit	Diul	Htel	Htim	2801	15	11	0.87828	0.0284847	0.0717738	0.0780934	6.82358e-08	4.0013e-08	0.842127	Diul	Htim	FALSE	Diul	Htel	FALSE	FALSE	FALSE	FALSE	FALSE	FALSE
HeliconiiniSplit	Dpha	Htel	Htim	2823	13	10	0.909928	0.0285856	0.0724305	0.0961635	2.91265e-07	5.78391e-09	0.588163	Dpha	Htim	FALSE	Dpha	Htel	FALSE	FALSE	FALSE	FALSE	FALSE	FALSE
HeliconiiniSplit	Htel	Htim	Pdid	12	9	2808	0.907135	0.0287468	0.083022	0.0911301	9.3068e-07	3.57644e-08	0.800685	Htim	Pdid	FALSE	Htel	Pdid	FALSE	FALSE	FALSE	FALSE	FALSE	FALSE
HeliconiiniSplit	Elyb	Etal	Htim	10	6	2140	0.804066	0.0206206	0.0641933	0.0808905	4.49612e-05	1.37153e-07	0.972676	Etal	Htim	FALSE	Elyb	Htim	FALSE	FALSE	FALSE	FALSE	FALSE	FALSE
HeliconiiniSplit	Eali	Elyb	Htim	6	12	1429	0.703186	0.0282381	0.0624892	0.0770935	9.38749e-05	1.38544e-08	0.703909	Eali	Htim	FALSE	Elyb	Htim	FALSE	FALSE	FALSE	FALSE	FALSE	FALSE
HeliconiiniSplit	Elyb	Evib	Htim	14	7	1957	0.661792	0.0300901	0.0673944	0.0678179	2.87103e-05	1.48941e-08	1	Evib	Htim	FALSE	Elyb	Htim	FALSE	FALSE	FALSE	FALSE	FALSE	FALSE
HeliconiiniSplit	Elam	Elyb	Htim	7	12	1684	0.782977	0.0302524	0.0763412	0.068148	2.72019e-05	4.55469e-08	0.972676	Elam	Htim	FALSE	Elam	Htim	FALSE	FALSE	TRUE	FALSE	FALSE	FALSE
HeliconiiniSplit	Eisa	Elyb	Htim	9	17	2108	0.635305	0.0313389	0.0652172	0.0717744	1.56442e-06	1.71142e-10	0.96362	Eisa	Htim	FALSE	Elyb	Htim	FALSE	FALSE	FALSE	FALSE	FALSE	FALSE
HeliconiiniSplit	Avcr	Elyb	Htim	2030	45	43	0.970724	0.0591651	0.0752861	0.0791071	1.00856e-09	1.03968e-09	0.951572	Avcr	Htim	FALSE	Avcr	Elyb	FALSE	FALSE	FALSE	FALSE	FALSE	FALSE
HeliconiiniSplit	Avpe	Elyb	Htim	1917	40	42	0.970724	0.0590679	0.079867	0.0770833	1.32258e-09	3.43177e-11	0.923913	Avpe	Elyb	FALSE	Avpe	Elyb	FALSE	FALSE	TRUE	FALSE	FALSE	FALSE
HeliconiiniSplit	Avfl	Elyb	Htim	2024	44	46	0.970724	0.0593669	0.0796765	0.0758526	1.88623e-10	2.74277e-11	0.933281	Avfl	Elyb	FALSE	Avfl	Elyb	FALSE	FALSE	TRUE	FALSE	FALSE	FALSE
HeliconiiniSplit	Djun	Elyb	Htim	2054	45	47	0.970724	0.0591292	0.07679	0.0717202	1.30193e-05	1.09898e-06	1	Djun	Elyb	FALSE	Djun	Elyb	FALSE	FALSE	TRUE	FALSE	FALSE	FALSE
HeliconiiniSplit	Elyb	Htim	Ptel	36	35	2045	0.995443	0.0595207	0.0798783	0.0868944	2.34926e-08	1.75207e-10	0.938959	Htim	Ptel	FALSE	Elyb	Ptel	FALSE	FALSE	FALSE	FALSE	FALSE	FALSE
HeliconiiniSplit	Diul	Elyb	Htim	2065	34	35	0.995069	0.0594471	0.0851214	0.0747785	3.00296e-09	2.59667e-06	0.570024	Diul	Elyb	FALSE	Diul	Elyb	FALSE	FALSE	TRUE	FALSE	FALSE	FALSE
HeliconiiniSplit	Dpha	Elyb	Htim	2073	33	36	0.951575	0.059415	0.0881049	0.0858132	5.15086e-12	4.19323e-11	1	Dpha	Elyb	FALSE	Dpha	Elyb	FALSE	FALSE	TRUE	FALSE	FALSE	FALSE
HeliconiiniSplit	Elyb	Htim	Pdid	36	35	2053	0.995443	0.0595043	0.076357	0.0880686	0.000104568	8.00837e-11	0.377931	Htim	Pdid	FALSE	Elyb	Pdid	FALSE	FALSE	FALSE	FALSE	FALSE	FALSE
HeliconiiniSplit	Eali	Etal	Htim	7	10	1763	0.895892	0.0255253	0.0892544	0.0736726	1.15036e-05	1.26035e-07	1	Eali	Htim	FALSE	Eali	Htim	FALSE	FALSE	TRUE	FALSE	FALSE	FALSE
HeliconiiniSplit	Etal	Evib	Htim	16	13	2545	0.924745	0.0273942	0.05618	0.0649012	4.85174e-07	9.76256e-10	0.584722	Evib	Htim	FALSE	Etal	Htim	FALSE	FALSE	FALSE	FALSE	FALSE	FALSE
HeliconiiniSplit	Elam	Etal	Htim	13	14	2112	0.972571	0.0272468	0.0705738	0.0645085	1.73657e-06	1.20239e-09	0.894765	Elam	Htim	FALSE	Elam	Htim	FALSE	FALSE	TRUE	FALSE	FALSE	FALSE
HeliconiiniSplit	Eisa	Etal	Htim	18	21	2785	0.936031	0.0286624	0.0647082	0.0617584	1.09751e-09	1.80212e-12	0.850181	Eisa	Htim	FALSE	Eisa	Htim	FALSE	FALSE	TRUE	FALSE	FALSE	FALSE
HeliconiiniSplit	Avcr	Etal	Htim	2670	66	63	0.970724	0.0571939	0.0741386	0.0814858	1.32183e-10	2.37881e-18	0.353316	Avcr	Htim	FALSE	Avcr	Etal	FALSE	FALSE	FALSE	FALSE	FALSE	FALSE
HeliconiiniSplit	Avpe	Etal	Htim	2477	55	59	0.946487	0.0568971	0.0783199	0.0763415	2.99488e-14	2.60593e-12	0.826474	Avpe	Etal	FALSE	Avpe	Etal	FALSE	FALSE	TRUE	FALSE	FALSE	FALSE
HeliconiiniSplit	Avfl	Etal	Htim	2667	63	66	0.970724	0.0573156	0.0811963	0.0754417	1.76549e-17	2.61632e-13	0.598329	Avfl	Etal	FALSE	Avfl	Etal	FALSE	FALSE	TRUE	FALSE	FALSE	FALSE
HeliconiiniSplit	Djun	Etal	Htim	2713	61	68	0.911803	0.057232	0.0766178	0.0732161	1.19022e-11	4.48107e-10	0.657265	Djun	Etal	FALSE	Djun	Etal	FALSE	FALSE	TRUE	FALSE	FALSE	FALSE
HeliconiiniSplit	Etal	Htim	Ptel	51	55	2694	0.943757	0.0574121	0.0831905	0.0806932	1.01797e-15	7.95295e-14	0.972676	Etal	Ptel	FALSE	Etal	Ptel	FALSE	FALSE	TRUE	FALSE	FALSE	FALSE
HeliconiiniSplit	Diul	Etal	Htim	2701	52	55	0.970263	0.0571541	0.0809426	0.0811413	3.75786e-14	5.31016e-15	0.951765	Diul	Etal	FALSE	Diul	Htim	FALSE	FALSE	FALSE	FALSE	FALSE	FALSE
HeliconiiniSplit	Dpha	Etal	Htim	2719	49	60	0.804066	0.0572639	0.0835476	0.0860587	9.32065e-17	8.51716e-17	0.937692	Dpha	Etal	FALSE	Dpha	Htim	FALSE	FALSE	FALSE	FALSE	FALSE	FALSE
HeliconiiniSplit	Etal	Htim	Pdid	51	58	2700	0.907135	0.0575047	0.0854622	0.0781236	3.41059e-14	1.55862e-09	0.708059	Etal	Pdid	FALSE	Etal	Pdid	FALSE	FALSE	TRUE	FALSE	FALSE	FALSE
HeliconiiniSplit	Eali	Evib	Htim	14	6	1631	0.505728	0.0288299	0.0737984	0.0657165	6.93492e-05	1.58796e-08	0.877694	Evib	Htim	FALSE	Evib	Htim	FALSE	FALSE	TRUE	FALSE	FALSE	FALSE
HeliconiiniSplit	Eali	Elam	Htim	10	6	1399	0.804066	0.028604	0.0763012	0.0647948	7.09391e-05	5.99545e-07	0.850181	Elam	Htim	FALSE	Elam	Htim	FALSE	FALSE	TRUE	FALSE	FALSE	FALSE
HeliconiiniSplit	Eali	Eisa	Htim	12	12	1744	1	0.0301047	0.0629434	0.0781227	2.90254e-08	8.51743e-09	0.408763	Eisa	Htim	FALSE	Eisa	Htim	FALSE	FALSE	TRUE	FALSE	FALSE	FALSE
HeliconiiniSplit	Avcr	Eali	Htim	1668	39	40	0.999197	0.0583505	0.0807814	0.0720255	2.33476e-09	1.68164e-07	0.726764	Avcr	Eali	FALSE	Avcr	Eali	FALSE	FALSE	TRUE	FALSE	FALSE	FALSE
HeliconiiniSplit	Avpe	Eali	Htim	1585	32	35	0.948862	0.0580377	0.0789964	0.071608	3.31449e-08	9.28224e-07	0.751472	Avpe	Eali	FALSE	Avpe	Eali	FALSE	FALSE	TRUE	FALSE	FALSE	FALSE
HeliconiiniSplit	Avfl	Eali	Htim	1669	38	43	0.924975	0.0583218	0.0796938	0.0715649	5.99019e-09	1.52222e-07	0.716321	Avfl	Eali	FALSE	Avfl	Eali	FALSE	FALSE	TRUE	FALSE	FALSE	FALSE
HeliconiiniSplit	Djun	Eali	Htim	1694	35	44	0.804066	0.0582595	0.0729918	0.0698109	0.000148534	0.000126151	0.877694	Djun	Eali	FALSE	Djun	Eali	FALSE	FALSE	TRUE	FALSE	FALSE	FALSE
HeliconiiniSplit	Eali	Htim	Ptel	25	36	1687	0.707414	0.0583725	0.0765204	0.0812887	7.12481e-07	1.69087e-08	0.97729	Eali	Ptel	FALSE	Htim	Ptel	FALSE	FALSE	FALSE	FALSE	FALSE	FALSE
HeliconiiniSplit	Diul	Eali	Htim	1699	26	35	0.782977	0.0584316	0.0803159	0.0816902	1.48524e-07	5.66103e-11	0.959542	Diul	Eali	FALSE	Diul	Htim	FALSE	FALSE	FALSE	FALSE	FALSE	FALSE
HeliconiiniSplit	Dpha	Eali	Htim	1706	25	34	0.782977	0.0584134	0.0809704	0.0826903	5.6584e-09	2.7319e-10	1	Dpha	Eali	FALSE	Dpha	Htim	FALSE	FALSE	FALSE	FALSE	FALSE	FALSE
HeliconiiniSplit	Eali	Htim	Pdid	25	34	1688	0.782977	0.0584219	0.0853195	0.0781316	1.22801e-07	6.32916e-07	0.871098	Eali	Pdid	FALSE	Eali	Pdid	FALSE	FALSE	TRUE	FALSE	FALSE	FALSE
HeliconiiniSplit	Elam	Evib	Htim	3	1	1983	0.804066	0.0067591	0.0627629	0.0582496	0.0900682	0.0032906	1	Evib	Htim	FALSE	Evib	Htim	FALSE	FALSE	TRUE	FALSE	FALSE	FALSE
HeliconiiniSplit	Eisa	Evib	Htim	8	12	2534	0.840746	0.0181428	0.066738	0.0622953	2.34243e-06	6.56671e-09	0.865524	Eisa	Htim	FALSE	Eisa	Htim	FALSE	FALSE	TRUE	FALSE	FALSE	FALSE
HeliconiiniSplit	Avcr	Evib	Htim	2433	55	54	1	0.0555152	0.0714139	0.0806293	5.72667e-13	2.23203e-16	0.431111	Avcr	Htim	FALSE	Avcr	Evib	FALSE	FALSE	FALSE	FALSE	FALSE	FALSE
HeliconiiniSplit	Avpe	Evib	Htim	2285	45	52	0.895892	0.055372	0.0776636	0.0723397	9.45779e-13	7.28882e-15	0.784584	Avpe	Evib	FALSE	Avpe	Evib	FALSE	FALSE	TRUE	FALSE	FALSE	FALSE
HeliconiiniSplit	Avfl	Evib	Htim	2422	53	59	0.921021	0.0555579	0.0796814	0.0716035	3.19812e-15	5.46188e-15	0.574125	Avfl	Evib	FALSE	Avfl	Evib	FALSE	FALSE	TRUE	FALSE	FALSE	FALSE
HeliconiiniSplit	Djun	Evib	Htim	2459	50	61	0.804066	0.0554656	0.075027	0.0692743	9.75094e-11	2.43072e-11	0.698507	Djun	Evib	FALSE	Djun	Evib	FALSE	FALSE	TRUE	FALSE	FALSE	FALSE
HeliconiiniSplit	Evib	Htim	Ptel	42	49	2444	0.895892	0.0556894	0.0793484	0.077228	5.44161e-14	6.51637e-12	0.886916	Evib	Ptel	FALSE	Evib	Ptel	FALSE	FALSE	TRUE	FALSE	FALSE	FALSE
HeliconiiniSplit	Diul	Evib	Htim	2447	44	48	0.94161	0.0554901	0.0814952	0.0758114	7.30964e-14	8.3782e-15	0.865524	Diul	Evib	FALSE	Diul	Evib	FALSE	FALSE	TRUE	FALSE	FALSE	FALSE
HeliconiiniSplit	Dpha	Evib	Htim	2462	42	50	0.860299	0.0555003	0.0825004	0.0783972	3.76148e-15	4.57527e-18	0.670111	Dpha	Evib	FALSE	Dpha	Evib	FALSE	FALSE	TRUE	FALSE	FALSE	FALSE
HeliconiiniSplit	Evib	Htim	Pdid	44	47	2456	0.964909	0.0558269	0.0784053	0.0780742	3.93204e-12	2.44454e-08	0.845242	Evib	Pdid	FALSE	Evib	Pdid	FALSE	FALSE	TRUE	FALSE	FALSE	FALSE
HeliconiiniSplit	Eisa	Elam	Htim	8	11	2106	0.897532	0.0181047	0.0590559	0.0629684	3.9448e-06	3.00755e-08	0.99083	Eisa	Htim	FALSE	Elam	Htim	FALSE	FALSE	FALSE	FALSE	FALSE	FALSE
HeliconiiniSplit	Avcr	Elam	Htim	2024	40	44	0.93885	0.0554713	0.0767418	0.0703266	2.23779e-12	2.99743e-07	0.345801	Avcr	Elam	FALSE	Avcr	Elam	FALSE	FALSE	TRUE	FALSE	FALSE	FALSE
HeliconiiniSplit	Avpe	Elam	Htim	1902	34	44	0.783309	0.0551431	0.0786272	0.0708524	1.8924e-12	3.80832e-08	0.410619	Avpe	Elam	FALSE	Avpe	Elam	FALSE	FALSE	TRUE	FALSE	FALSE	FALSE
HeliconiiniSplit	Avfl	Elam	Htim	2018	39	49	0.804066	0.0554556	0.0777342	0.0703357	9.69034e-13	5.70898e-10	0.383218	Avfl	Elam	FALSE	Avfl	Elam	FALSE	FALSE	TRUE	FALSE	FALSE	FALSE
HeliconiiniSplit	Djun	Elam	Htim	2049	39	52	0.714327	0.0553919	0.0713747	0.0661981	3.96407e-08	0.000404496	0.460878	Djun	Elam	FALSE	Djun	Elam	FALSE	FALSE	TRUE	FALSE	FALSE	FALSE
HeliconiiniSplit	Elam	Htim	Ptel	29	39	2035	0.765344	0.0554391	0.0783595	0.0765214	4.81979e-10	1.16092e-07	0.922851	Elam	Ptel	FALSE	Elam	Ptel	FALSE	FALSE	TRUE	FALSE	FALSE	FALSE
HeliconiiniSplit	Diul	Elam	Htim	2056	31	37	0.895892	0.0554609	0.0799566	0.0745903	3.5193e-11	5.46898e-08	0.593457	Diul	Elam	FALSE	Diul	Elam	FALSE	FALSE	TRUE	FALSE	FALSE	FALSE
HeliconiiniSplit	Dpha	Elam	Htim	2062	30	38	0.826319	0.055443	0.0828718	0.0787736	7.87228e-14	1.95553e-11	0.699676	Dpha	Elam	FALSE	Dpha	Elam	FALSE	FALSE	TRUE	FALSE	FALSE	FALSE
HeliconiiniSplit	Elam	Htim	Pdid	30	37	2036	0.85898	0.0556038	0.0840002	0.0755174	1.51646e-11	1.56923e-05	0.541439	Elam	Pdid	FALSE	Elam	Pdid	FALSE	FALSE	TRUE	FALSE	FALSE	FALSE
HeliconiiniSplit	Avcr	Eisa	Htim	2642	62	65	0.970724	0.0567549	0.0793645	0.0739861	2.33085e-17	2.65439e-13	0.496545	Avcr	Eisa	FALSE	Avcr	Eisa	FALSE	FALSE	TRUE	FALSE	FALSE	FALSE
HeliconiiniSplit	Avpe	Eisa	Htim	2468	53	60	0.907135	0.0565269	0.07631	0.0750665	4.57481e-14	6.62385e-14	0.916945	Avpe	Eisa	FALSE	Avpe	Eisa	FALSE	FALSE	TRUE	FALSE	FALSE	FALSE
HeliconiiniSplit	Avfl	Eisa	Htim	2647	61	70	0.87828	0.0569835	0.0791588	0.0754335	1.37162e-16	4.75296e-15	0.628855	Avfl	Eisa	FALSE	Avfl	Eisa	FALSE	FALSE	TRUE	FALSE	FALSE	FALSE
HeliconiiniSplit	Djun	Eisa	Htim	2699	59	77	0.657615	0.056962	0.0766277	0.0708471	1.46097e-12	1.0537e-09	0.394485	Djun	Eisa	FALSE	Djun	Eisa	FALSE	FALSE	TRUE	FALSE	FALSE	FALSE
HeliconiiniSplit	Eisa	Htim	Ptel	48	56	2672	0.87828	0.0569821	0.0803817	0.0790461	1.72078e-15	1.5414e-13	0.922851	Eisa	Ptel	FALSE	Eisa	Ptel	FALSE	FALSE	TRUE	FALSE	FALSE	FALSE
HeliconiiniSplit	Diul	Eisa	Htim	2698	49	60	0.804066	0.0570465	0.0812894	0.0803795	1.34277e-13	5.9958e-17	0.97289	Diul	Eisa	FALSE	Diul	Eisa	FALSE	FALSE	TRUE	FALSE	FALSE	FALSE
HeliconiiniSplit	Dpha	Eisa	Htim	2714	49	62	0.765344	0.0570378	0.0837473	0.0842517	2.33713e-16	3.31505e-18	0.885315	Dpha	Eisa	FALSE	Dpha	Htim	FALSE	FALSE	FALSE	FALSE	FALSE	FALSE
HeliconiiniSplit	Eisa	Htim	Pdid	48	55	2673	0.897532	0.0570193	0.081431	0.0776456	2.56628e-12	3.0688e-10	0.782915	Eisa	Pdid	FALSE	Eisa	Pdid	FALSE	FALSE	TRUE	FALSE	FALSE	FALSE
HeliconiiniSplit	Avcr	Avpe	Htim	1	2	2563	0.911803	0.00973495	0.0546035	0.0759752	0.0900682	0.0153564	0.922851	Avcr	Htim	FALSE	Avpe	Htim	FALSE	FALSE	FALSE	FALSE	FALSE	FALSE
HeliconiiniSplit	Avcr	Avfl	Htim	3	3	2758	1	0.0128202	0.0747953	0.0775245	0.00334175	0.00303647	1	Avfl	Htim	FALSE	Avfl	Htim	FALSE	FALSE	TRUE	FALSE	FALSE	FALSE
HeliconiiniSplit	Avcr	Djun	Htim	25	19	2748	0.840746	0.0402779	0.0753453	0.083227	6.39096e-11	2.17766e-14	1	Djun	Htim	FALSE	Avcr	Htim	FALSE	FALSE	FALSE	FALSE	FALSE	FALSE
HeliconiiniSplit	Avcr	Htim	Ptel	325	358	2063	0.744043	0.0794986	0.0819785	0.0804528	0.108079	0.315419	0.913414	Avcr	Ptel	FALSE	Avcr	Ptel	FALSE	FALSE	TRUE	FALSE	FALSE	FALSE
HeliconiiniSplit	Avcr	Diul	Htim	332	2068	358	0.814198	0.0793568	0.0820387	0.0821884	0.0607854	0.0150201	0.98956	Avcr	Diul	FALSE	Diul	Htim	FALSE	FALSE	FALSE	FALSE	FALSE	FALSE
HeliconiiniSplit	Avcr	Dpha	Htim	334	2085	355	0.873177	0.0793594	0.085234	0.0835403	1.61086e-07	1.69388e-05	0.850181	Avcr	Dpha	FALSE	Avcr	Dpha	FALSE	FALSE	TRUE	FALSE	FALSE	FALSE
HeliconiiniSplit	Avcr	Htim	Pdid	328	353	2075	0.828406	0.0797255	0.0806539	0.0788417	0.562778	0.181495	0.899497	Avcr	Pdid	FALSE	Avcr	Pdid	FALSE	FALSE	TRUE	FALSE	FALSE	FALSE
HeliconiiniSplit	Avfl	Avpe	Htim	2	2	2559	1	0.0142604	0.076462	0.0778028	0.0166281	0.0154084	1	Avpe	Htim	FALSE	Avpe	Htim	FALSE	FALSE	TRUE	FALSE	FALSE	FALSE
HeliconiiniSplit	Avpe	Djun	Htim	25	17	2551	0.765344	0.0402072	0.0728951	0.0824123	5.84645e-09	6.07118e-14	0.982944	Djun	Htim	FALSE	Avpe	Htim	FALSE	FALSE	FALSE	FALSE	FALSE	FALSE
HeliconiiniSplit	Avpe	Htim	Ptel	292	328	1932	0.701887	0.0795	0.0808555	0.0800027	0.826747	0.874141	1	Avpe	Ptel	FALSE	Avpe	Ptel	FALSE	FALSE	TRUE	FALSE	FALSE	FALSE
HeliconiiniSplit	Avpe	Diul	Htim	299	1939	328	0.782977	0.079398	0.080637	0.081343	0.672663	0.10079	0.840269	Avpe	Diul	FALSE	Diul	Htim	FALSE	FALSE	FALSE	FALSE	FALSE	FALSE
HeliconiiniSplit	Avpe	Dpha	Htim	299	1952	325	0.804066	0.0793692	0.084243	0.0833175	5.6332e-05	0.00026611	0.972676	Avpe	Dpha	FALSE	Avpe	Dpha	FALSE	FALSE	TRUE	FALSE	FALSE	FALSE
HeliconiiniSplit	Avpe	Htim	Pdid	299	317	1941	0.895892	0.0798278	0.0799025	0.0779389	0.112078	0.0365719	0.95663	Avpe	Pdid	FALSE	Avpe	Pdid	FALSE	FALSE	TRUE	TRUE	FALSE	FALSE
HeliconiiniSplit	Avfl	Djun	Htim	26	17	2758	0.714327	0.0403165	0.0746595	0.0885662	6.02606e-10	1.64285e-14	1	Djun	Htim	FALSE	Avfl	Htim	FALSE	FALSE	FALSE	FALSE	FALSE	FALSE
HeliconiiniSplit	Avfl	Htim	Ptel	321	357	2070	0.714327	0.0796099	0.0822069	0.0806347	0.170218	0.128557	1	Avfl	Ptel	FALSE	Avfl	Ptel	FALSE	FALSE	TRUE	FALSE	FALSE	FALSE
HeliconiiniSplit	Avfl	Diul	Htim	330	2073	361	0.782977	0.0795461	0.0825123	0.0826347	0.0914392	0.000583045	0.741527	Avfl	Diul	FALSE	Diul	Htim	FALSE	FALSE	FALSE	FALSE	FALSE	FALSE
HeliconiiniSplit	Avfl	Dpha	Htim	331	2095	356	0.828406	0.0796249	0.0855373	0.0844292	5.90132e-07	8.73876e-07	1	Avfl	Dpha	FALSE	Avfl	Dpha	FALSE	FALSE	TRUE	FALSE	FALSE	FALSE
HeliconiiniSplit	Avfl	Htim	Pdid	325	355	2076	0.782977	0.0797453	0.080849	0.0791032	0.469485	0.500211	1	Avfl	Pdid	FALSE	Avfl	Pdid	FALSE	FALSE	TRUE	FALSE	FALSE	FALSE
HeliconiiniSplit	Djun	Htim	Ptel	323	368	2100	0.561831	0.0726111	0.0815262	0.0740717	1.48568e-16	0.0514835	3.79854e-05	Djun	Ptel	FALSE	Djun	Ptel	TRUE	FALSE	TRUE	FALSE	FALSE	FALSE
HeliconiiniSplit	Diul	Djun	Htim	2111	336	370	0.740228	0.0726924	0.0824007	0.0761764	3.84598e-19	0.00073535	0.000261869	Diul	Djun	FALSE	Diul	Djun	TRUE	FALSE	TRUE	FALSE	FALSE	FALSE
HeliconiiniSplit	Djun	Dpha	Htim	336	2131	368	0.769235	0.0727827	0.0854277	0.0776984	2.55244e-32	1.79407e-07	1.90178e-06	Djun	Dpha	FALSE	Djun	Dpha	TRUE	FALSE	TRUE	FALSE	FALSE	FALSE
HeliconiiniSplit	Djun	Htim	Pdid	333	359	2102	0.814949	0.0727394	0.0810195	0.0722723	8.91932e-11	0.47608	3.74793e-06	Djun	Pdid	FALSE	Djun	Pdid	TRUE	FALSE	TRUE	FALSE	FALSE	FALSE
HeliconiiniSplit	Diul	Htim	Ptel	239	2366	160	0.000981995	0.0508541	0.0838651	0.0818163	8.74492e-69	2.97006e-99	0.886916	Htim	Ptel	TRUE	Htim	Ptel	FALSE	FALSE	TRUE	FALSE	FALSE	FALSE
HeliconiiniSplit	Dpha	Htim	Ptel	381	2082	321	0.231273	0.0621875	0.0830142	0.0814526	1.28673e-76	1.86001e-74	0.334717	Htim	Ptel	FALSE	Htim	Ptel	FALSE	FALSE	TRUE	FALSE	FALSE	FALSE
HeliconiiniSplit	Htim	Pdid	Ptel	1900	442	421	0.895892	0.0593784	0.0799297	0.0829477	1.37429e-88	3.86041e-113	0.0844995	Htim	Ptel	FALSE	Htim	Pdid	FALSE	FALSE	FALSE	FALSE	FALSE	FALSE
HeliconiiniSplit	Diul	Dpha	Htim	367	402	2042	0.744527	0.0643026	0.0860228	0.0822338	1.98609e-81	1.31611e-69	0.106344	Diul	Htim	FALSE	Diul	Htim	FALSE	FALSE	TRUE	FALSE	FALSE	FALSE
HeliconiiniSplit	Diul	Htim	Pdid	442	1882	440	1	0.0609436	0.0834461	0.0811174	6.9028e-100	9.1975e-84	0.258538	Htim	Pdid	FALSE	Htim	Pdid	FALSE	FALSE	TRUE	FALSE	FALSE	FALSE
HeliconiiniSplit	Dpha	Htim	Pdid	454	1919	413	0.714058	0.0621573	0.0847957	0.0808032	5.6829e-98	4.39822e-78	0.00286717	Htim	Pdid	FALSE	Htim	Pdid	TRUE	FALSE	TRUE	FALSE	FALSE	FALSE
HeliconiiniSplit	Hcyd	Hheu	Hpac	689	1438	598	0.122987	0.00509609	0.00406516	0.00665227	2.10425e-09	2.43149e-16	6.61592e-29	Hheu	Hpac	FALSE	Hcyd	Hheu	TRUE	FALSE	FALSE	TRUE	TRUE	FALSE
HeliconiiniSplit	Hheu	Hmel	Hpac	673	1271	821	0.00160912	0.00650261	0.00699588	0.00491115	0.0546408	3.23249e-15	6.06773e-16	Hheu	Hmel	TRUE	Hheu	Hmel	TRUE	TRUE	TRUE	TRUE	TRUE	TRUE
HeliconiiniSplit	Hhel	Hheu	Hpac	2077	245	432	2.03706e-11	0.00696746	0.0105728	0.00818918	3.85516e-21	1.50485e-08	3.37242e-06	Hhel	Hheu	TRUE	Hhel	Hheu	TRUE	TRUE	TRUE	FALSE	FALSE	FALSE
HeliconiiniSplit	Hatt	Hheu	Hpac	2079	252	421	1.99468e-09	0.00686046	0.0119526	0.00839009	5.5061e-37	1.65444e-12	2.60053e-11	Hatt	Hheu	TRUE	Hatt	Hheu	TRUE	TRUE	TRUE	FALSE	FALSE	FALSE
HeliconiiniSplit	Helv	Hheu	Hpac	2085	207	441	1.33987e-18	0.00700667	0.0110345	0.00810061	1.65202e-20	5.95208e-07	4.59684e-07	Helv	Hheu	TRUE	Helv	Hheu	TRUE	TRUE	TRUE	FALSE	FALSE	FALSE
HeliconiiniSplit	Hheu	Hpac	Hpar	235	435	2119	3.57562e-13	0.00695027	0.0114592	0.0080619	7.51008e-30	2.1206e-07	2.29466e-12	Hheu	Hpar	TRUE	Hheu	Hpar	TRUE	TRUE	TRUE	FALSE	FALSE	FALSE
HeliconiiniSplit	Heth	Hheu	Hpac	2054	210	369	1.09264e-09	0.00695566	0.0132664	0.0102458	9.92577e-43	7.08163e-29	8.36233e-07	Heth	Hheu	TRUE	Heth	Hheu	TRUE	TRUE	TRUE	FALSE	FALSE	FALSE
HeliconiiniSplit	Hheu	Hism	Hpac	217	2254	319	0.000160829	0.00715008	0.0118242	0.00963314	4.45989e-29	1.41349e-20	0.00223374	Hheu	Hism	TRUE	Hheu	Hism	TRUE	TRUE	TRUE	FALSE	FALSE	FALSE
HeliconiiniSplit	Hheu	Hnum	Hpac	203	2246	344	4.19743e-08	0.00716545	0.0114115	0.00827995	6.98462e-22	7.97535e-07	1.70436e-07	Hheu	Hnum	TRUE	Hheu	Hnum	TRUE	TRUE	TRUE	FALSE	FALSE	FALSE
HeliconiiniSplit	Hbes	Hheu	Hpac	2261	198	269	0.0120596	0.0072727	0.0125143	0.0100064	1.63452e-33	1.86095e-18	3.57432e-05	Hbes	Hheu	TRUE	Hbes	Hheu	TRUE	TRUE	TRUE	FALSE	FALSE	FALSE
HeliconiiniSplit	Hheu	Hnat	Hpac	168	2416	190	0.782977	0.0076121	0.0134508	0.0114048	1.533e-35	1.5831e-23	0.00347569	Hheu	Hnat	FALSE	Hheu	Hnat	TRUE	FALSE	TRUE	FALSE	FALSE	FALSE
HeliconiiniSplit	Hheu	Hpac	Hwal	13	15	2715	0.943757	0.00828817	0.0243336	0.030146	2.73801e-06	1.55933e-09	1	Hheu	Hwal	FALSE	Hpac	Hwal	FALSE	FALSE	FALSE	FALSE	FALSE	FALSE
HeliconiiniSplit	Hbur	Hheu	Hpac	2755	10	15	0.804066	0.00839262	0.0227316	0.0247797	0.000119305	8.55135e-09	0.993454	Hbur	Hheu	FALSE	Hbur	Hpac	FALSE	FALSE	FALSE	FALSE	FALSE	FALSE
HeliconiiniSplit	Hege	Hheu	Hpac	2758	11	17	0.782977	0.00836225	0.0261386	0.0220623	4.57225e-07	8.97576e-08	0.805108	Hege	Hheu	FALSE	Hege	Hheu	FALSE	FALSE	TRUE	FALSE	FALSE	FALSE
HeliconiiniSplit	Hdor	Hheu	Hpac	2737	15	19	0.897532	0.00826177	0.0286478	0.0292134	1.95059e-07	1.00974e-11	0.895875	Hdor	Hheu	FALSE	Hdor	Hpac	FALSE	FALSE	FALSE	FALSE	FALSE	FALSE
HeliconiiniSplit	Hheu	Hpac	Hxan	15	15	2737	1	0.00828831	0.0350852	0.0238943	1.18948e-07	3.42633e-09	0.922851	Hpac	Hxan	FALSE	Hpac	Hxan	FALSE	FALSE	TRUE	FALSE	FALSE	FALSE
HeliconiiniSplit	Hheu	Hhie	Hpac	14	2399	11	0.911803	0.00809834	0.0188191	0.0296683	0.00019087	6.11149e-09	0.450396	Hhie	Hpac	FALSE	Hheu	Hhie	FALSE	FALSE	FALSE	FALSE	FALSE	FALSE
HeliconiiniSplit	Hheb	Hheu	Hpac	2664	16	12	0.889029	0.00821587	0.0188721	0.0209158	8.67568e-07	2.6986e-06	1	Hheb	Hpac	FALSE	Hheb	Hheu	FALSE	FALSE	FALSE	FALSE	FALSE	FALSE
HeliconiiniSplit	Haoe	Hheu	Hpac	2693	14	16	0.948862	0.00827304	0.0342793	0.0352663	1.18616e-07	5.87222e-11	0.937692	Haoe	Hheu	FALSE	Haoe	Hpac	FALSE	FALSE	FALSE	FALSE	FALSE	FALSE
HeliconiiniSplit	Hheu	Hpac	Hsap	3	12	2723	0.201824	0.00832609	0.0297599	0.0299183	0.00504796	2.43527e-08	1	Hheu	Hsap	FALSE	Hpac	Hsap	FALSE	FALSE	FALSE	FALSE	FALSE	FALSE
HeliconiiniSplit	Hheu	Hhew	Hpac	5	2754	15	0.244249	0.00830911	0.0268428	0.0319105	0.00034251	6.73812e-08	0.927538	Hheu	Hhew	FALSE	Hhew	Hpac	FALSE	FALSE	FALSE	FALSE	FALSE	FALSE
HeliconiiniSplit	Hcon	Hheu	Hpac	2757	6	13	0.609185	0.0083812	0.0256617	0.0359504	0.0115578	5.04159e-09	0.61696	Hcon	Hheu	FALSE	Hcon	Hpac	FALSE	FALSE	FALSE	FALSE	FALSE	FALSE
HeliconiiniSplit	Hele	Hheu	Hpac	2722	4	11	0.499745	0.00837794	0.0294114	0.0361468	0.100696	8.67956e-08	0.993454	Hele	Hheu	FALSE	Hele	Hpac	FALSE	FALSE	FALSE	FALSE	FALSE	FALSE
HeliconiiniSplit	Hant	Hheu	Hpac	2686	5	13	0.446182	0.00831432	0.0456057	0.0338032	0.000236133	8.7669e-07	0.743183	Hant	Hheu	FALSE	Hant	Hheu	FALSE	FALSE	TRUE	FALSE	FALSE	FALSE
HeliconiiniSplit	Hheu	Hpac	Hsar	6	12	2737	0.703186	0.00834788	0.0283304	0.0430579	9.75673e-05	1.38271e-08	0.664378	Hheu	Hsar	FALSE	Hpac	Hsar	FALSE	FALSE	FALSE	FALSE	FALSE	FALSE
HeliconiiniSplit	Hheu	Hleu	Hpac	4	2621	12	0.381724	0.00825609	0.0352214	0.0422023	0.00115555	1.02868e-08	0.932371	Hheu	Hleu	FALSE	Hleu	Hpac	FALSE	FALSE	FALSE	FALSE	FALSE	FALSE
HeliconiiniSplit	Hheu	Hpac	Hric	2	9	2530	0.310667	0.00816877	0.0231956	0.0329535	0.0228684	6.69356e-07	0.741527	Hheu	Hric	FALSE	Hpac	Hric	FALSE	FALSE	FALSE	FALSE	FALSE	FALSE
HeliconiiniSplit	Hdem	Hheu	Hpac	2760	7	15	0.561992	0.00831559	0.0339639	0.0319382	0.00177749	4.82239e-10	1	Hdem	Hheu	FALSE	Hdem	Hheu	FALSE	FALSE	TRUE	FALSE	FALSE	FALSE
HeliconiiniSplit	Hert	Hheu	Hpac	2765	7	15	0.561992	0.00831658	0.0290802	0.0346808	2.51917e-05	7.01324e-08	1	Hert	Hheu	FALSE	Hert	Hpac	FALSE	FALSE	FALSE	FALSE	FALSE	FALSE
HeliconiiniSplit	Hheu	Hpac	Hper	7	15	2706	0.561992	0.00822263	0.0400808	0.0414705	1.15375e-05	1.95291e-10	0.931933	Hheu	Hper	FALSE	Hpac	Hper	FALSE	FALSE	FALSE	FALSE	FALSE	FALSE
HeliconiiniSplit	Hcha	Hheu	Hpac	2780	7	16	0.451585	0.00831075	0.03265	0.0354187	1.4471e-05	8.88664e-09	0.982944	Hcha	Hheu	FALSE	Hcha	Hpac	FALSE	FALSE	FALSE	FALSE	FALSE	FALSE
HeliconiiniSplit	Hheu	Hhim	Hpac	7	2763	15	0.561992	0.00827953	0.032561	0.0351408	1.52913e-05	5.79721e-08	0.972676	Hheu	Hhim	FALSE	Hhim	Hpac	FALSE	FALSE	FALSE	FALSE	FALSE	FALSE
HeliconiiniSplit	Hheu	Hlat	Hpac	4	2557	14	0.18982	0.00838665	0.0330695	0.0409835	0.000837028	1.27495e-07	1	Hheu	Hlat	FALSE	Hlat	Hpac	FALSE	FALSE	FALSE	FALSE	FALSE	FALSE
HeliconiiniSplit	Heet	Hheu	Hpac	2410	4	11	0.499745	0.00813257	0.0276363	0.032568	0.000918932	2.45714e-07	1	Heet	Hheu	FALSE	Heet	Hpac	FALSE	FALSE	FALSE	FALSE	FALSE	FALSE
HeliconiiniSplit	Herd	Hheu	Hpac	2730	7	11	0.828406	0.00830853	0.0329251	0.0371826	1.49188e-05	9.81427e-08	0.904634	Herd	Hheu	FALSE	Herd	Hpac	FALSE	FALSE	FALSE	FALSE	FALSE	FALSE
HeliconiiniSplit	Hheu	Hpac	Hpet	8	10	2711	0.936031	0.00835706	0.0306461	0.0298003	0.000433263	3.00807e-07	0.919842	Hheu	Hpet	FALSE	Hheu	Hpet	FALSE	FALSE	TRUE	FALSE	FALSE	FALSE
HeliconiiniSplit	Hher	Hheu	Hpac	2765	7	13	0.714327	0.00833675	0.0387031	0.0372943	1.05376e-05	1.07324e-08	0.899229	Hher	Hheu	FALSE	Hher	Hheu	FALSE	FALSE	TRUE	FALSE	FALSE	FALSE
HeliconiiniSplit	Hhec	Hheu	Hpac	2747	6	14	0.505728	0.00826239	0.0304777	0.034196	6.83282e-05	1.76693e-07	0.99083	Hhec	Hheu	FALSE	Hhec	Hpac	FALSE	FALSE	FALSE	FALSE	FALSE	FALSE
HeliconiiniSplit	Hheu	Hhor	Hpac	6	2668	14	0.505728	0.00828935	0.0256806	0.0353636	0.00931513	1.57004e-09	0.850181	Hheu	Hhor	FALSE	Hhor	Hpac	FALSE	FALSE	FALSE	FALSE	FALSE	FALSE
HeliconiiniSplit	Hcly	Hheu	Hpac	2467	4	14	0.18982	0.00823221	0.0309493	0.0417996	0.00130116	6.8498e-10	0.814792	Hcly	Hheu	FALSE	Hcly	Hpac	FALSE	FALSE	FALSE	FALSE	FALSE	FALSE
HeliconiiniSplit	Hheu	Hpac	Htel	5	15	2775	0.244249	0.00834804	0.0328892	0.0302392	0.000236133	8.13528e-08	0.880406	Hheu	Htel	FALSE	Hheu	Htel	FALSE	FALSE	TRUE	FALSE	FALSE	FALSE
HeliconiiniSplit	Eali	Hheu	Hpac	1731	2	1	0.911803	0.00831429	0.0560174	0.0810787	0.0901747	0.0156208	1	Eali	Hpac	FALSE	Eali	Hheu	FALSE	FALSE	FALSE	FALSE	FALSE	FALSE
HeliconiiniSplit	Evib	Hheu	Hpac	2519	2	3	0.936031	0.00842476	0.0455807	0.054239	0.0173091	0.00320439	0.784584	Evib	Hheu	FALSE	Evib	Hpac	FALSE	FALSE	FALSE	FALSE	FALSE	FALSE
HeliconiiniSplit	Elam	Hheu	Hpac	2088	1	1	1	0.00838765	0.0552831	0.0627629	0.0900682	0.0869571	1	Elam	Hheu	FALSE	Elam	Hheu	FALSE	FALSE	TRUE	FALSE	FALSE	FALSE
HeliconiiniSplit	Eisa	Hheu	Hpac	2742	2	2	1	0.00851614	0.0803793	0.0511775	0.0167825	0.0161075	0.922851	Eisa	Hpac	FALSE	Eisa	Hpac	FALSE	FALSE	TRUE	FALSE	FALSE	FALSE
HeliconiiniSplit	Djun	Hheu	Hpac	2755	1	2	0.911803	0.00849278	0.0471283	0.0792006	0.0903499	0.0154969	0.922851	Djun	Hheu	FALSE	Djun	Hpac	FALSE	FALSE	FALSE	FALSE	FALSE	FALSE
HeliconiiniSplit	Hheu	Hpac	Ptel	1	2	2723	0.911803	0.00847872	0.0484084	0.0742962	0.0903535	0.0154471	0.922851	Hheu	Ptel	FALSE	Hpac	Ptel	FALSE	FALSE	FALSE	FALSE	FALSE	FALSE
HeliconiiniSplit	Diul	Hheu	Hpac	2726	1	2	0.911803	0.00847149	0.0664116	0.0755478	0.0900682	0.0154979	0.922851	Diul	Hheu	FALSE	Diul	Hpac	FALSE	FALSE	FALSE	FALSE	FALSE	FALSE
HeliconiiniSplit	Dpha	Hheu	Hpac	2741	1	2	0.911803	0.00850914	0.0734173	0.0753954	0.0900682	0.0154969	1	Dpha	Hheu	FALSE	Dpha	Hpac	FALSE	FALSE	FALSE	FALSE	FALSE	FALSE
HeliconiiniSplit	Hcyd	Hheu	Hmel	817	757	1186	0.661792	0.0043437	0.00423255	0.0051695	0.516889	4.73214e-09	1.65205e-05	Hheu	Hmel	FALSE	Hcyd	Hmel	TRUE	FALSE	FALSE	FALSE	FALSE	FALSE
HeliconiiniSplit	Hcyd	Hhel	Hheu	441	2042	244	1.64346e-12	0.00484355	0.007866	0.0083137	4.99337e-28	2.54699e-52	0.975425	Hhel	Hheu	TRUE	Hcyd	Hhel	FALSE	FALSE	FALSE	FALSE	FALSE	FALSE
HeliconiiniSplit	Hatt	Hcyd	Hheu	2046	433	241	4.41992e-12	0.00479476	0.00827089	0.00866891	4.38772e-31	2.7872e-62	0.584722	Hatt	Hheu	TRUE	Hatt	Hcyd	FALSE	FALSE	FALSE	FALSE	FALSE	FALSE
HeliconiiniSplit	Hcyd	Helv	Hheu	447	2045	213	2.91124e-18	0.00492781	0.00759304	0.00800647	8.15358e-25	1.8324e-44	1	Helv	Hheu	TRUE	Hcyd	Helv	FALSE	FALSE	FALSE	FALSE	FALSE	FALSE
HeliconiiniSplit	Hcyd	Hheu	Hpar	446	237	2075	4.29265e-14	0.00493305	0.00766834	0.00816865	1.07139e-24	1.8723e-50	0.784584	Hheu	Hpar	TRUE	Hcyd	Hpar	FALSE	FALSE	FALSE	FALSE	FALSE	FALSE
HeliconiiniSplit	Hcyd	Heth	Hheu	381	2019	208	3.10244e-11	0.00490693	0.0101336	0.0107354	9.59932e-43	1.10765e-86	0.593612	Heth	Hheu	TRUE	Hcyd	Heth	FALSE	FALSE	FALSE	FALSE	FALSE	FALSE
HeliconiiniSplit	Hcyd	Hheu	Hism	335	203	2222	3.16185e-07	0.00500877	0.00861207	0.0099691	1.09133e-29	1.20274e-70	0.0160336	Hheu	Hism	TRUE	Hcyd	Hism	TRUE	TRUE	FALSE	FALSE	FALSE	FALSE
HeliconiiniSplit	Hcyd	Hheu	Hnum	351	209	2208	4.98505e-08	0.00504641	0.00803664	0.0085806	1.82885e-25	1.66768e-42	0.987814	Hheu	Hnum	TRUE	Hcyd	Hnum	FALSE	FALSE	FALSE	FALSE	FALSE	FALSE
HeliconiiniSplit	Hbes	Hcyd	Hheu	2220	293	195	0.000141985	0.00514051	0.00923137	0.0102049	8.93686e-35	7.52506e-58	0.601774	Hbes	Hheu	TRUE	Hbes	Hcyd	FALSE	FALSE	FALSE	FALSE	FALSE	FALSE
HeliconiiniSplit	Hcyd	Hheu	Hnat	204	179	2372	0.741548	0.00538211	0.0103835	0.0116949	1.7988e-43	2.03508e-57	0.336386	Hheu	Hnat	FALSE	Hcyd	Hnat	FALSE	FALSE	FALSE	FALSE	FALSE	FALSE
HeliconiiniSplit	Hcyd	Hheu	Hwal	18	10	2685	0.661792	0.00603601	0.0342121	0.0294624	2.95685e-07	3.56701e-12	0.949824	Hheu	Hwal	FALSE	Hheu	Hwal	FALSE	FALSE	TRUE	FALSE	FALSE	FALSE
HeliconiiniSplit	Hbur	Hcyd	Hheu	2725	16	10	0.782977	0.00610073	0.0303319	0.0294337	2.89868e-07	1.25167e-10	0.823949	Hbur	Hheu	FALSE	Hbur	Hheu	FALSE	FALSE	TRUE	FALSE	FALSE	FALSE
HeliconiiniSplit	Hcyd	Hege	Hheu	18	2729	10	0.661792	0.00606926	0.0256611	0.0285963	4.13336e-07	1.17554e-11	0.997735	Hege	Hheu	FALSE	Hcyd	Hege	FALSE	FALSE	FALSE	FALSE	FALSE	FALSE
HeliconiiniSplit	Hcyd	Hdor	Hheu	23	2706	12	0.463657	0.00605613	0.02913	0.0331186	1.45154e-08	1.08442e-14	0.68018	Hdor	Hheu	FALSE	Hcyd	Hdor	FALSE	FALSE	FALSE	FALSE	FALSE	FALSE
HeliconiiniSplit	Hcyd	Hheu	Hxan	20	11	2706	0.609185	0.00602907	0.0220985	0.0300471	6.99254e-08	3.90751e-13	0.383218	Hheu	Hxan	FALSE	Hcyd	Hxan	FALSE	FALSE	FALSE	FALSE	FALSE	FALSE
HeliconiiniSplit	Hcyd	Hheu	Hhie	16	10	2382	0.782977	0.00592399	0.0203353	0.0248272	4.78104e-07	2.75764e-10	0.863238	Hheu	Hhie	FALSE	Hcyd	Hhie	FALSE	FALSE	FALSE	FALSE	FALSE	FALSE
HeliconiiniSplit	Hcyd	Hheb	Hheu	18	2636	12	0.80253	0.00602617	0.020889	0.0238887	8.01832e-08	2.14711e-11	0.949824	Hheb	Hheu	FALSE	Hcyd	Hheb	FALSE	FALSE	FALSE	FALSE	FALSE	FALSE
HeliconiiniSplit	Haoe	Hcyd	Hheu	2666	18	13	0.840746	0.00606634	0.0325022	0.0319653	2.8154e-09	3.19961e-12	0.972676	Haoe	Hheu	FALSE	Haoe	Hheu	FALSE	FALSE	TRUE	FALSE	FALSE	FALSE
HeliconiiniSplit	Hcyd	Hheu	Hsap	16	4	2689	0.0822364	0.00601872	0.0378665	0.0326188	0.000802432	3.13753e-11	1	Hheu	Hsap	FALSE	Hheu	Hsap	FALSE	FALSE	TRUE	FALSE	FALSE	FALSE
HeliconiiniSplit	Hcyd	Hheu	Hhew	18	4	2723	0.0330476	0.00607757	0.0319458	0.0358224	0.000996224	2.08724e-12	0.639668	Hheu	Hhew	TRUE	Hcyd	Hhew	FALSE	FALSE	FALSE	FALSE	FALSE	FALSE
HeliconiiniSplit	Hcon	Hcyd	Hheu	2724	18	4	0.0330476	0.00609556	0.03653	0.0367567	0.000887798	2.18472e-12	0.989911	Hcon	Hheu	TRUE	Hcon	Hcyd	FALSE	FALSE	FALSE	FALSE	FALSE	FALSE
HeliconiiniSplit	Hcyd	Hele	Hheu	14	2691	4	0.18982	0.00604171	0.0365434	0.0345439	0.00089442	5.13055e-10	1	Hele	Hheu	FALSE	Hele	Hheu	FALSE	FALSE	TRUE	FALSE	FALSE	FALSE
HeliconiiniSplit	Hant	Hcyd	Hheu	2656	16	6	0.302556	0.00601711	0.0399053	0.0353818	4.40657e-05	3.0096e-11	1	Hant	Hheu	FALSE	Hant	Hheu	FALSE	FALSE	TRUE	FALSE	FALSE	FALSE
HeliconiiniSplit	Hcyd	Hheu	Hsar	18	5	2724	0.0761906	0.00606373	0.0379038	0.0417715	0.000183261	1.64495e-12	1	Hheu	Hsar	FALSE	Hcyd	Hsar	FALSE	FALSE	FALSE	FALSE	FALSE	FALSE
HeliconiiniSplit	Hcyd	Hheu	Hleu	17	4	2593	0.0524247	0.00605547	0.0364696	0.0415816	0.000828972	6.516e-12	0.887842	Hheu	Hleu	FALSE	Hcyd	Hleu	FALSE	FALSE	FALSE	FALSE	FALSE	FALSE
HeliconiiniSplit	Hcyd	Hheu	Hric	14	2	2499	0.0315276	0.00598976	0.0435853	0.0354753	0.0170597	4.66619e-10	0.937692	Hheu	Hric	TRUE	Hheu	Hric	FALSE	FALSE	TRUE	FALSE	FALSE	FALSE
HeliconiiniSplit	Hcyd	Hdem	Hheu	18	2730	6	0.152085	0.00607638	0.0345189	0.0304075	4.26697e-05	3.18744e-12	0.850181	Hdem	Hheu	FALSE	Hdem	Hheu	FALSE	FALSE	TRUE	FALSE	FALSE	FALSE
HeliconiiniSplit	Hcyd	Hert	Hheu	17	2736	6	0.216179	0.00603309	0.0303608	0.0352652	5.09375e-05	1.1727e-11	0.996325	Hert	Hheu	FALSE	Hcyd	Hert	FALSE	FALSE	FALSE	FALSE	FALSE	FALSE
HeliconiiniSplit	Hcyd	Hheu	Hper	19	4	2680	0.0207717	0.00608982	0.0428195	0.0387546	0.000762313	4.71748e-13	0.549555	Hheu	Hper	TRUE	Hheu	Hper	FALSE	FALSE	TRUE	FALSE	FALSE	FALSE
HeliconiiniSplit	Hcha	Hcyd	Hheu	2747	19	5	0.0492037	0.00608222	0.0371365	0.0360236	0.000186706	4.34192e-13	0.972676	Hcha	Hheu	TRUE	Hcha	Hheu	FALSE	FALSE	TRUE	FALSE	FALSE	FALSE
HeliconiiniSplit	Hcyd	Hheu	Hhim	18	5	2738	0.0761906	0.00608987	0.0382539	0.0352699	0.000189644	3.01414e-12	0.850181	Hheu	Hhim	FALSE	Hheu	Hhim	FALSE	FALSE	TRUE	FALSE	FALSE	FALSE
HeliconiiniSplit	Hcyd	Hheu	Hlat	17	3	2533	0.0205921	0.00614439	0.0582511	0.039008	0.0034591	1.11547e-11	0.62472	Hheu	Hlat	TRUE	Hheu	Hlat	FALSE	FALSE	TRUE	FALSE	FALSE	FALSE
HeliconiiniSplit	Hcyd	Heet	Hheu	14	2380	5	0.340919	0.00595134	0.0322031	0.0332112	0.000190472	5.55921e-10	0.934284	Heet	Hheu	FALSE	Hcyd	Heet	FALSE	FALSE	FALSE	FALSE	FALSE	FALSE
HeliconiiniSplit	Hcyd	Herd	Hheu	16	2712	5	0.171181	0.00608353	0.0415517	0.0401286	0.000174506	2.93976e-11	0.922851	Herd	Hheu	FALSE	Herd	Hheu	FALSE	FALSE	TRUE	FALSE	FALSE	FALSE
HeliconiiniSplit	Hcyd	Hheu	Hpet	16	5	2682	0.171181	0.00607413	0.0333463	0.0288602	0.00018188	4.96747e-11	0.61379	Hheu	Hpet	FALSE	Hheu	Hpet	FALSE	FALSE	TRUE	FALSE	FALSE	FALSE
HeliconiiniSplit	Hcyd	Hher	Hheu	18	2733	4	0.0330476	0.00608649	0.0443584	0.0357508	0.000751107	2.70997e-12	0.679176	Hher	Hheu	TRUE	Hher	Hheu	FALSE	FALSE	TRUE	FALSE	FALSE	FALSE
HeliconiiniSplit	Hcyd	Hhec	Hheu	18	2719	5	0.0761906	0.00599997	0.0306866	0.0353042	0.000202437	2.28744e-12	0.973075	Hhec	Hheu	FALSE	Hcyd	Hhec	FALSE	FALSE	FALSE	FALSE	FALSE	FALSE
HeliconiiniSplit	Hcyd	Hheu	Hhor	18	4	2639	0.0330476	0.00603355	0.0360603	0.0347504	0.000810255	2.00014e-12	0.903088	Hheu	Hhor	TRUE	Hheu	Hhor	FALSE	FALSE	TRUE	FALSE	FALSE	FALSE
HeliconiiniSplit	Hcly	Hcyd	Hheu	2448	18	4	0.0330476	0.00603085	0.0334585	0.0395447	0.000820733	1.83354e-12	0.989911	Hcly	Hheu	TRUE	Hcly	Hcyd	FALSE	FALSE	FALSE	FALSE	FALSE	FALSE
HeliconiiniSplit	Hcyd	Hheu	Htel	19	4	2742	0.0207717	0.00609674	0.0324138	0.0310549	0.000811896	6.14576e-13	0.792879	Hheu	Htel	TRUE	Hheu	Htel	FALSE	FALSE	TRUE	FALSE	FALSE	FALSE
HeliconiiniSplit	Etal	Hcyd	Hheu	2742	3	1	0.804066	0.00642556	0.0517416	0.0506328	0.0907544	0.00326268	1	Etal	Hheu	FALSE	Etal	Hheu	FALSE	FALSE	TRUE	FALSE	FALSE	FALSE
HeliconiiniSplit	Eali	Hcyd	Hheu	1718	3	1	0.804066	0.00634161	0.0418327	0.0531872	0.0913797	0.00327777	0.850181	Eali	Hheu	FALSE	Eali	Hcyd	FALSE	FALSE	FALSE	FALSE	FALSE	FALSE
HeliconiiniSplit	Evib	Hcyd	Hheu	2491	3	1	0.804066	0.00628533	0.0617689	0.0577563	0.0903522	0.00319395	1	Evib	Hheu	FALSE	Evib	Hheu	FALSE	FALSE	TRUE	FALSE	FALSE	FALSE
HeliconiiniSplit	Hhel	Hheu	Hmel	1861	536	369	7.07365e-07	0.00557522	0.00865726	0.0070359	2.05111e-32	1.69375e-13	5.67495e-07	Hhel	Hmel	TRUE	Hhel	Hmel	TRUE	TRUE	TRUE	FALSE	FALSE	FALSE
HeliconiiniSplit	Hatt	Hheu	Hmel	1862	524	374	1.27546e-05	0.00548851	0.00922985	0.00719634	4.08535e-43	1.99719e-17	3.48542e-09	Hatt	Hmel	TRUE	Hatt	Hmel	TRUE	TRUE	TRUE	FALSE	FALSE	FALSE
HeliconiiniSplit	Helv	Hheu	Hmel	1852	524	366	2.90905e-06	0.00565236	0.00846111	0.00668071	1.13943e-27	1.49824e-08	3.26515e-07	Helv	Hmel	TRUE	Helv	Hmel	TRUE	TRUE	TRUE	FALSE	FALSE	FALSE
HeliconiiniSplit	Hheu	Hmel	Hpar	534	359	1907	1.1903e-07	0.00569779	0.00865431	0.00660425	3.16662e-26	5.88414e-09	5.86521e-07	Hmel	Hpar	TRUE	Hmel	Hpar	TRUE	TRUE	TRUE	FALSE	FALSE	FALSE
HeliconiiniSplit	Heth	Hheu	Hmel	1876	454	309	3.73367e-06	0.00562745	0.010911	0.00928894	3.19324e-55	2.53698e-44	0.00067333	Heth	Hmel	TRUE	Heth	Hmel	TRUE	TRUE	TRUE	FALSE	FALSE	FALSE
HeliconiiniSplit	Hheu	Hism	Hmel	358	2108	331	0.804066	0.0057678	0.0103913	0.00859119	5.54309e-57	1.62405e-35	2.24202e-05	Hism	Hmel	FALSE	Hism	Hmel	TRUE	FALSE	TRUE	FALSE	FALSE	FALSE
HeliconiiniSplit	Hheu	Hmel	Hnum	393	318	2092	0.0563517	0.00577275	0.00887806	0.0076791	1.85477e-28	9.62355e-21	0.0496744	Hmel	Hnum	FALSE	Hmel	Hnum	TRUE	FALSE	TRUE	FALSE	FALSE	FALSE
HeliconiiniSplit	Hbes	Hheu	Hmel	2118	354	269	0.00786434	0.00591072	0.0104248	0.00956929	1.78885e-38	4.08938e-47	0.641091	Hbes	Hmel	TRUE	Hbes	Hmel	FALSE	FALSE	TRUE	FALSE	FALSE	FALSE
HeliconiiniSplit	Hheu	Hmel	Hnat	261	208	2324	0.152954	0.00622188	0.0117583	0.0110398	1.04278e-46	3.11796e-54	0.664378	Hmel	Hnat	FALSE	Hmel	Hnat	FALSE	FALSE	TRUE	FALSE	FALSE	FALSE
HeliconiiniSplit	Hheu	Hmel	Hwal	16	19	2714	0.936031	0.00688631	0.0296007	0.0331303	1.33208e-10	1.77311e-12	0.814792	Hheu	Hwal	FALSE	Hmel	Hwal	FALSE	FALSE	FALSE	FALSE	FALSE	FALSE
HeliconiiniSplit	Hbur	Hheu	Hmel	2756	13	20	0.765344	0.00694004	0.0276506	0.0309349	1.09513e-08	7.10289e-13	1	Hbur	Hheu	FALSE	Hbur	Hmel	FALSE	FALSE	FALSE	FALSE	FALSE	FALSE
HeliconiiniSplit	Hege	Hheu	Hmel	2760	16	19	0.936031	0.00690708	0.0247836	0.0290751	1.75571e-10	4.92693e-12	1	Hege	Hheu	FALSE	Hege	Hmel	FALSE	FALSE	FALSE	FALSE	FALSE	FALSE
HeliconiiniSplit	Hdor	Hheu	Hmel	2741	19	19	1	0.00686772	0.030005	0.0335839	2.75877e-12	6.73484e-13	0.797641	Hdor	Hheu	FALSE	Hdor	Hmel	FALSE	FALSE	FALSE	FALSE	FALSE	FALSE
HeliconiiniSplit	Hheu	Hmel	Hxan	18	15	2742	0.932142	0.00689078	0.0289835	0.0228574	6.06674e-10	6.77279e-12	0.640787	Hmel	Hxan	FALSE	Hmel	Hxan	FALSE	FALSE	TRUE	FALSE	FALSE	FALSE
HeliconiiniSplit	Hheu	Hhie	Hmel	15	2403	13	0.943757	0.00671135	0.0250379	0.0290038	1.04715e-08	1.70466e-09	0.922851	Hhie	Hmel	FALSE	Hheu	Hhie	FALSE	FALSE	FALSE	FALSE	FALSE	FALSE
HeliconiiniSplit	Hheb	Hheu	Hmel	2670	16	15	0.975172	0.006855	0.0249795	0.0271182	1.18005e-09	8.77643e-10	0.943219	Hheb	Hmel	FALSE	Hheb	Hheu	FALSE	FALSE	FALSE	FALSE	FALSE	FALSE
HeliconiiniSplit	Haoe	Hheu	Hmel	2703	16	16	1	0.00692897	0.0368569	0.0336519	4.58962e-11	4.56661e-11	0.526501	Haoe	Hheu	FALSE	Haoe	Hheu	FALSE	FALSE	TRUE	FALSE	FALSE	FALSE
HeliconiiniSplit	Hheu	Hmel	Hsap	9	15	2726	0.765344	0.00693783	0.0505576	0.0331917	2.7916e-06	1.56654e-10	0.980239	Hheu	Hsap	FALSE	Hheu	Hsap	FALSE	FALSE	TRUE	FALSE	FALSE	FALSE
HeliconiiniSplit	Hheu	Hhew	Hmel	10	2756	17	0.714327	0.00694653	0.0369496	0.0365434	8.70486e-07	1.01504e-11	1	Hheu	Hhew	FALSE	Hheu	Hhew	FALSE	FALSE	TRUE	FALSE	FALSE	FALSE
HeliconiiniSplit	Hcon	Hheu	Hmel	2762	9	19	0.446118	0.00695558	0.0351616	0.0386028	1.95567e-06	6.02147e-13	0.792879	Hcon	Hheu	FALSE	Hcon	Hmel	FALSE	FALSE	FALSE	FALSE	FALSE	FALSE
HeliconiiniSplit	Hele	Hheu	Hmel	2724	8	16	0.597512	0.00689152	0.049591	0.0353466	1.31294e-05	3.51974e-11	0.937692	Hele	Hheu	FALSE	Hele	Hheu	FALSE	FALSE	TRUE	FALSE	FALSE	FALSE
HeliconiiniSplit	Hant	Hheu	Hmel	2687	9	16	0.709946	0.00683595	0.0440354	0.0379739	2.02042e-06	3.17872e-11	0.905892	Hant	Hheu	FALSE	Hant	Hheu	FALSE	FALSE	TRUE	FALSE	FALSE	FALSE
HeliconiiniSplit	Hheu	Hmel	Hsar	9	19	2748	0.446118	0.00690346	0.028607	0.0416008	5.01552e-06	4.40376e-13	0.59125	Hheu	Hsar	FALSE	Hmel	Hsar	FALSE	FALSE	FALSE	FALSE	FALSE	FALSE
HeliconiiniSplit	Hheu	Hleu	Hmel	8	2617	19	0.30833	0.00688217	0.0271383	0.0413948	3.87099e-06	4.12436e-13	0.160538	Hheu	Hleu	FALSE	Hleu	Hmel	FALSE	FALSE	FALSE	FALSE	FALSE	FALSE
HeliconiiniSplit	Hheu	Hmel	Hric	7	13	2527	0.714327	0.00682355	0.0527946	0.0345571	9.67387e-06	1.82603e-09	0.849129	Hheu	Hric	FALSE	Hheu	Hric	FALSE	FALSE	TRUE	FALSE	FALSE	FALSE
HeliconiiniSplit	Hdem	Hheu	Hmel	2767	11	17	0.782977	0.00693806	0.0329851	0.0314368	6.36597e-08	1.39202e-11	1	Hdem	Hheu	FALSE	Hdem	Hheu	FALSE	FALSE	TRUE	FALSE	FALSE	FALSE
HeliconiiniSplit	Hert	Hheu	Hmel	2770	11	18	0.739168	0.00689948	0.0383718	0.0369694	4.38896e-07	3.31963e-12	0.928407	Hert	Hheu	FALSE	Hert	Hheu	FALSE	FALSE	TRUE	FALSE	FALSE	FALSE
HeliconiiniSplit	Hheu	Hmel	Hper	11	19	2711	0.688434	0.00691872	0.0376736	0.041134	4.92213e-08	4.47798e-13	0.922851	Hheu	Hper	FALSE	Hmel	Hper	FALSE	FALSE	FALSE	FALSE	FALSE	FALSE
HeliconiiniSplit	Hcha	Hheu	Hmel	2782	11	20	0.609185	0.00693411	0.0461577	0.0368339	4.69152e-08	1.16063e-13	0.993454	Hcha	Hheu	FALSE	Hcha	Hheu	FALSE	FALSE	TRUE	FALSE	FALSE	FALSE
HeliconiiniSplit	Hheu	Hhim	Hmel	13	2768	18	0.840746	0.00693423	0.0436614	0.0404781	5.56131e-09	2.58656e-12	0.930956	Hheu	Hhim	FALSE	Hheu	Hhim	FALSE	FALSE	TRUE	FALSE	FALSE	FALSE
HeliconiiniSplit	Hheu	Hlat	Hmel	9	2564	16	0.709946	0.00698009	0.051084	0.04247	1.07478e-06	5.31358e-11	1	Hheu	Hlat	FALSE	Hheu	Hlat	FALSE	FALSE	TRUE	FALSE	FALSE	FALSE
HeliconiiniSplit	Heet	Hheu	Hmel	2410	7	15	0.561992	0.0068409	0.0434136	0.0363768	7.52225e-05	1.39906e-10	0.918549	Heet	Hheu	FALSE	Heet	Hheu	FALSE	FALSE	TRUE	FALSE	FALSE	FALSE
HeliconiiniSplit	Herd	Hheu	Hmel	2743	11	17	0.782977	0.00695138	0.0344642	0.0428921	1.94975e-07	9.73979e-12	0.805108	Herd	Hheu	FALSE	Herd	Hmel	FALSE	FALSE	FALSE	FALSE	FALSE	FALSE
HeliconiiniSplit	Hheu	Hmel	Hpet	10	17	2712	0.714327	0.00692335	0.046671	0.0328443	1.58917e-07	1.08135e-11	0.886916	Hheu	Hpet	FALSE	Hheu	Hpet	FALSE	FALSE	TRUE	FALSE	FALSE	FALSE
HeliconiiniSplit	Hher	Hheu	Hmel	2767	12	17	0.838577	0.00691827	0.0435585	0.0391358	7.92666e-08	1.11872e-11	1	Hher	Hheu	FALSE	Hher	Hheu	FALSE	FALSE	TRUE	FALSE	FALSE	FALSE
HeliconiiniSplit	Hhec	Hheu	Hmel	2755	10	16	0.782977	0.00696119	0.0318613	0.0367081	1.72342e-06	4.20112e-11	0.743183	Hhec	Hheu	FALSE	Hhec	Hmel	FALSE	FALSE	FALSE	FALSE	FALSE	FALSE
HeliconiiniSplit	Hheu	Hhor	Hmel	9	2667	17	0.635305	0.00690653	0.0299164	0.0360385	1.56904e-06	8.28076e-12	0.746479	Hheu	Hhor	FALSE	Hhor	Hmel	FALSE	FALSE	FALSE	FALSE	FALSE	FALSE
HeliconiiniSplit	Hcly	Hheu	Hmel	2471	9	16	0.709946	0.00687498	0.0372901	0.0411702	8.77744e-07	2.8648e-11	0.905892	Hcly	Hheu	FALSE	Hcly	Hmel	FALSE	FALSE	FALSE	FALSE	FALSE	FALSE
HeliconiiniSplit	Hheu	Hmel	Htel	8	19	2780	0.30833	0.00697178	0.0385603	0.032695	5.79927e-06	7.11237e-13	0.861907	Hheu	Htel	FALSE	Hheu	Htel	FALSE	FALSE	TRUE	FALSE	FALSE	FALSE
HeliconiiniSplit	Elyb	Hheu	Hmel	2108	2	2	1	0.00700241	0.0592314	0.057168	0.0168386	0.015823	1	Elyb	Hmel	FALSE	Elyb	Hmel	FALSE	FALSE	TRUE	FALSE	FALSE	FALSE
HeliconiiniSplit	Etal	Hheu	Hmel	2778	4	4	1	0.00725401	0.077897	0.0439272	0.000748891	0.000706778	0.460878	Etal	Hheu	FALSE	Etal	Hheu	FALSE	FALSE	TRUE	FALSE	FALSE	FALSE
HeliconiiniSplit	Eali	Hheu	Hmel	1734	3	5	0.895892	0.00715508	0.0417481	0.0528906	0.00371226	0.00015718	0.664378	Eali	Hheu	FALSE	Eali	Hmel	FALSE	FALSE	FALSE	FALSE	FALSE	FALSE
HeliconiiniSplit	Evib	Hheu	Hmel	2522	5	5	1	0.00710656	0.046243	0.0648403	0.000178844	0.000146668	0.633238	Evib	Hheu	FALSE	Evib	Hheu	FALSE	FALSE	TRUE	FALSE	FALSE	FALSE
HeliconiiniSplit	Elam	Hheu	Hmel	2098	1	3	0.804066	0.00718599	0.0509826	0.0356899	0.090805	0.00339809	0.850181	Elam	Hheu	FALSE	Elam	Hheu	FALSE	FALSE	TRUE	FALSE	FALSE	FALSE
HeliconiiniSplit	Eisa	Hheu	Hmel	2757	3	6	0.804066	0.00723053	0.0661751	0.0515205	0.00370863	3.43356e-05	1	Eisa	Hheu	FALSE	Eisa	Hheu	FALSE	FALSE	TRUE	FALSE	FALSE	FALSE
HeliconiiniSplit	Avcr	Hheu	Hmel	2728	2	4	0.860299	0.00717284	0.0723618	0.0546615	0.0168033	0.000681188	0.6822	Avcr	Hheu	FALSE	Avcr	Hheu	FALSE	FALSE	TRUE	FALSE	FALSE	FALSE
HeliconiiniSplit	Avpe	Hheu	Hmel	2538	2	4	0.860299	0.00710029	0.0711112	0.0541567	0.0168373	0.000685057	0.6822	Avpe	Hheu	FALSE	Avpe	Hheu	FALSE	FALSE	TRUE	FALSE	FALSE	FALSE
HeliconiiniSplit	Avfl	Hheu	Hmel	2729	2	4	0.860299	0.00717988	0.0605979	0.0648724	0.0169158	0.000670173	0.972676	Avfl	Hheu	FALSE	Avfl	Hmel	FALSE	FALSE	FALSE	FALSE	FALSE	FALSE
HeliconiiniSplit	Djun	Hheu	Hmel	2774	2	5	0.782977	0.00721665	0.0547058	0.0667784	0.0170367	0.000146038	0.993454	Djun	Hheu	FALSE	Djun	Hmel	FALSE	FALSE	FALSE	FALSE	FALSE	FALSE
HeliconiiniSplit	Hheu	Hmel	Ptel	1	3	2736	0.804066	0.00728684	0.0617875	0.0708987	0.0904809	0.00316461	0.850181	Hheu	Ptel	FALSE	Hmel	Ptel	FALSE	FALSE	FALSE	FALSE	FALSE	FALSE
HeliconiiniSplit	Diul	Hheu	Hmel	2741	2	5	0.782977	0.00716619	0.0720367	0.0713974	0.0168228	0.000145246	0.993454	Diul	Hheu	FALSE	Diul	Hheu	FALSE	FALSE	TRUE	FALSE	FALSE	FALSE
HeliconiiniSplit	Dpha	Hheu	Hmel	2760	2	4	0.860299	0.00724319	0.0567521	0.076955	0.0169513	0.000662996	0.6822	Dpha	Hheu	FALSE	Dpha	Hmel	FALSE	FALSE	FALSE	FALSE	FALSE	FALSE
HeliconiiniSplit	Hatt	Hhel	Hheu	426	406	1921	0.897532	0.00564472	0.00976442	0.00854173	6.31408e-53	7.94043e-41	0.0770811	Hhel	Hheu	FALSE	Hhel	Hheu	FALSE	FALSE	TRUE	FALSE	FALSE	FALSE
HeliconiiniSplit	Helv	Hhel	Hheu	494	489	1754	0.981675	0.00586785	0.00899225	0.00874717	4.14766e-39	9.88928e-44	1	Hhel	Hheu	FALSE	Hhel	Hheu	FALSE	FALSE	TRUE	FALSE	FALSE	FALSE
HeliconiiniSplit	Hhel	Hheu	Hpar	481	1789	521	0.743005	0.00586036	0.00907134	0.00876587	3.4608e-39	1.74433e-37	0.850181	Hhel	Hheu	FALSE	Hhel	Hheu	FALSE	FALSE	TRUE	FALSE	FALSE	FALSE
HeliconiiniSplit	Heth	Hhel	Hheu	719	458	1453	8.86905e-13	0.00859291	0.0111725	0.00888485	2.21736e-17	0.153754	3.99141e-10	Hhel	Hheu	TRUE	Hhel	Hheu	TRUE	TRUE	TRUE	FALSE	FALSE	FALSE
HeliconiiniSplit	Hhel	Hheu	Hism	521	1146	1125	1.3606e-47	0.00830909	0.0104576	0.00835181	1.27542e-14	0.847372	3.97642e-13	Hhel	Hheu	TRUE	Hhel	Hheu	TRUE	TRUE	TRUE	FALSE	FALSE	FALSE
HeliconiiniSplit	Hhel	Hheu	Hnum	492	1202	1104	3.04511e-50	0.00742167	0.00909284	0.00853422	3.30887e-09	9.13276e-11	0.554951	Hhel	Hheu	TRUE	Hhel	Hheu	FALSE	FALSE	TRUE	FALSE	FALSE	FALSE
HeliconiiniSplit	Hbes	Hhel	Hheu	1263	443	1022	4.47125e-49	0.0089558	0.0104447	0.00882744	2.45816e-07	0.903945	8.46288e-07	Hbes	Hhel	TRUE	Hbes	Hhel	TRUE	TRUE	TRUE	FALSE	FALSE	FALSE
HeliconiiniSplit	Hhel	Hheu	Hnat	384	720	1672	1.87068e-22	0.00921806	0.0116776	0.0103223	7.4685e-16	6.52108e-11	0.00765484	Hhel	Hnat	TRUE	Hhel	Hnat	TRUE	TRUE	TRUE	FALSE	FALSE	FALSE
HeliconiiniSplit	Hhel	Hheu	Hwal	22	18	2699	0.909928	0.00990075	0.0243883	0.0312036	4.80556e-08	1.62405e-12	0.335879	Hheu	Hwal	FALSE	Hhel	Hwal	FALSE	FALSE	FALSE	FALSE	FALSE	FALSE
HeliconiiniSplit	Hbur	Hhel	Hheu	2746	24	14	0.606555	0.0100034	0.0257304	0.0290607	6.63637e-07	1.60402e-12	0.750777	Hbur	Hheu	FALSE	Hbur	Hhel	FALSE	FALSE	FALSE	FALSE	FALSE	FALSE
HeliconiiniSplit	Hege	Hhel	Hheu	2744	24	20	0.911803	0.00997831	0.0198376	0.0278338	5.29014e-07	3.81023e-13	0.254797	Hege	Hheu	FALSE	Hege	Hhel	FALSE	FALSE	FALSE	FALSE	FALSE	FALSE
HeliconiiniSplit	Hdor	Hhel	Hheu	2728	18	26	0.769235	0.00998337	0.0325527	0.0294697	8.95815e-12	1.75882e-15	0.618876	Hdor	Hhel	FALSE	Hdor	Hhel	FALSE	FALSE	TRUE	FALSE	FALSE	FALSE
HeliconiiniSplit	Hhel	Hheu	Hxan	17	25	2726	0.765344	0.00997584	0.0274101	0.0240759	7.99046e-11	1.06573e-13	0.604648	Hhel	Hxan	FALSE	Hhel	Hxan	FALSE	FALSE	TRUE	FALSE	FALSE	FALSE
HeliconiiniSplit	Hhel	Hheu	Hhie	13	16	2396	0.924745	0.00981169	0.0265531	0.0281201	4.79836e-06	1.56251e-09	0.642609	Hhel	Hhie	FALSE	Hheu	Hhie	FALSE	FALSE	FALSE	FALSE	FALSE	FALSE
HeliconiiniSplit	Hheb	Hhel	Hheu	2660	17	18	0.978307	0.00989015	0.0236148	0.0281735	2.12418e-09	3.18811e-08	0.801257	Hheb	Hhel	FALSE	Hheb	Hheu	FALSE	FALSE	FALSE	FALSE	FALSE	FALSE
HeliconiiniSplit	Haoe	Hhel	Hheu	2687	21	22	0.983865	0.00989675	0.0377055	0.0348478	1.06968e-13	3.87918e-14	0.928245	Haoe	Hhel	FALSE	Haoe	Hhel	FALSE	FALSE	TRUE	FALSE	FALSE	FALSE
HeliconiiniSplit	Hhel	Hheu	Hsap	13	10	2714	0.909928	0.0100636	0.0538086	0.02638	4.89673e-06	3.98829e-08	1	Hheu	Hsap	FALSE	Hheu	Hsap	FALSE	FALSE	TRUE	FALSE	FALSE	FALSE
HeliconiiniSplit	Hhel	Hheu	Hhew	18	9	2751	0.545181	0.010052	0.0429113	0.0301507	3.64227e-05	2.81868e-09	0.806393	Hheu	Hhew	FALSE	Hheu	Hhew	FALSE	FALSE	TRUE	FALSE	FALSE	FALSE
HeliconiiniSplit	Hcon	Hhel	Hheu	2751	17	10	0.714327	0.0100138	0.0524527	0.0337883	3.66796e-06	3.54603e-10	0.907609	Hcon	Hheu	FALSE	Hcon	Hheu	FALSE	FALSE	TRUE	FALSE	FALSE	FALSE
HeliconiiniSplit	Hele	Hhel	Hheu	2714	15	9	0.765344	0.00995861	0.0680254	0.0334707	1.57137e-05	4.40418e-09	1	Hele	Hheu	FALSE	Hele	Hheu	FALSE	FALSE	TRUE	FALSE	FALSE	FALSE
HeliconiiniSplit	Hant	Hhel	Hheu	2682	13	8	0.80253	0.00999905	0.0392398	0.0276847	2.43231e-05	6.23992e-06	0.975535	Hant	Hheu	FALSE	Hant	Hheu	FALSE	FALSE	TRUE	FALSE	FALSE	FALSE
HeliconiiniSplit	Hhel	Hheu	Hsar	13	12	2730	0.970724	0.00993329	0.0416819	0.0346937	1.35686e-06	3.682e-08	0.810514	Hheu	Hsar	FALSE	Hheu	Hsar	FALSE	FALSE	TRUE	FALSE	FALSE	FALSE
HeliconiiniSplit	Hhel	Hheu	Hleu	16	9	2614	0.709946	0.00994727	0.0500767	0.0362268	1.73937e-06	1.2019e-10	0.849636	Hheu	Hleu	FALSE	Hheu	Hleu	FALSE	FALSE	TRUE	FALSE	FALSE	FALSE
HeliconiiniSplit	Hhel	Hheu	Hric	14	6	2519	0.505728	0.00983045	0.0729153	0.033177	4.75927e-05	6.09909e-09	0.816061	Hheu	Hric	FALSE	Hheu	Hric	FALSE	FALSE	TRUE	FALSE	FALSE	FALSE
HeliconiiniSplit	Hdem	Hhel	Hheu	2760	18	10	0.661792	0.00999193	0.0376619	0.0290057	1.07513e-06	1.19736e-09	0.997735	Hdem	Hheu	FALSE	Hdem	Hheu	FALSE	FALSE	TRUE	FALSE	FALSE	FALSE
HeliconiiniSplit	Hert	Hhel	Hheu	2762	19	11	0.688434	0.00998964	0.0555018	0.0298931	8.7919e-06	2.05906e-08	0.953678	Hert	Hheu	FALSE	Hert	Hheu	FALSE	FALSE	TRUE	FALSE	FALSE	FALSE
HeliconiiniSplit	Hhel	Hheu	Hper	19	11	2704	0.688434	0.00992009	0.0391505	0.0356584	8.98896e-08	1.06167e-11	0.922851	Hheu	Hper	FALSE	Hheu	Hper	FALSE	FALSE	TRUE	FALSE	FALSE	FALSE
HeliconiiniSplit	Hcha	Hhel	Hheu	2774	20	12	0.703186	0.00998036	0.0444149	0.0327279	2.25091e-08	7.56596e-10	0.988333	Hcha	Hheu	FALSE	Hcha	Hheu	FALSE	FALSE	TRUE	FALSE	FALSE	FALSE
HeliconiiniSplit	Hhel	Hheu	Hhim	19	12	2760	0.746302	0.00996737	0.048969	0.0294409	4.9712e-08	1.18844e-08	0.857989	Hheu	Hhim	FALSE	Hheu	Hhim	FALSE	FALSE	TRUE	FALSE	FALSE	FALSE
HeliconiiniSplit	Hhel	Hheu	Hlat	16	9	2555	0.709946	0.00999383	0.0666694	0.0287848	3.28394e-06	1.35512e-06	0.824505	Hheu	Hlat	FALSE	Hheu	Hlat	FALSE	FALSE	TRUE	FALSE	FALSE	FALSE
HeliconiiniSplit	Heet	Hhel	Hheu	2396	13	8	0.80253	0.0098858	0.0326095	0.0272708	5.83027e-06	5.02361e-06	0.994166	Heet	Hheu	FALSE	Heet	Hheu	FALSE	FALSE	TRUE	FALSE	FALSE	FALSE
HeliconiiniSplit	Herd	Hhel	Hheu	2724	13	12	0.970724	0.00993208	0.0417862	0.0307863	3.80843e-08	1.34129e-05	0.810514	Herd	Hheu	FALSE	Herd	Hheu	FALSE	FALSE	TRUE	FALSE	FALSE	FALSE
HeliconiiniSplit	Hhel	Hheu	Hpet	13	12	2707	0.970724	0.0100542	0.0504425	0.0312989	2.73391e-08	1.65784e-06	1	Hheu	Hpet	FALSE	Hheu	Hpet	FALSE	FALSE	TRUE	FALSE	FALSE	FALSE
HeliconiiniSplit	Hhel	Hher	Hheu	15	2762	12	0.911803	0.0100865	0.0500785	0.0307232	1.50385e-07	1.08769e-07	0.987436	Hher	Hheu	FALSE	Hher	Hheu	FALSE	FALSE	TRUE	FALSE	FALSE	FALSE
HeliconiiniSplit	Hhec	Hhel	Hheu	2742	16	9	0.709946	0.0100617	0.0233825	0.0309275	7.1582e-05	2.64159e-07	0.639668	Hhec	Hheu	FALSE	Hhec	Hhel	FALSE	FALSE	FALSE	FALSE	FALSE	FALSE
HeliconiiniSplit	Hhel	Hheu	Hhor	15	12	2658	0.911803	0.0099593	0.0471196	0.0361495	1.73344e-07	3.10097e-10	0.531213	Hheu	Hhor	FALSE	Hheu	Hhor	FALSE	FALSE	TRUE	FALSE	FALSE	FALSE
HeliconiiniSplit	Hcly	Hhel	Hheu	2461	14	8	0.740228	0.00998967	0.0275264	0.0334874	2.14098e-05	5.40143e-08	0.886916	Hcly	Hheu	FALSE	Hcly	Hhel	FALSE	FALSE	FALSE	FALSE	FALSE	FALSE
HeliconiiniSplit	Hhel	Hheu	Htel	17	10	2774	0.714327	0.0100487	0.0589955	0.0285174	8.67432e-07	3.34569e-08	0.870707	Hheu	Htel	FALSE	Hheu	Htel	FALSE	FALSE	TRUE	FALSE	FALSE	FALSE
HeliconiiniSplit	Etal	Hhel	Hheu	2765	4	5	0.957582	0.0102032	0.0473537	0.0749863	0.00078152	0.000142342	0.792879	Etal	Hhel	FALSE	Etal	Hheu	FALSE	FALSE	FALSE	FALSE	FALSE	FALSE
HeliconiiniSplit	Eali	Hhel	Hheu	1724	3	4	0.943757	0.00992925	0.0525944	0.0496874	0.00348597	0.000675829	0.993454	Eali	Hhel	FALSE	Eali	Hhel	FALSE	FALSE	TRUE	FALSE	FALSE	FALSE
HeliconiiniSplit	Evib	Hhel	Hheu	2509	3	5	0.895892	0.0101528	0.0690941	0.0465169	0.00346622	0.000154311	0.784584	Evib	Hhel	FALSE	Evib	Hhel	FALSE	FALSE	TRUE	FALSE	FALSE	FALSE
HeliconiiniSplit	Elam	Hhel	Hheu	2083	2	3	0.936031	0.0101072	0.0492228	0.048801	0.0170733	0.00317338	1	Elam	Hhel	FALSE	Elam	Hhel	FALSE	FALSE	TRUE	FALSE	FALSE	FALSE
HeliconiiniSplit	Eisa	Hhel	Hheu	2736	4	6	0.909928	0.0101255	0.0500258	0.071011	0.000766363	3.36715e-05	0.907689	Eisa	Hhel	FALSE	Eisa	Hheu	FALSE	FALSE	FALSE	FALSE	FALSE	FALSE
HeliconiiniSplit	Avcr	Hhel	Hheu	2719	2	5	0.782977	0.0101014	0.0765057	0.0655107	0.0167139	0.000140989	0.886916	Avcr	Hhel	FALSE	Avcr	Hhel	FALSE	FALSE	TRUE	FALSE	FALSE	FALSE
HeliconiiniSplit	Avpe	Hhel	Hheu	2519	1	5	0.597512	0.0100449	0.108333	0.064906	0.0900682	0.000143577	0.741527	Avpe	Hhel	FALSE	Avpe	Hhel	FALSE	FALSE	TRUE	FALSE	FALSE	FALSE
HeliconiiniSplit	Avfl	Hhel	Hheu	2721	2	4	0.860299	0.0101359	0.0838328	0.0620353	0.0166281	0.000655232	0.6822	Avfl	Hhel	FALSE	Avfl	Hhel	FALSE	FALSE	TRUE	FALSE	FALSE	FALSE
HeliconiiniSplit	Djun	Hhel	Hheu	2751	4	4	1	0.0100814	0.0744053	0.0733213	0.000720548	0.000643177	1	Djun	Hhel	FALSE	Djun	Hhel	FALSE	FALSE	TRUE	FALSE	FALSE	FALSE
HeliconiiniSplit	Hhel	Hheu	Ptel	3	2	2722	0.936031	0.0102056	0.0613238	0.079887	0.0167301	0.00306174	0.784584	Hheu	Ptel	FALSE	Hhel	Ptel	FALSE	FALSE	FALSE	FALSE	FALSE	FALSE
HeliconiiniSplit	Diul	Hhel	Hheu	2721	3	4	0.943757	0.0101706	0.0914714	0.0701183	0.00339327	0.000651974	0.639668	Diul	Hhel	FALSE	Diul	Hhel	FALSE	FALSE	TRUE	FALSE	FALSE	FALSE
HeliconiiniSplit	Dpha	Hhel	Hheu	2742	2	3	0.936031	0.0101735	0.0802682	0.0618373	0.0166721	0.00310653	0.972676	Dpha	Hhel	FALSE	Dpha	Hhel	FALSE	FALSE	TRUE	FALSE	FALSE	FALSE
HeliconiiniSplit	Hhel	Hheu	Pdid	2	2	2727	1	0.010191	0.0854111	0.0949797	0.0166281	0.0154047	0.922851	Hheu	Pdid	FALSE	Hheu	Pdid	FALSE	FALSE	TRUE	FALSE	FALSE	FALSE
HeliconiiniSplit	Hatt	Helv	Hheu	530	535	1665	0.983865	0.00653013	0.00838123	0.00944804	4.61746e-17	4.45596e-37	0.00699953	Hatt	Hheu	FALSE	Helv	Hheu	TRUE	FALSE	FALSE	FALSE	FALSE	FALSE
HeliconiiniSplit	Hatt	Hheu	Hpar	534	1693	556	0.907135	0.00645101	0.00850764	0.00932393	2.48526e-21	1.43987e-35	0.125268	Hatt	Hheu	FALSE	Hheu	Hpar	FALSE	FALSE	FALSE	FALSE	FALSE	FALSE
HeliconiiniSplit	Hatt	Heth	Hheu	483	702	1444	5.2778e-09	0.0089646	0.0108008	0.00936902	2.12313e-10	0.0316945	0.000449496	Hatt	Hheu	TRUE	Hatt	Hheu	TRUE	TRUE	TRUE	FALSE	FALSE	FALSE
HeliconiiniSplit	Hatt	Hheu	Hism	527	1139	1120	6.65198e-46	0.00874373	0.00982737	0.00906145	1.67868e-05	0.310757	0.0144738	Hatt	Hheu	TRUE	Hatt	Hheu	TRUE	TRUE	TRUE	FALSE	FALSE	FALSE
HeliconiiniSplit	Hatt	Hheu	Hnum	500	1175	1115	3.74677e-50	0.00781727	0.00879168	0.00890875	0.000366686	1.06214e-09	0.745404	Hatt	Hheu	TRUE	Hheu	Hnum	FALSE	FALSE	FALSE	FALSE	FALSE	FALSE
HeliconiiniSplit	Hatt	Hbes	Hheu	470	1259	991	5.86605e-40	0.00935129	0.0103243	0.00924271	0.00091556	0.885058	0.00960728	Hatt	Hbes	TRUE	Hatt	Hbes	TRUE	TRUE	TRUE	FALSE	FALSE	FALSE
HeliconiiniSplit	Hatt	Hheu	Hnat	381	732	1657	3.78747e-24	0.00970917	0.0117437	0.0106144	5.68217e-10	2.6463e-08	0.194738	Hatt	Hnat	TRUE	Hatt	Hnat	FALSE	FALSE	TRUE	FALSE	FALSE	FALSE
HeliconiiniSplit	Hatt	Hheu	Hwal	16	19	2700	0.936031	0.0103776	0.0323932	0.0262238	2.40669e-09	1.17021e-07	0.515915	Hatt	Hwal	FALSE	Hatt	Hwal	FALSE	FALSE	TRUE	FALSE	FALSE	FALSE
HeliconiiniSplit	Hatt	Hbur	Hheu	17	2743	16	0.976103	0.0104306	0.0234885	0.0282637	5.79536e-06	2.10732e-08	0.85003	Hbur	Hheu	FALSE	Hatt	Hbur	FALSE	FALSE	FALSE	FALSE	FALSE	FALSE
HeliconiiniSplit	Hatt	Hege	Hheu	19	2746	17	0.957582	0.0104134	0.0227494	0.0249708	2.56414e-08	1.35931e-07	0.986603	Hege	Hheu	FALSE	Hatt	Hege	FALSE	FALSE	FALSE	FALSE	FALSE	FALSE
HeliconiiniSplit	Hatt	Hdor	Hheu	18	2726	23	0.87828	0.01036	0.0306691	0.0270297	2.4923e-10	1.09483e-11	0.792879	Hatt	Hdor	FALSE	Hatt	Hdor	FALSE	FALSE	TRUE	FALSE	FALSE	FALSE
HeliconiiniSplit	Hatt	Hheu	Hxan	16	23	2728	0.792429	0.010373	0.0266883	0.0276297	1.50482e-09	5.45991e-11	0.750092	Hatt	Hxan	FALSE	Hheu	Hxan	FALSE	FALSE	FALSE	FALSE	FALSE	FALSE
HeliconiiniSplit	Hatt	Hheu	Hhie	12	13	2402	0.970724	0.0102544	0.0199928	0.0276747	0.000468862	2.38143e-08	0.970188	Hatt	Hhie	FALSE	Hheu	Hhie	FALSE	FALSE	FALSE	FALSE	FALSE	FALSE
HeliconiiniSplit	Hatt	Hheb	Hheu	11	2657	21	0.521279	0.0103371	0.0246728	0.0182727	4.3966e-06	8.26271e-07	0.558891	Hatt	Hheb	FALSE	Hatt	Hheb	FALSE	FALSE	TRUE	FALSE	FALSE	FALSE
HeliconiiniSplit	Haoe	Hatt	Hheu	2684	18	19	0.979412	0.0103557	0.034526	0.0333952	1.24477e-11	1.16406e-10	0.933281	Haoe	Hatt	FALSE	Haoe	Hatt	FALSE	FALSE	TRUE	FALSE	FALSE	FALSE
HeliconiiniSplit	Hatt	Hheu	Hsap	8	10	2714	0.936031	0.0104195	0.0234625	0.0332048	1.69867e-05	1.55965e-06	0.691265	Hatt	Hsap	FALSE	Hheu	Hsap	FALSE	FALSE	FALSE	FALSE	FALSE	FALSE
HeliconiiniSplit	Hatt	Hheu	Hhew	12	10	2753	0.93885	0.0104063	0.0287004	0.0296733	5.29217e-06	5.25198e-06	1	Hheu	Hhew	FALSE	Hatt	Hhew	FALSE	FALSE	FALSE	FALSE	FALSE	FALSE
HeliconiiniSplit	Hatt	Hcon	Hheu	9	2752	12	0.907135	0.0104496	0.0289	0.0277111	6.07358e-06	1.80024e-05	0.964243	Hatt	Hcon	FALSE	Hatt	Hcon	FALSE	FALSE	TRUE	FALSE	FALSE	FALSE
HeliconiiniSplit	Hatt	Hele	Hheu	8	2715	9	0.970724	0.0104435	0.0314133	0.0279469	7.66674e-06	0.00100154	0.847151	Hatt	Hele	FALSE	Hatt	Hele	FALSE	FALSE	TRUE	FALSE	FALSE	FALSE
HeliconiiniSplit	Hant	Hatt	Hheu	2684	7	8	0.970724	0.010401	0.0214679	0.0332895	0.00539871	1.40237e-05	0.697978	Hant	Hatt	FALSE	Hant	Hheu	FALSE	FALSE	FALSE	FALSE	FALSE	FALSE
HeliconiiniSplit	Hatt	Hheu	Hsar	9	11	2732	0.936031	0.0103838	0.0297417	0.0311296	5.53137e-06	2.23249e-06	1	Hatt	Hsar	FALSE	Hheu	Hsar	FALSE	FALSE	FALSE	FALSE	FALSE	FALSE
HeliconiiniSplit	Hatt	Hheu	Hleu	10	8	2616	0.936031	0.0104343	0.0341603	0.0317894	5.98269e-06	1.79097e-07	1	Hheu	Hleu	FALSE	Hheu	Hleu	FALSE	FALSE	TRUE	FALSE	FALSE	FALSE
HeliconiiniSplit	Hatt	Hheu	Hric	11	4	2525	0.499745	0.0103204	0.0385862	0.0379365	0.000983356	3.73239e-08	1	Hheu	Hric	FALSE	Hheu	Hric	FALSE	FALSE	TRUE	FALSE	FALSE	FALSE
HeliconiiniSplit	Hatt	Hdem	Hheu	13	2755	11	0.94161	0.0103856	0.0256096	0.0275018	1.95679e-05	2.03199e-07	0.953148	Hdem	Hheu	FALSE	Hatt	Hdem	FALSE	FALSE	FALSE	FALSE	FALSE	FALSE
HeliconiiniSplit	Hatt	Hert	Hheu	13	2761	12	0.970724	0.0103705	0.0273663	0.0264988	9.17612e-07	1.41099e-05	0.993454	Hert	Hheu	FALSE	Hert	Hheu	FALSE	FALSE	TRUE	FALSE	FALSE	FALSE
HeliconiiniSplit	Hatt	Hheu	Hper	12	12	2698	1	0.0103104	0.0322951	0.0341735	3.05563e-08	1.27517e-08	0.879458	Hatt	Hper	FALSE	Hheu	Hper	FALSE	FALSE	FALSE	FALSE	FALSE	FALSE
HeliconiiniSplit	Hatt	Hcha	Hheu	13	2773	13	1	0.0103908	0.0307886	0.0324848	1.80181e-06	4.46927e-09	0.99083	Hatt	Hcha	FALSE	Hcha	Hheu	FALSE	FALSE	FALSE	FALSE	FALSE	FALSE
HeliconiiniSplit	Hatt	Hheu	Hhim	12	13	2761	0.970724	0.0103976	0.0265584	0.0338416	0.000143544	6.68436e-09	0.838713	Hatt	Hhim	FALSE	Hheu	Hhim	FALSE	FALSE	FALSE	FALSE	FALSE	FALSE
HeliconiiniSplit	Hatt	Hheu	Hlat	10	7	2557	0.895892	0.0103932	0.0401455	0.0242032	2.18135e-05	0.00221205	0.72742	Hheu	Hlat	FALSE	Hheu	Hlat	FALSE	FALSE	TRUE	FALSE	FALSE	FALSE
HeliconiiniSplit	Hatt	Heet	Hheu	11	2401	8	0.897532	0.0102499	0.0311684	0.0324105	1.2915e-05	4.08623e-06	0.972676	Heet	Hheu	FALSE	Hatt	Heet	FALSE	FALSE	FALSE	FALSE	FALSE	FALSE
HeliconiiniSplit	Hatt	Herd	Hheu	8	2730	12	0.840746	0.0104064	0.0275379	0.0345676	0.000493958	5.32272e-08	0.840958	Hatt	Herd	FALSE	Herd	Hheu	FALSE	FALSE	FALSE	FALSE	FALSE	FALSE
HeliconiiniSplit	Hatt	Hheu	Hpet	8	11	2709	0.897532	0.010448	0.0284525	0.0285757	0.000365212	7.62229e-06	0.907158	Hatt	Hpet	FALSE	Hheu	Hpet	FALSE	FALSE	FALSE	FALSE	FALSE	FALSE
HeliconiiniSplit	Hatt	Hher	Hheu	11	2760	10	0.970724	0.010415	0.0309453	0.0298682	2.21672e-06	2.52073e-06	0.964609	Hher	Hheu	FALSE	Hher	Hheu	FALSE	FALSE	TRUE	FALSE	FALSE	FALSE
HeliconiiniSplit	Hatt	Hhec	Hheu	11	2739	11	1	0.0104079	0.0314546	0.0312655	7.87318e-05	6.77915e-07	1	Hhec	Hheu	FALSE	Hhec	Hheu	FALSE	FALSE	TRUE	FALSE	FALSE	FALSE
HeliconiiniSplit	Hatt	Hheu	Hhor	9	12	2658	0.907135	0.0103725	0.0367355	0.0268647	8.50388e-07	1.59678e-05	0.66147	Hatt	Hhor	FALSE	Hatt	Hhor	FALSE	FALSE	TRUE	FALSE	FALSE	FALSE
HeliconiiniSplit	Hatt	Hcly	Hheu	9	2462	10	0.970724	0.0103325	0.0331464	0.030401	2.93606e-05	7.79427e-07	0.991062	Hatt	Hcly	FALSE	Hatt	Hcly	FALSE	FALSE	TRUE	FALSE	FALSE	FALSE
HeliconiiniSplit	Hatt	Hheu	Htel	12	10	2769	0.93885	0.0104411	0.0285025	0.0260451	4.18023e-07	1.35794e-05	0.826614	Hheu	Htel	FALSE	Hheu	Htel	FALSE	FALSE	TRUE	FALSE	FALSE	FALSE
HeliconiiniSplit	Etal	Hatt	Hheu	2763	2	2	1	0.0105664	0.063461	0.0530604	0.0166721	0.0155818	0.922851	Etal	Hheu	FALSE	Etal	Hheu	FALSE	FALSE	TRUE	FALSE	FALSE	FALSE
HeliconiiniSplit	Eali	Hatt	Hheu	1732	1	2	0.911803	0.0102665	0.0611788	0.0552533	0.0900682	0.0156714	1	Eali	Hatt	FALSE	Eali	Hatt	FALSE	FALSE	TRUE	FALSE	FALSE	FALSE
HeliconiiniSplit	Evib	Hatt	Hheu	2515	2	3	0.936031	0.0104832	0.0623095	0.044126	0.0166721	0.00329233	0.784584	Evib	Hatt	FALSE	Evib	Hatt	FALSE	FALSE	TRUE	FALSE	FALSE	FALSE
HeliconiiniSplit	Elam	Hatt	Hheu	2080	1	2	0.911803	0.010453	0.0698847	0.0490723	0.0900682	0.0158739	0.922851	Elam	Hatt	FALSE	Elam	Hatt	FALSE	FALSE	TRUE	FALSE	FALSE	FALSE
HeliconiiniSplit	Eisa	Hatt	Hheu	2736	3	2	0.936031	0.0104972	0.0456934	0.0594333	0.0167366	0.00308988	0.601774	Eisa	Hheu	FALSE	Eisa	Hatt	FALSE	FALSE	FALSE	FALSE	FALSE	FALSE
HeliconiiniSplit	Avcr	Hatt	Hheu	2718	1	2	0.911803	0.0105533	0.0819723	0.0688121	0.0900682	0.0156825	1	Avcr	Hatt	FALSE	Avcr	Hatt	FALSE	FALSE	TRUE	FALSE	FALSE	FALSE
HeliconiiniSplit	Avpe	Hatt	Hheu	2521	1	2	0.911803	0.0104444	0.0774994	0.0668254	0.0900682	0.0156881	1	Avpe	Hatt	FALSE	Avpe	Hatt	FALSE	FALSE	TRUE	FALSE	FALSE	FALSE
HeliconiiniSplit	Avfl	Hatt	Hheu	2723	1	1	1	0.0105325	0.0809918	0.080642	0.0900682	0.0865294	1	Avfl	Hheu	FALSE	Avfl	Hheu	FALSE	FALSE	TRUE	FALSE	FALSE	FALSE
HeliconiiniSplit	Djun	Hatt	Hheu	2749	2	2	1	0.0105002	0.0792006	0.062351	0.0166367	0.0154969	0.922851	Djun	Hheu	FALSE	Djun	Hheu	FALSE	FALSE	TRUE	FALSE	FALSE	FALSE
HeliconiiniSplit	Hatt	Hheu	Ptel	1	2	2723	0.911803	0.0105889	0.0787183	0.0573386	0.0900682	0.0155573	0.922851	Hatt	Ptel	FALSE	Hatt	Ptel	FALSE	FALSE	TRUE	FALSE	FALSE	FALSE
HeliconiiniSplit	Diul	Hatt	Hheu	2717	2	2	1	0.010467	0.0755478	0.0582742	0.0166382	0.0155293	0.741527	Diul	Hheu	FALSE	Diul	Hheu	FALSE	FALSE	TRUE	FALSE	FALSE	FALSE
HeliconiiniSplit	Dpha	Hatt	Hheu	2738	2	1	0.911803	0.0105128	0.0722093	0.0753954	0.0900682	0.0154195	1	Dpha	Hheu	FALSE	Dpha	Hatt	FALSE	FALSE	FALSE	FALSE	FALSE	FALSE
HeliconiiniSplit	Helv	Hheu	Hpar	330	2100	341	0.940466	0.00437688	0.00943796	0.00868097	1.07631e-70	5.58505e-53	0.0992349	Helv	Hheu	FALSE	Helv	Hheu	FALSE	FALSE	TRUE	FALSE	FALSE	FALSE
HeliconiiniSplit	Helv	Heth	Hheu	456	701	1453	1.81834e-11	0.00842092	0.0115817	0.00880475	6.1812e-25	0.176497	5.31459e-15	Helv	Hheu	TRUE	Helv	Hheu	TRUE	TRUE	TRUE	FALSE	FALSE	FALSE
HeliconiiniSplit	Helv	Hheu	Hism	527	1105	1139	4.74304e-44	0.00844281	0.0105165	0.00833015	2.50936e-14	0.786924	9.05389e-16	Helv	Hism	TRUE	Helv	Hism	TRUE	TRUE	TRUE	FALSE	FALSE	FALSE
HeliconiiniSplit	Helv	Hheu	Hnum	478	1209	1090	4.70398e-51	0.00728727	0.00909795	0.00840058	5.49264e-13	2.7928e-09	0.0438524	Helv	Hheu	TRUE	Helv	Hheu	TRUE	TRUE	TRUE	FALSE	FALSE	FALSE
HeliconiiniSplit	Hbes	Helv	Hheu	1276	460	973	1.69718e-39	0.00885463	0.0105967	0.00868484	3.75269e-10	0.850737	2.55911e-10	Hbes	Helv	TRUE	Hbes	Helv	TRUE	TRUE	TRUE	FALSE	FALSE	FALSE
HeliconiiniSplit	Helv	Hheu	Hnat	396	721	1641	8.55052e-21	0.00915569	0.0120532	0.0100972	4.39227e-18	1.11272e-08	5.88683e-05	Helv	Hnat	TRUE	Helv	Hnat	TRUE	TRUE	TRUE	FALSE	FALSE	FALSE
HeliconiiniSplit	Helv	Hheu	Hwal	25	18	2676	0.804066	0.00980147	0.0319828	0.0295947	8.90302e-11	3.92469e-13	0.98956	Hheu	Hwal	FALSE	Hheu	Hwal	FALSE	FALSE	TRUE	FALSE	FALSE	FALSE
HeliconiiniSplit	Hbur	Helv	Hheu	2724	25	14	0.52629	0.00991526	0.0310181	0.0272834	4.19956e-09	1.54155e-12	0.741527	Hbur	Hheu	FALSE	Hbur	Hheu	FALSE	FALSE	TRUE	FALSE	FALSE	FALSE
HeliconiiniSplit	Hege	Helv	Hheu	2723	25	20	0.895686	0.00986277	0.0256153	0.0252074	4.35887e-10	4.13665e-12	1	Hege	Hheu	FALSE	Hege	Hheu	FALSE	FALSE	TRUE	FALSE	FALSE	FALSE
HeliconiiniSplit	Hdor	Helv	Hheu	2706	26	18	0.769235	0.00986882	0.0283994	0.0300679	1.31185e-10	2.47568e-16	0.755249	Hdor	Hheu	FALSE	Hdor	Helv	FALSE	FALSE	FALSE	FALSE	FALSE	FALSE
HeliconiiniSplit	Helv	Hheu	Hxan	23	18	2707	0.87828	0.00988129	0.0232208	0.0268958	7.02435e-11	3.29948e-13	0.71791	Hheu	Hxan	FALSE	Helv	Hxan	FALSE	FALSE	FALSE	FALSE	FALSE	FALSE
HeliconiiniSplit	Helv	Hheu	Hhie	17	16	2376	0.976103	0.00977469	0.0296508	0.0243108	2.45249e-07	2.10562e-08	1	Hheu	Hhie	FALSE	Hheu	Hhie	FALSE	FALSE	TRUE	FALSE	FALSE	FALSE
HeliconiiniSplit	Helv	Hheb	Hheu	24	2634	17	0.80253	0.00979362	0.0282548	0.0215747	1.94855e-09	5.32459e-10	0.84995	Hheb	Hheu	FALSE	Hheb	Hheu	FALSE	FALSE	TRUE	FALSE	FALSE	FALSE
HeliconiiniSplit	Haoe	Helv	Hheu	2665	20	24	0.911803	0.00984523	0.0336282	0.0343406	6.24472e-13	1.41579e-14	1	Haoe	Helv	FALSE	Haoe	Hheu	FALSE	FALSE	FALSE	FALSE	FALSE	FALSE
HeliconiiniSplit	Helv	Hheu	Hsap	17	10	2687	0.714327	0.00986787	0.051548	0.0250325	1.42088e-07	7.10965e-10	0.0170292	Hheu	Hsap	FALSE	Hheu	Hsap	TRUE	FALSE	TRUE	FALSE	FALSE	FALSE
HeliconiiniSplit	Helv	Hheu	Hhew	21	10	2724	0.399589	0.00986877	0.0388914	0.0274569	1.64931e-07	1.69089e-10	0.165951	Hheu	Hhew	FALSE	Hheu	Hhew	FALSE	FALSE	TRUE	FALSE	FALSE	FALSE
HeliconiiniSplit	Hcon	Helv	Hheu	2729	20	10	0.490795	0.00987403	0.0436098	0.0289549	1.49804e-07	2.63486e-11	0.124635	Hcon	Hheu	FALSE	Hcon	Hheu	FALSE	FALSE	TRUE	FALSE	FALSE	FALSE
HeliconiiniSplit	Hele	Helv	Hheu	2696	16	10	0.782977	0.00985837	0.0522282	0.0280242	1.45835e-07	2.61717e-09	0.0933754	Hele	Hheu	FALSE	Hele	Hheu	FALSE	FALSE	TRUE	FALSE	FALSE	FALSE
HeliconiiniSplit	Hant	Helv	Hheu	2659	16	10	0.782977	0.00982236	0.0544939	0.0315647	2.03084e-05	2.12827e-09	0.121251	Hant	Hheu	FALSE	Hant	Hheu	FALSE	FALSE	TRUE	FALSE	FALSE	FALSE
HeliconiiniSplit	Helv	Hheu	Hsar	19	11	2705	0.688434	0.0098308	0.0368789	0.031356	5.65953e-08	5.73886e-11	0.58723	Hheu	Hsar	FALSE	Hheu	Hsar	FALSE	FALSE	TRUE	FALSE	FALSE	FALSE
HeliconiiniSplit	Helv	Hheu	Hleu	19	10	2588	0.581594	0.00982586	0.0433545	0.0332718	3.9366e-07	3.11378e-12	0.260507	Hheu	Hleu	FALSE	Hheu	Hleu	FALSE	FALSE	TRUE	FALSE	FALSE	FALSE
HeliconiiniSplit	Helv	Hheu	Hric	18	8	2494	0.405575	0.00976227	0.0524817	0.0310767	2.26351e-06	3.13352e-11	0.161608	Hheu	Hric	FALSE	Hheu	Hric	FALSE	FALSE	TRUE	FALSE	FALSE	FALSE
HeliconiiniSplit	Hdem	Helv	Hheu	2734	19	13	0.804066	0.00988035	0.0368043	0.0240613	3.19262e-09	7.66228e-10	0.123142	Hdem	Hheu	FALSE	Hdem	Hheu	FALSE	FALSE	TRUE	FALSE	FALSE	FALSE
HeliconiiniSplit	Helv	Hert	Hheu	21	2739	12	0.635305	0.00988912	0.0409782	0.0282885	2.85769e-06	1.52805e-10	0.408792	Hert	Hheu	FALSE	Hert	Hheu	FALSE	FALSE	TRUE	FALSE	FALSE	FALSE
HeliconiiniSplit	Helv	Hheu	Hper	20	13	2676	0.765344	0.00981735	0.0404882	0.0337986	3.85982e-09	3.76095e-12	0.488182	Hheu	Hper	FALSE	Hheu	Hper	FALSE	FALSE	TRUE	FALSE	FALSE	FALSE
HeliconiiniSplit	Hcha	Helv	Hheu	2750	22	13	0.661792	0.00986892	0.0436397	0.028731	2.95469e-09	6.7288e-11	0.309898	Hcha	Hheu	FALSE	Hcha	Hheu	FALSE	FALSE	TRUE	FALSE	FALSE	FALSE
HeliconiiniSplit	Helv	Hheu	Hhim	21	13	2733	0.714327	0.00986263	0.0439122	0.0308629	5.44908e-07	1.14393e-11	0.391955	Hheu	Hhim	FALSE	Hheu	Hhim	FALSE	FALSE	TRUE	FALSE	FALSE	FALSE
HeliconiiniSplit	Helv	Hheu	Hlat	16	11	2539	0.82746	0.00987175	0.0457874	0.0356259	8.06709e-06	2.86e-08	0.708059	Hheu	Hlat	FALSE	Hheu	Hlat	FALSE	FALSE	TRUE	FALSE	FALSE	FALSE
HeliconiiniSplit	Heet	Helv	Hheu	2378	17	9	0.635305	0.00979333	0.0439997	0.0310435	6.44264e-07	3.64328e-09	0.423124	Heet	Hheu	FALSE	Heet	Hheu	FALSE	FALSE	TRUE	FALSE	FALSE	FALSE
HeliconiiniSplit	Helv	Herd	Hheu	17	2698	11	0.782977	0.00982008	0.0415518	0.0279899	7.60018e-08	3.28673e-08	0.367208	Herd	Hheu	FALSE	Herd	Hheu	FALSE	FALSE	TRUE	FALSE	FALSE	FALSE
HeliconiiniSplit	Helv	Hheu	Hpet	18	12	2678	0.80253	0.00988709	0.0465976	0.027552	1.15731e-08	2.64429e-09	0.140453	Hheu	Hpet	FALSE	Hheu	Hpet	FALSE	FALSE	TRUE	FALSE	FALSE	FALSE
HeliconiiniSplit	Helv	Hher	Hheu	20	2738	11	0.609185	0.00991379	0.0466935	0.0311357	5.88214e-08	9.79869e-11	0.423124	Hher	Hheu	FALSE	Hher	Hheu	FALSE	FALSE	TRUE	FALSE	FALSE	FALSE
HeliconiiniSplit	Helv	Hhec	Hheu	16	2718	14	0.948862	0.0099027	0.0357439	0.0274035	5.21433e-09	2.57305e-08	0.419534	Hhec	Hheu	FALSE	Hhec	Hheu	FALSE	FALSE	TRUE	FALSE	FALSE	FALSE
HeliconiiniSplit	Helv	Hheu	Hhor	16	12	2636	0.889029	0.00985326	0.0365898	0.0350114	1.78488e-08	4.30335e-11	0.952818	Hheu	Hhor	FALSE	Hheu	Hhor	FALSE	FALSE	TRUE	FALSE	FALSE	FALSE
HeliconiiniSplit	Hcly	Helv	Hheu	2425	18	9	0.545181	0.00983264	0.0401284	0.0347915	4.90091e-07	3.55841e-10	0.285963	Hcly	Hheu	FALSE	Hcly	Hheu	FALSE	FALSE	TRUE	FALSE	FALSE	FALSE
HeliconiiniSplit	Helv	Hheu	Htel	18	12	2749	0.80253	0.00993974	0.0354622	0.0248851	2.97709e-06	8.88775e-11	0.522337	Hheu	Htel	FALSE	Hheu	Htel	FALSE	FALSE	TRUE	FALSE	FALSE	FALSE
HeliconiiniSplit	Elyb	Helv	Hheu	2075	2	3	0.936031	0.00999489	0.0718348	0.0548257	0.0167809	0.00318146	0.784584	Elyb	Helv	FALSE	Elyb	Helv	FALSE	FALSE	TRUE	FALSE	FALSE	FALSE
HeliconiiniSplit	Etal	Helv	Hheu	2743	4	7	0.840746	0.0100944	0.0483931	0.0625416	0.000766224	7.06163e-06	0.870271	Etal	Helv	FALSE	Etal	Hheu	FALSE	FALSE	FALSE	FALSE	FALSE	FALSE
HeliconiiniSplit	Eali	Helv	Hheu	1713	5	4	0.957582	0.00987808	0.0371616	0.0593154	0.000849109	0.000142952	0.339564	Eali	Hheu	FALSE	Eali	Helv	FALSE	FALSE	FALSE	FALSE	FALSE	FALSE
HeliconiiniSplit	Evib	Helv	Hheu	2484	5	6	0.964909	0.0100068	0.0676978	0.0495912	0.000161277	3.45281e-05	0.741527	Evib	Helv	FALSE	Evib	Helv	FALSE	FALSE	TRUE	FALSE	FALSE	FALSE
HeliconiiniSplit	Elam	Helv	Hheu	2060	2	3	0.936031	0.0100545	0.0502186	0.049553	0.0172107	0.00319905	1	Elam	Helv	FALSE	Elam	Helv	FALSE	FALSE	TRUE	FALSE	FALSE	FALSE
HeliconiiniSplit	Eisa	Helv	Hheu	2709	8	5	0.860299	0.010038	0.0547316	0.0533762	0.000259523	1.67381e-06	0.949824	Eisa	Hheu	FALSE	Eisa	Hheu	FALSE	FALSE	TRUE	FALSE	FALSE	FALSE
HeliconiiniSplit	Avcr	Helv	Hheu	2699	1	5	0.597512	0.0101793	0.0476059	0.064029	0.0906272	0.000144635	1	Avcr	Helv	FALSE	Avcr	Hheu	FALSE	FALSE	FALSE	FALSE	FALSE	FALSE
HeliconiiniSplit	Avfl	Helv	Hheu	2700	1	4	0.714327	0.0101576	0.0669878	0.0599003	0.0901004	0.000667435	0.972676	Avfl	Helv	FALSE	Avfl	Helv	FALSE	FALSE	TRUE	FALSE	FALSE	FALSE
HeliconiiniSplit	Djun	Helv	Hheu	2730	4	3	0.943757	0.01003	0.0608818	0.062929	0.00343324	0.000655127	0.993454	Djun	Hheu	FALSE	Djun	Helv	FALSE	FALSE	FALSE	FALSE	FALSE	FALSE
HeliconiiniSplit	Helv	Hheu	Ptel	2	2	2702	1	0.0102	0.0707808	0.0622619	0.0167407	0.0157739	0.922851	Hheu	Ptel	FALSE	Hheu	Ptel	FALSE	FALSE	TRUE	FALSE	FALSE	FALSE
HeliconiiniSplit	Diul	Helv	Hheu	2703	4	3	0.943757	0.0100524	0.0632901	0.0755619	0.00344522	0.000647434	0.784584	Diul	Hheu	FALSE	Diul	Helv	FALSE	FALSE	FALSE	FALSE	FALSE	FALSE
HeliconiiniSplit	Dpha	Helv	Hheu	2718	4	2	0.860299	0.0100899	0.0526404	0.076955	0.0168976	0.00064986	0.6822	Dpha	Hheu	FALSE	Dpha	Helv	FALSE	FALSE	FALSE	FALSE	FALSE	FALSE
HeliconiiniSplit	Heth	Hheu	Hpar	690	1508	463	6.54666e-10	0.00838609	0.0112744	0.00878685	3.64384e-19	0.0443596	6.5066e-10	Hheu	Hpar	TRUE	Hheu	Hpar	TRUE	TRUE	TRUE	FALSE	FALSE	FALSE
HeliconiiniSplit	Hheu	Hism	Hpar	1137	1152	539	7.0113e-46	0.00854419	0.0102997	0.00825976	8.30557e-12	0.607537	2.52033e-11	Hism	Hpar	TRUE	Hism	Hpar	TRUE	TRUE	TRUE	FALSE	FALSE	FALSE
HeliconiiniSplit	Hheu	Hnum	Hpar	1246	1087	497	3.23923e-47	0.00719607	0.009027	0.0083795	7.20523e-12	3.81893e-11	0.278292	Hheu	Hpar	TRUE	Hheu	Hpar	FALSE	FALSE	TRUE	FALSE	FALSE	FALSE
HeliconiiniSplit	Hbes	Hheu	Hpar	1305	991	466	1.08774e-40	0.00894369	0.0104951	0.00868609	3.40593e-08	0.980223	1.13656e-07	Hbes	Hpar	TRUE	Hbes	Hpar	TRUE	TRUE	TRUE	FALSE	FALSE	FALSE
HeliconiiniSplit	Hheu	Hnat	Hpar	735	1671	406	7.35171e-21	0.0092511	0.0119239	0.00997376	8.33017e-17	1.38924e-08	0.000278429	Hnat	Hpar	TRUE	Hnat	Hpar	TRUE	TRUE	TRUE	FALSE	FALSE	FALSE
HeliconiiniSplit	Hheu	Hpar	Hwal	22	24	2725	0.967491	0.00977925	0.0290748	0.0286806	2.34121e-12	1.67594e-12	0.922851	Hheu	Hwal	FALSE	Hheu	Hwal	FALSE	FALSE	TRUE	FALSE	FALSE	FALSE
HeliconiiniSplit	Hbur	Hheu	Hpar	2774	16	26	0.657615	0.00990159	0.0279363	0.0262335	9.37667e-10	2.8106e-13	0.962494	Hbur	Hheu	FALSE	Hbur	Hheu	FALSE	FALSE	TRUE	FALSE	FALSE	FALSE
HeliconiiniSplit	Hege	Hheu	Hpar	2775	21	25	0.911803	0.00985674	0.0240495	0.0241628	1.27867e-11	5.4795e-12	0.97729	Hege	Hheu	FALSE	Hege	Hpar	FALSE	FALSE	FALSE	FALSE	FALSE	FALSE
HeliconiiniSplit	Hdor	Hheu	Hpar	2754	26	23	0.93885	0.00987399	0.027868	0.0254609	1.85729e-14	7.17265e-14	0.630289	Hdor	Hpar	FALSE	Hdor	Hpar	FALSE	FALSE	TRUE	FALSE	FALSE	FALSE
HeliconiiniSplit	Hheu	Hpar	Hxan	25	21	2755	0.911803	0.00986869	0.026533	0.0211296	1.22888e-11	1.73045e-13	0.378446	Hpar	Hxan	FALSE	Hpar	Hxan	FALSE	FALSE	TRUE	FALSE	FALSE	FALSE
HeliconiiniSplit	Hheu	Hhie	Hpar	22	2415	14	0.719003	0.00973428	0.0242045	0.0213985	2.26224e-06	2.93146e-09	0.850181	Hhie	Hpar	FALSE	Hhie	Hpar	FALSE	FALSE	TRUE	FALSE	FALSE	FALSE
HeliconiiniSplit	Hheb	Hheu	Hpar	2683	21	23	0.964909	0.00978158	0.0193061	0.0235547	3.82025e-10	8.73329e-10	0.870271	Hheb	Hheu	FALSE	Hheb	Hpar	FALSE	FALSE	FALSE	FALSE	FALSE	FALSE
HeliconiiniSplit	Haoe	Hheu	Hpar	2717	22	22	1	0.00982938	0.0302133	0.0383423	2.49564e-13	2.63081e-14	0.94743	Haoe	Hheu	FALSE	Haoe	Hpar	FALSE	FALSE	FALSE	FALSE	FALSE	FALSE
HeliconiiniSplit	Hheu	Hpar	Hsap	11	17	2741	0.782977	0.00988333	0.0371015	0.0267905	1.19095e-07	5.03162e-10	0.231424	Hheu	Hsap	FALSE	Hheu	Hsap	FALSE	FALSE	TRUE	FALSE	FALSE	FALSE
HeliconiiniSplit	Hheu	Hhew	Hpar	10	2778	23	0.231273	0.0098963	0.0313371	0.0287453	7.47501e-07	1.07693e-11	0.918549	Hheu	Hhew	FALSE	Hheu	Hhew	FALSE	FALSE	TRUE	FALSE	FALSE	FALSE
HeliconiiniSplit	Hcon	Hheu	Hpar	2781	10	22	0.306098	0.00991333	0.0367799	0.0319818	5.2214e-07	1.14339e-12	0.848514	Hcon	Hheu	FALSE	Hcon	Hheu	FALSE	FALSE	TRUE	FALSE	FALSE	FALSE
HeliconiiniSplit	Hele	Hheu	Hpar	2744	9	19	0.446118	0.00987158	0.0373292	0.0312845	6.18753e-07	6.13892e-11	0.6348	Hele	Hheu	FALSE	Hele	Hheu	FALSE	FALSE	TRUE	FALSE	FALSE	FALSE
HeliconiiniSplit	Hant	Hheu	Hpar	2707	12	16	0.889029	0.00985007	0.0373606	0.0333418	2.80767e-06	2.43294e-09	0.775107	Hant	Hheu	FALSE	Hant	Hheu	FALSE	FALSE	TRUE	FALSE	FALSE	FALSE
HeliconiiniSplit	Hheu	Hpar	Hsar	12	19	2760	0.746302	0.00984394	0.0330199	0.0332956	2.949e-08	5.04782e-11	0.90008	Hheu	Hsar	FALSE	Hpar	Hsar	FALSE	FALSE	FALSE	FALSE	FALSE	FALSE
HeliconiiniSplit	Hheu	Hleu	Hpar	9	2641	21	0.269136	0.00986132	0.039767	0.0349368	5.66449e-07	2.15006e-13	0.442875	Hheu	Hleu	FALSE	Hheu	Hleu	FALSE	FALSE	TRUE	FALSE	FALSE	FALSE
HeliconiiniSplit	Hheu	Hpar	Hric	7	17	2542	0.354358	0.0097831	0.0378322	0.0294868	9.88247e-06	1.36107e-10	0.492013	Hheu	Hric	FALSE	Hheu	Hric	FALSE	FALSE	TRUE	FALSE	FALSE	FALSE
HeliconiiniSplit	Hdem	Hheu	Hpar	2788	13	20	0.765344	0.00989103	0.031525	0.0288798	9.68068e-09	7.52886e-11	0.922851	Hdem	Hheu	FALSE	Hdem	Hheu	FALSE	FALSE	TRUE	FALSE	FALSE	FALSE
HeliconiiniSplit	Hert	Hheu	Hpar	2791	13	21	0.714327	0.00989152	0.0281117	0.0329702	2.40601e-06	5.56918e-11	0.917715	Hert	Hheu	FALSE	Hert	Hpar	FALSE	FALSE	FALSE	FALSE	FALSE	FALSE
HeliconiiniSplit	Hheu	Hpar	Hper	14	21	2729	0.782977	0.00981735	0.0379505	0.0363216	9.4842e-10	6.56806e-13	0.554315	Hheu	Hper	FALSE	Hheu	Hper	FALSE	FALSE	TRUE	FALSE	FALSE	FALSE
HeliconiiniSplit	Hcha	Hheu	Hpar	2803	13	24	0.499745	0.00987988	0.0326962	0.0323689	6.29637e-09	3.82942e-12	0.92737	Hcha	Hheu	FALSE	Hcha	Hheu	FALSE	FALSE	TRUE	FALSE	FALSE	FALSE
HeliconiiniSplit	Hheu	Hhim	Hpar	13	2785	23	0.581594	0.00985688	0.0329361	0.0337383	6.932e-07	7.57771e-13	0.972676	Hheu	Hhim	FALSE	Hhim	Hpar	FALSE	FALSE	FALSE	FALSE	FALSE	FALSE
HeliconiiniSplit	Hheu	Hlat	Hpar	11	2578	18	0.739168	0.00988817	0.0324195	0.0372886	1.09995e-05	1.33671e-09	0.957519	Hheu	Hlat	FALSE	Hlat	Hpar	FALSE	FALSE	FALSE	FALSE	FALSE	FALSE
HeliconiiniSplit	Heet	Hheu	Hpar	2419	10	18	0.661792	0.0097782	0.0293739	0.0323736	3.98592e-07	5.92109e-09	0.922851	Heet	Hheu	FALSE	Heet	Hpar	FALSE	FALSE	FALSE	FALSE	FALSE	FALSE
HeliconiiniSplit	Herd	Hheu	Hpar	2750	12	18	0.80253	0.00985447	0.036878	0.0307205	1.5015e-08	2.0456e-08	0.698507	Herd	Hheu	FALSE	Herd	Hheu	FALSE	FALSE	TRUE	FALSE	FALSE	FALSE
HeliconiiniSplit	Hheu	Hpar	Hpet	13	19	2734	0.804066	0.00988823	0.0322122	0.0314288	6.25979e-09	5.6115e-10	0.983314	Hheu	Hpet	FALSE	Hheu	Hpet	FALSE	FALSE	TRUE	FALSE	FALSE	FALSE
HeliconiiniSplit	Hher	Hheu	Hpar	2789	12	21	0.635305	0.00992063	0.034203	0.0320014	2.33875e-08	6.13239e-11	0.875611	Hher	Hheu	FALSE	Hher	Hheu	FALSE	FALSE	TRUE	FALSE	FALSE	FALSE
HeliconiiniSplit	Hhec	Hheu	Hpar	2769	12	20	0.703186	0.00991421	0.0330609	0.0311224	1.9373e-08	6.72291e-11	0.751472	Hhec	Hheu	FALSE	Hhec	Hheu	FALSE	FALSE	TRUE	FALSE	FALSE	FALSE
HeliconiiniSplit	Hheu	Hhor	Hpar	12	2685	18	0.80253	0.00985697	0.0288393	0.035527	4.22652e-08	5.0091e-12	0.423124	Hheu	Hhor	FALSE	Hhor	Hpar	FALSE	FALSE	FALSE	FALSE	FALSE	FALSE
HeliconiiniSplit	Hcly	Hheu	Hpar	2480	10	19	0.581594	0.00985337	0.0346539	0.0350238	5.91772e-07	6.68389e-11	0.802838	Hcly	Hheu	FALSE	Hcly	Hpar	FALSE	FALSE	FALSE	FALSE	FALSE	FALSE
HeliconiiniSplit	Hheu	Hpar	Htel	12	20	2800	0.703186	0.00994989	0.0259072	0.0289416	7.15253e-06	9.58561e-12	0.851542	Hheu	Htel	FALSE	Hpar	Htel	FALSE	FALSE	FALSE	FALSE	FALSE	FALSE
HeliconiiniSplit	Elyb	Hheu	Hpar	2125	3	1	0.804066	0.00991679	0.074586	0.0555436	0.0900682	0.00315013	0.850181	Elyb	Hpar	FALSE	Elyb	Hpar	FALSE	FALSE	TRUE	FALSE	FALSE	FALSE
HeliconiiniSplit	Etal	Hheu	Hpar	2800	5	4	0.957582	0.0100954	0.0442127	0.051893	0.000773	0.000144457	0.792879	Etal	Hpar	FALSE	Etal	Hheu	FALSE	FALSE	FALSE	FALSE	FALSE	FALSE
HeliconiiniSplit	Eali	Hheu	Hpar	1744	2	5	0.782977	0.0097861	0.0501594	0.054365	0.0167808	0.000143144	0.993454	Eali	Hheu	FALSE	Eali	Hpar	FALSE	FALSE	FALSE	FALSE	FALSE	FALSE
HeliconiiniSplit	Evib	Hheu	Hpar	2540	6	4	0.909928	0.00999349	0.062091	0.0581482	0.000740746	3.04763e-05	0.907689	Evib	Hpar	FALSE	Evib	Hpar	FALSE	FALSE	TRUE	FALSE	FALSE	FALSE
HeliconiiniSplit	Elam	Hheu	Hpar	2106	3	3	1	0.00999903	0.0539704	0.0472036	0.00343394	0.00323452	0.937692	Elam	Hheu	FALSE	Elam	Hheu	FALSE	FALSE	TRUE	FALSE	FALSE	FALSE
HeliconiiniSplit	Eisa	Hheu	Hpar	2769	4	7	0.840746	0.0100478	0.0669319	0.0493888	0.000742298	7.442e-06	0.870271	Eisa	Hheu	FALSE	Eisa	Hheu	FALSE	FALSE	TRUE	FALSE	FALSE	FALSE
HeliconiiniSplit	Avcr	Hheu	Hpar	2754	3	2	0.936031	0.0101506	0.0462799	0.0691785	0.0170095	0.00313044	0.784584	Avcr	Hpar	FALSE	Avcr	Hheu	FALSE	FALSE	FALSE	FALSE	FALSE	FALSE
HeliconiiniSplit	Avpe	Hheu	Hpar	2553	3	1	0.804066	0.0100496	0.0411222	0.0687906	0.0907483	0.00314319	0.850181	Avpe	Hpar	FALSE	Avpe	Hheu	FALSE	FALSE	FALSE	FALSE	FALSE	FALSE
HeliconiiniSplit	Avfl	Hheu	Hpar	2752	2	2	1	0.0101013	0.0540941	0.0755122	0.0168899	0.0154715	0.741527	Avfl	Hpar	FALSE	Avfl	Hheu	FALSE	FALSE	FALSE	FALSE	FALSE	FALSE
HeliconiiniSplit	Djun	Hheu	Hpar	2789	1	5	0.597512	0.0100215	0.0560749	0.0667784	0.0901164	0.000140803	1	Djun	Hheu	FALSE	Djun	Hpar	FALSE	FALSE	FALSE	FALSE	FALSE	FALSE
HeliconiiniSplit	Hheu	Hpar	Ptel	2	2	2756	1	0.0101845	0.0613611	0.0707808	0.0168439	0.0154969	0.741527	Hheu	Ptel	FALSE	Hheu	Ptel	FALSE	FALSE	TRUE	FALSE	FALSE	FALSE
HeliconiiniSplit	Diul	Hheu	Hpar	2756	2	4	0.860299	0.0100471	0.0653921	0.068994	0.0167558	0.000652702	0.972676	Diul	Hheu	FALSE	Diul	Hpar	FALSE	FALSE	FALSE	FALSE	FALSE	FALSE
HeliconiiniSplit	Dpha	Hheu	Hpar	2773	2	3	0.936031	0.0101024	0.0652397	0.0789853	0.0167135	0.00309419	0.972676	Dpha	Hheu	FALSE	Dpha	Hpar	FALSE	FALSE	FALSE	FALSE	FALSE	FALSE
HeliconiiniSplit	Hheu	Hpar	Pdid	1	1	2765	1	0.0101969	0.0668724	0.065661	0.0900682	0.0869001	1	Hpar	Pdid	FALSE	Hpar	Pdid	FALSE	FALSE	TRUE	FALSE	FALSE	FALSE
HeliconiiniSplit	Heth	Hheu	Hism	576	1143	943	1.63842e-19	0.0101455	0.0103485	0.0105927	0.839353	0.247638	0.670734	Heth	Hheu	TRUE	Hheu	Hism	FALSE	FALSE	FALSE	FALSE	FALSE	FALSE
HeliconiiniSplit	Heth	Hheu	Hnum	589	1154	923	3.01708e-16	0.00925425	0.0093904	0.0105651	0.974015	3.92648e-08	0.000185444	Heth	Hheu	TRUE	Hheu	Hnum	TRUE	TRUE	FALSE	FALSE	FALSE	FALSE
HeliconiiniSplit	Hbes	Heth	Hheu	1057	483	1066	5.44266e-46	0.010409	0.0107502	0.010952	0.63158	0.167841	0.88484	Heth	Hheu	TRUE	Hbes	Hheu	FALSE	FALSE	FALSE	FALSE	FALSE	FALSE
HeliconiiniSplit	Heth	Hheu	Hnat	411	748	1492	1.53218e-21	0.0115059	0.0118887	0.0120478	0.201738	0.000679926	0.486318	Heth	Hnat	TRUE	Hheu	Hnat	FALSE	FALSE	FALSE	FALSE	FALSE	FALSE
HeliconiiniSplit	Heth	Hheu	Hwal	21	21	2582	1	0.0120848	0.029016	0.0331059	4.69489e-09	8.92995e-12	0.90746	Hheu	Hwal	FALSE	Hheu	Hwal	FALSE	FALSE	TRUE	FALSE	FALSE	FALSE
HeliconiiniSplit	Hbur	Heth	Hheu	2619	22	15	0.782977	0.0121905	0.0328662	0.0265631	9.86036e-09	1.46775e-08	0.548751	Hbur	Hheu	FALSE	Hbur	Hheu	FALSE	FALSE	TRUE	FALSE	FALSE	FALSE
HeliconiiniSplit	Hege	Heth	Hheu	2617	22	19	0.936031	0.0121121	0.0343395	0.0257626	3.7556e-10	2.64128e-07	0.649483	Hege	Hheu	FALSE	Hege	Hheu	FALSE	FALSE	TRUE	FALSE	FALSE	FALSE
HeliconiiniSplit	Hdor	Heth	Hheu	2598	21	22	0.983865	0.0120691	0.0309932	0.03344	2.04942e-12	5.70606e-13	1	Hdor	Heth	FALSE	Hdor	Hheu	FALSE	FALSE	FALSE	FALSE	FALSE	FALSE
HeliconiiniSplit	Heth	Hheu	Hxan	20	21	2602	0.982498	0.012096	0.0263231	0.0293152	9.06342e-10	5.8895e-12	0.969221	Heth	Hxan	FALSE	Hheu	Hxan	FALSE	FALSE	FALSE	FALSE	FALSE	FALSE
HeliconiiniSplit	Heth	Hheu	Hhie	13	20	2315	0.765344	0.0120282	0.0244163	0.0280502	4.51365e-06	3.0785e-10	1	Heth	Hhie	FALSE	Hheu	Hhie	FALSE	FALSE	FALSE	FALSE	FALSE	FALSE
HeliconiiniSplit	Heth	Hheb	Hheu	20	2550	21	0.982498	0.0120536	0.0235676	0.0261166	2.5679e-07	1.55906e-09	0.843924	Heth	Hheb	FALSE	Hheb	Hheu	FALSE	FALSE	FALSE	FALSE	FALSE	FALSE
HeliconiiniSplit	Haoe	Heth	Hheu	2566	18	20	0.962077	0.0120811	0.0334654	0.0415828	1.11313e-10	1.84422e-12	0.587916	Haoe	Heth	FALSE	Haoe	Hheu	FALSE	FALSE	FALSE	FALSE	FALSE	FALSE
HeliconiiniSplit	Heth	Hheu	Hsap	12	13	2581	0.970724	0.0121221	0.0275854	0.0410601	1.11956e-06	2.19582e-08	0.307692	Heth	Hsap	FALSE	Hheu	Hsap	FALSE	FALSE	FALSE	FALSE	FALSE	FALSE
HeliconiiniSplit	Heth	Hheu	Hhew	15	12	2625	0.911803	0.0121135	0.0453669	0.0321637	1.61871e-07	5.03384e-09	0.737568	Hheu	Hhew	FALSE	Hheu	Hhew	FALSE	FALSE	TRUE	FALSE	FALSE	FALSE
HeliconiiniSplit	Hcon	Heth	Hheu	2628	16	11	0.82746	0.0121462	0.0466647	0.0332786	5.57038e-07	8.79926e-09	0.800685	Hcon	Hheu	FALSE	Hcon	Hheu	FALSE	FALSE	TRUE	FALSE	FALSE	FALSE
HeliconiiniSplit	Hele	Heth	Hheu	2600	14	9	0.804066	0.0121427	0.0391222	0.0306437	1.95952e-06	1.75821e-07	0.773262	Hele	Hheu	FALSE	Hele	Hheu	FALSE	FALSE	TRUE	FALSE	FALSE	FALSE
HeliconiiniSplit	Hant	Heth	Hheu	2569	14	10	0.860299	0.0121402	0.0406801	0.0354372	7.50566e-07	8.25604e-08	0.786885	Hant	Hheu	FALSE	Hant	Hheu	FALSE	FALSE	TRUE	FALSE	FALSE	FALSE
HeliconiiniSplit	Heth	Hheu	Hsar	15	14	2607	0.97377	0.0120962	0.0412552	0.0315608	9.61445e-09	1.70358e-08	0.900813	Hheu	Hsar	FALSE	Hheu	Hsar	FALSE	FALSE	TRUE	FALSE	FALSE	FALSE
HeliconiiniSplit	Heth	Hheu	Hleu	15	11	2508	0.87828	0.0121208	0.0452739	0.0334989	6.89957e-08	2.57971e-09	0.873479	Hheu	Hleu	FALSE	Hheu	Hleu	FALSE	FALSE	TRUE	FALSE	FALSE	FALSE
HeliconiiniSplit	Heth	Hheu	Hric	15	7	2417	0.561992	0.0119736	0.0432621	0.0331169	1.81376e-05	1.10616e-08	0.6822	Hheu	Hric	FALSE	Hheu	Hric	FALSE	FALSE	TRUE	FALSE	FALSE	FALSE
HeliconiiniSplit	Hdem	Heth	Hheu	2629	15	15	1	0.0121508	0.0297124	0.0390587	1.51325e-06	2.04406e-09	0.873041	Hdem	Hheu	FALSE	Hdem	Heth	FALSE	FALSE	FALSE	FALSE	FALSE	FALSE
HeliconiiniSplit	Hert	Heth	Hheu	2636	15	14	0.97377	0.0121288	0.0358971	0.0283552	1.20614e-08	1.27936e-06	0.702631	Hert	Hheu	FALSE	Hert	Hheu	FALSE	FALSE	TRUE	FALSE	FALSE	FALSE
HeliconiiniSplit	Heth	Hheu	Hper	17	13	2587	0.895892	0.0121087	0.0468059	0.0342634	1.06868e-08	1.12092e-09	0.639741	Hheu	Hper	FALSE	Hheu	Hper	FALSE	FALSE	TRUE	FALSE	FALSE	FALSE
HeliconiiniSplit	Hcha	Heth	Hheu	2642	17	15	0.955173	0.0121312	0.0391336	0.0300815	1.07401e-09	3.11545e-07	0.678619	Hcha	Hheu	FALSE	Hcha	Hheu	FALSE	FALSE	TRUE	FALSE	FALSE	FALSE
HeliconiiniSplit	Heth	Hheu	Hhim	16	14	2629	0.948862	0.012118	0.0411119	0.0300562	2.78088e-09	2.81777e-08	0.359761	Hheu	Hhim	FALSE	Hheu	Hhim	FALSE	FALSE	TRUE	FALSE	FALSE	FALSE
HeliconiiniSplit	Heth	Hheu	Hlat	15	9	2437	0.765344	0.0121212	0.0427998	0.0344951	3.05798e-06	4.96586e-07	0.847771	Hheu	Hlat	FALSE	Hheu	Hlat	FALSE	FALSE	TRUE	FALSE	FALSE	FALSE
HeliconiiniSplit	Heet	Heth	Hheu	2301	14	10	0.860299	0.0120634	0.0327189	0.0338898	1.0126e-06	6.84999e-07	0.99083	Heet	Hheu	FALSE	Heet	Heth	FALSE	FALSE	FALSE	FALSE	FALSE	FALSE
HeliconiiniSplit	Herd	Heth	Hheu	2598	14	12	0.943757	0.0120905	0.0477078	0.0316406	5.67335e-08	5.18083e-06	0.573162	Herd	Hheu	FALSE	Herd	Hheu	FALSE	FALSE	TRUE	FALSE	FALSE	FALSE
HeliconiiniSplit	Heth	Hheu	Hpet	14	13	2590	0.972571	0.0121627	0.0370884	0.0306353	1.95014e-08	2.49898e-06	0.864354	Hheu	Hpet	FALSE	Hheu	Hpet	FALSE	FALSE	TRUE	FALSE	FALSE	FALSE
HeliconiiniSplit	Heth	Hher	Hheu	15	2632	14	0.97377	0.0121942	0.0385549	0.0336852	1.25666e-08	2.76119e-07	0.979331	Hher	Hheu	FALSE	Hher	Hheu	FALSE	FALSE	TRUE	FALSE	FALSE	FALSE
HeliconiiniSplit	Heth	Hhec	Hheu	16	2611	13	0.924745	0.0121684	0.0431449	0.0331728	2.23576e-08	1.2011e-07	0.756273	Hhec	Hheu	FALSE	Hhec	Hheu	FALSE	FALSE	TRUE	FALSE	FALSE	FALSE
HeliconiiniSplit	Heth	Hheu	Hhor	13	13	2546	1	0.0120765	0.0363106	0.0390057	4.4238e-09	2.76179e-08	0.892073	Heth	Hhor	FALSE	Hheu	Hhor	FALSE	FALSE	FALSE	FALSE	FALSE	FALSE
HeliconiiniSplit	Hcly	Heth	Hheu	2374	12	13	0.970724	0.0121407	0.0323377	0.0426653	5.64869e-06	1.41051e-08	0.778634	Hcly	Heth	FALSE	Hcly	Hheu	FALSE	FALSE	FALSE	FALSE	FALSE	FALSE
HeliconiiniSplit	Heth	Hheu	Htel	15	13	2640	0.943757	0.0121758	0.0340458	0.0282752	3.17589e-08	2.47122e-08	0.812879	Hheu	Htel	FALSE	Hheu	Htel	FALSE	FALSE	TRUE	FALSE	FALSE	FALSE
HeliconiiniSplit	Elyb	Heth	Hheu	2019	1	3	0.804066	0.0120732	0.074586	0.0796532	0.0900682	0.003119	1	Elyb	Heth	FALSE	Elyb	Hheu	FALSE	FALSE	FALSE	FALSE	FALSE	FALSE
HeliconiiniSplit	Etal	Heth	Hheu	2642	1	6	0.446118	0.0123431	0.0380953	0.0690577	0.0932235	3.24004e-05	0.698507	Etal	Heth	FALSE	Etal	Hheu	FALSE	FALSE	FALSE	FALSE	FALSE	FALSE
HeliconiiniSplit	Eali	Heth	Hheu	1682	1	4	0.714327	0.0120737	0.0560174	0.071797	0.0901018	0.00066249	1	Eali	Heth	FALSE	Eali	Hheu	FALSE	FALSE	FALSE	FALSE	FALSE	FALSE
HeliconiiniSplit	Evib	Heth	Hheu	2419	2	7	0.581594	0.0122031	0.0499679	0.0657248	0.0170905	7.23762e-06	0.741527	Evib	Heth	FALSE	Evib	Hheu	FALSE	FALSE	FALSE	FALSE	FALSE	FALSE
HeliconiiniSplit	Eisa	Heth	Hheu	2620	3	6	0.804066	0.0123104	0.0505714	0.0712351	0.00367805	3.63685e-05	0.877694	Eisa	Heth	FALSE	Eisa	Hheu	FALSE	FALSE	FALSE	FALSE	FALSE	FALSE
HeliconiiniSplit	Avcr	Heth	Hheu	2603	1	4	0.714327	0.0123649	0.0476059	0.0961186	0.0908707	0.000659812	0.972676	Avcr	Heth	FALSE	Avcr	Hheu	FALSE	FALSE	FALSE	FALSE	FALSE	FALSE
HeliconiiniSplit	Avfl	Heth	Hheu	2601	1	3	0.804066	0.0123523	0.0669878	0.101321	0.0901127	0.00309425	1	Avfl	Heth	FALSE	Avfl	Hheu	FALSE	FALSE	FALSE	FALSE	FALSE	FALSE
HeliconiiniSplit	Djun	Heth	Hheu	2633	3	3	1	0.0122774	0.0690851	0.0967729	0.00343313	0.00308136	0.937692	Djun	Hheu	FALSE	Djun	Heth	FALSE	FALSE	FALSE	FALSE	FALSE	FALSE
HeliconiiniSplit	Heth	Hheu	Ptel	1	2	2605	0.911803	0.0124571	0.0771057	0.0649482	0.0901004	0.0157647	0.922851	Heth	Ptel	FALSE	Heth	Ptel	FALSE	FALSE	TRUE	FALSE	FALSE	FALSE
HeliconiiniSplit	Diul	Heth	Hheu	2601	2	4	0.860299	0.0123271	0.0811301	0.0839706	0.0167266	0.000656455	0.972676	Diul	Heth	FALSE	Diul	Hheu	FALSE	FALSE	FALSE	FALSE	FALSE	FALSE
HeliconiiniSplit	Dpha	Heth	Hheu	2622	2	3	0.936031	0.0123621	0.089267	0.0935597	0.0167107	0.0031055	0.972676	Dpha	Heth	FALSE	Dpha	Hheu	FALSE	FALSE	FALSE	FALSE	FALSE	FALSE
HeliconiiniSplit	Hheu	Hism	Hnum	1626	621	589	0.840746	0.00689616	0.0104785	0.00939489	3.40259e-55	4.35624e-27	0.00423554	Hheu	Hnum	FALSE	Hheu	Hnum	TRUE	FALSE	TRUE	FALSE	FALSE	FALSE
HeliconiiniSplit	Hbes	Hheu	Hism	822	1368	570	4.12667e-10	0.00864219	0.0103399	0.0107181	8.87577e-12	2.48325e-21	0.529391	Hheu	Hism	TRUE	Hbes	Hheu	FALSE	FALSE	FALSE	FALSE	FALSE	FALSE
HeliconiiniSplit	Hheu	Hism	Hnat	941	481	1390	4.63673e-32	0.0105627	0.011238	0.0104727	0.00179152	0.260713	0.153715	Hism	Hnat	TRUE	Hism	Hnat	FALSE	FALSE	TRUE	FALSE	FALSE	FALSE
HeliconiiniSplit	Hheu	Hism	Hwal	20	20	2733	1	0.0109353	0.0250255	0.0299595	1.37003e-08	7.50559e-11	0.946861	Hism	Hwal	FALSE	Hism	Hwal	FALSE	FALSE	TRUE	FALSE	FALSE	FALSE
HeliconiiniSplit	Hbur	Hheu	Hism	2780	15	22	0.782977	0.0110368	0.0213646	0.0249407	7.81797e-06	9.67773e-10	1	Hbur	Hheu	FALSE	Hbur	Hism	FALSE	FALSE	FALSE	FALSE	FALSE	FALSE
HeliconiiniSplit	Hege	Hheu	Hism	2784	16	22	0.824325	0.0110292	0.0202309	0.0222252	2.97526e-07	2.57484e-08	1	Hege	Hheu	FALSE	Hege	Hism	FALSE	FALSE	FALSE	FALSE	FALSE	FALSE
HeliconiiniSplit	Hdor	Hheu	Hism	2764	19	23	0.911803	0.0110122	0.0217243	0.0313053	7.09035e-09	2.17253e-13	0.171796	Hdor	Hheu	FALSE	Hdor	Hism	FALSE	FALSE	FALSE	FALSE	FALSE	FALSE
HeliconiiniSplit	Hheu	Hism	Hxan	19	19	2764	1	0.0110085	0.0210188	0.0259629	5.79369e-08	2.03199e-10	0.838866	Hheu	Hxan	FALSE	Hheu	Hxan	FALSE	FALSE	TRUE	FALSE	FALSE	FALSE
HeliconiiniSplit	Hheu	Hhie	Hism	10	2426	19	0.581594	0.0109095	0.0257418	0.0239761	1.83013e-06	7.10505e-06	0.924312	Hheu	Hhie	FALSE	Hheu	Hhie	FALSE	FALSE	TRUE	FALSE	FALSE	FALSE
HeliconiiniSplit	Hheb	Hheu	Hism	2696	17	18	0.978307	0.0110051	0.0192966	0.0194942	1.21562e-06	1.18691e-06	0.801257	Hheb	Hheu	FALSE	Hheb	Hism	FALSE	FALSE	FALSE	FALSE	FALSE	FALSE
HeliconiiniSplit	Haoe	Hheu	Hism	2725	19	18	0.979412	0.0109642	0.0313782	0.0349566	7.29929e-11	8.4271e-11	0.417216	Haoe	Hism	FALSE	Haoe	Hheu	FALSE	FALSE	FALSE	FALSE	FALSE	FALSE
HeliconiiniSplit	Hheu	Hism	Hsap	6	14	2749	0.505728	0.0110086	0.0308484	0.0245258	6.87274e-05	3.35653e-08	0.726764	Hheu	Hsap	FALSE	Hheu	Hsap	FALSE	FALSE	TRUE	FALSE	FALSE	FALSE
HeliconiiniSplit	Hheu	Hhew	Hism	6	2788	18	0.152085	0.0110549	0.0280179	0.0261756	0.000113771	1.00307e-08	0.825887	Hheu	Hhew	FALSE	Hheu	Hhew	FALSE	FALSE	TRUE	FALSE	FALSE	FALSE
HeliconiiniSplit	Hcon	Hheu	Hism	2790	8	16	0.597512	0.0110409	0.0260356	0.0272924	0.00102077	5.91937e-09	1	Hcon	Hheu	FALSE	Hcon	Hism	FALSE	FALSE	FALSE	FALSE	FALSE	FALSE
HeliconiiniSplit	Hele	Hheu	Hism	2755	7	13	0.714327	0.0110556	0.0255303	0.0297872	0.00252121	7.11711e-08	1	Hele	Hheu	FALSE	Hele	Hism	FALSE	FALSE	FALSE	FALSE	FALSE	FALSE
HeliconiiniSplit	Hant	Hheu	Hism	2718	5	14	0.340919	0.0110355	0.0320194	0.0346242	0.000268265	1.87589e-06	0.883477	Hant	Hheu	FALSE	Hant	Hism	FALSE	FALSE	FALSE	FALSE	FALSE	FALSE
HeliconiiniSplit	Hheu	Hism	Hsar	8	15	2770	0.688434	0.0109483	0.0262466	0.0335889	9.39138e-06	1.17276e-09	0.877694	Hheu	Hsar	FALSE	Hism	Hsar	FALSE	FALSE	FALSE	FALSE	FALSE	FALSE
HeliconiiniSplit	Hheu	Hism	Hleu	6	16	2650	0.302556	0.0110589	0.0323171	0.0338858	6.92542e-05	4.0534e-10	0.874711	Hheu	Hleu	FALSE	Hism	Hleu	FALSE	FALSE	FALSE	FALSE	FALSE	FALSE
HeliconiiniSplit	Hheu	Hism	Hric	6	12	2545	0.703186	0.0109093	0.0337905	0.0265582	5.1991e-05	2.62045e-07	0.703909	Hheu	Hric	FALSE	Hheu	Hric	FALSE	FALSE	TRUE	FALSE	FALSE	FALSE
HeliconiiniSplit	Hdem	Hheu	Hism	2796	8	17	0.503504	0.0110412	0.022885	0.0281562	0.00111238	4.32024e-09	0.943219	Hdem	Hheu	FALSE	Hdem	Hism	FALSE	FALSE	FALSE	FALSE	FALSE	FALSE
HeliconiiniSplit	Hert	Hheu	Hism	2803	9	15	0.765344	0.0110427	0.026901	0.029594	3.95457e-06	3.55437e-06	1	Hert	Hheu	FALSE	Hert	Hism	FALSE	FALSE	FALSE	FALSE	FALSE	FALSE
HeliconiiniSplit	Hheu	Hism	Hper	9	17	2742	0.635305	0.0109904	0.030159	0.033736	8.70178e-07	3.76449e-10	0.884296	Hheu	Hper	FALSE	Hism	Hper	FALSE	FALSE	FALSE	FALSE	FALSE	FALSE
HeliconiiniSplit	Hcha	Hheu	Hism	2812	10	17	0.714327	0.0110417	0.0317967	0.0280864	2.73329e-07	4.46804e-08	0.815558	Hcha	Hheu	FALSE	Hcha	Hheu	FALSE	FALSE	TRUE	FALSE	FALSE	FALSE
HeliconiiniSplit	Hheu	Hhim	Hism	11	2795	16	0.82746	0.0110245	0.0309907	0.0299117	1.23963e-07	4.77649e-08	0.784584	Hheu	Hhim	FALSE	Hheu	Hhim	FALSE	FALSE	TRUE	FALSE	FALSE	FALSE
HeliconiiniSplit	Hheu	Hism	Hlat	8	13	2587	0.80253	0.0110614	0.0285867	0.0301102	5.60269e-06	1.31866e-05	0.826614	Hheu	Hlat	FALSE	Hism	Hlat	FALSE	FALSE	FALSE	FALSE	FALSE	FALSE
HeliconiiniSplit	Heet	Hheu	Hism	2432	6	14	0.505728	0.0109336	0.0284517	0.0304202	7.85818e-05	9.78912e-09	1	Heet	Hheu	FALSE	Heet	Hism	FALSE	FALSE	FALSE	FALSE	FALSE	FALSE
HeliconiiniSplit	Herd	Hheu	Hism	2758	10	12	0.93885	0.0109877	0.0325131	0.0275798	2.7631e-07	1.13134e-06	0.727407	Herd	Hheu	FALSE	Herd	Hheu	FALSE	FALSE	TRUE	FALSE	FALSE	FALSE
HeliconiiniSplit	Hheu	Hism	Hpet	11	13	2744	0.94161	0.0110361	0.0304705	0.0259248	1.00152e-05	1.37776e-07	0.741527	Hheu	Hpet	FALSE	Hheu	Hpet	FALSE	FALSE	TRUE	FALSE	FALSE	FALSE
HeliconiiniSplit	Hher	Hheu	Hism	2799	9	14	0.804066	0.0110537	0.0327547	0.0294276	1.07374e-06	2.60399e-08	0.636098	Hher	Hheu	FALSE	Hher	Hheu	FALSE	FALSE	TRUE	FALSE	FALSE	FALSE
HeliconiiniSplit	Hhec	Hheu	Hism	2777	9	15	0.765344	0.0110634	0.0380404	0.0252133	9.72146e-07	2.43925e-06	0.3158	Hhec	Hheu	FALSE	Hhec	Hheu	FALSE	FALSE	TRUE	FALSE	FALSE	FALSE
HeliconiiniSplit	Hheu	Hhor	Hism	9	2695	14	0.804066	0.01099	0.0283661	0.0319224	0.000327567	9.98267e-10	0.935168	Hheu	Hhor	FALSE	Hhor	Hism	FALSE	FALSE	FALSE	FALSE	FALSE	FALSE
HeliconiiniSplit	Hcly	Hheu	Hism	2492	5	15	0.244249	0.0109913	0.0325588	0.0356324	0.000381632	1.3423e-09	0.909602	Hcly	Hheu	FALSE	Hcly	Hism	FALSE	FALSE	FALSE	FALSE	FALSE	FALSE
HeliconiiniSplit	Hheu	Hism	Htel	7	17	2808	0.354358	0.011091	0.028173	0.0246908	2.9297e-05	1.85757e-08	0.826614	Hheu	Htel	FALSE	Hheu	Htel	FALSE	FALSE	TRUE	FALSE	FALSE	FALSE
HeliconiiniSplit	Etal	Hheu	Hism	2803	3	3	1	0.0111395	0.0501628	0.047897	0.00339985	0.00312829	0.937692	Etal	Hheu	FALSE	Etal	Hheu	FALSE	FALSE	TRUE	FALSE	FALSE	FALSE
HeliconiiniSplit	Eali	Hheu	Hism	1756	1	4	0.714327	0.0108923	0.0532504	0.0578094	0.0900682	0.000651099	0.972676	Eali	Hheu	FALSE	Eali	Hism	FALSE	FALSE	FALSE	FALSE	FALSE	FALSE
HeliconiiniSplit	Evib	Hheu	Hism	2543	3	3	1	0.0110743	0.0446401	0.0481551	0.00348758	0.00313424	1	Evib	Hism	FALSE	Evib	Hheu	FALSE	FALSE	FALSE	FALSE	FALSE	FALSE
HeliconiiniSplit	Elam	Hheu	Hism	2112	2	1	0.911803	0.0110548	0.0411736	0.0561309	0.0904445	0.0155822	0.922851	Elam	Hism	FALSE	Elam	Hheu	FALSE	FALSE	FALSE	FALSE	FALSE	FALSE
HeliconiiniSplit	Eisa	Hheu	Hism	2773	4	4	1	0.011052	0.0680698	0.0501516	0.000725883	0.000651433	1	Eisa	Hheu	FALSE	Eisa	Hheu	FALSE	FALSE	TRUE	FALSE	FALSE	FALSE
HeliconiiniSplit	Avcr	Hheu	Hism	2751	2	4	0.860299	0.0111514	0.0805623	0.0520015	0.0166138	0.000652729	0.6822	Avcr	Hheu	FALSE	Avcr	Hheu	FALSE	FALSE	TRUE	FALSE	FALSE	FALSE
HeliconiiniSplit	Avpe	Hheu	Hism	2553	2	3	0.936031	0.0110567	0.0782549	0.0526866	0.0166721	0.00311285	0.784584	Avpe	Hheu	FALSE	Avpe	Hheu	FALSE	FALSE	TRUE	FALSE	FALSE	FALSE
HeliconiiniSplit	Avfl	Hheu	Hism	2752	1	4	0.714327	0.0111241	0.0640733	0.0668817	0.0900682	0.000640612	0.972676	Avfl	Hheu	FALSE	Avfl	Hism	FALSE	FALSE	FALSE	FALSE	FALSE	FALSE
HeliconiiniSplit	Djun	Hheu	Hism	2790	3	1	0.804066	0.0110936	0.0821762	0.0629914	0.0900682	0.00308811	1	Djun	Hism	FALSE	Djun	Hism	FALSE	FALSE	TRUE	FALSE	FALSE	FALSE
HeliconiiniSplit	Diul	Hheu	Hism	2758	2	2	1	0.0110733	0.0600726	0.067875	0.0166721	0.0154442	0.922851	Diul	Hism	FALSE	Diul	Hism	FALSE	FALSE	TRUE	FALSE	FALSE	FALSE
HeliconiiniSplit	Dpha	Hheu	Hism	2777	2	1	0.911803	0.0111021	0.070864	0.0684964	0.0900682	0.0154173	1	Dpha	Hism	FALSE	Dpha	Hism	FALSE	FALSE	TRUE	FALSE	FALSE	FALSE
HeliconiiniSplit	Hbes	Hheu	Hnum	838	1365	566	1.20662e-11	0.0077895	0.0106117	0.00967426	6.16394e-30	4.71411e-18	0.0258902	Hheu	Hnum	TRUE	Hheu	Hnum	TRUE	TRUE	TRUE	FALSE	FALSE	FALSE
HeliconiiniSplit	Hheu	Hnat	Hnum	949	1378	494	5.92116e-31	0.00972182	0.0113436	0.00954886	7.23494e-11	0.52688	9.11479e-10	Hnat	Hnum	TRUE	Hnat	Hnum	TRUE	TRUE	TRUE	FALSE	FALSE	FALSE
HeliconiiniSplit	Hheu	Hnum	Hwal	25	21	2730	0.911803	0.0100541	0.0302988	0.0283574	3.38837e-12	6.94689e-12	0.533075	Hnum	Hwal	FALSE	Hnum	Hwal	FALSE	FALSE	TRUE	FALSE	FALSE	FALSE
HeliconiiniSplit	Hbur	Hheu	Hnum	2780	21	21	1	0.0101683	0.0243453	0.0273922	3.04843e-09	8.44467e-11	0.76126	Hbur	Hnum	FALSE	Hbur	Hnum	FALSE	FALSE	TRUE	FALSE	FALSE	FALSE
HeliconiiniSplit	Hege	Hheu	Hnum	2783	24	21	0.936031	0.010131	0.0239398	0.024348	1.5729e-08	7.40261e-12	1	Hege	Hnum	FALSE	Hege	Hheu	FALSE	FALSE	FALSE	FALSE	FALSE	FALSE
HeliconiiniSplit	Hdor	Hheu	Hnum	2761	28	22	0.860299	0.0101665	0.0285968	0.0238622	6.02654e-14	5.07475e-13	0.192819	Hdor	Hnum	FALSE	Hdor	Hnum	FALSE	FALSE	TRUE	FALSE	FALSE	FALSE
HeliconiiniSplit	Hheu	Hnum	Hxan	27	19	2761	0.782977	0.0101403	0.027213	0.0204014	2.34181e-11	3.83543e-12	0.268021	Hnum	Hxan	FALSE	Hnum	Hxan	FALSE	FALSE	TRUE	FALSE	FALSE	FALSE
HeliconiiniSplit	Hheu	Hhie	Hnum	19	2421	17	0.957582	0.0100628	0.0233344	0.0282538	9.67764e-07	8.40266e-10	0.932775	Hhie	Hnum	FALSE	Hheu	Hhie	FALSE	FALSE	FALSE	FALSE	FALSE	FALSE
HeliconiiniSplit	Hheb	Hheu	Hnum	2689	23	20	0.936031	0.0100892	0.0223779	0.0224272	9.60702e-09	3.87985e-09	0.843507	Hheb	Hnum	FALSE	Hheb	Hheu	FALSE	FALSE	FALSE	FALSE	FALSE	FALSE
HeliconiiniSplit	Haoe	Hheu	Hnum	2726	21	19	0.964909	0.0101134	0.0379999	0.0365783	1.92202e-12	1.37407e-11	0.942727	Haoe	Hnum	FALSE	Haoe	Hnum	FALSE	FALSE	TRUE	FALSE	FALSE	FALSE
[truncated: 28,481 more rows]

## Sheet: Supplementary Data 6
Supplementary Data 6 - Tables showing the test for convergence in CAFE analyses.
Parameter Estimation					Expantion/Contraction analysis
RUN	-lnL	lambda	alpha		RUN	-lnL	Iterations	Poisson lambda
1	216802	0.00619394	0.741088		1	179505	31	0.0910457
2	216802	0.00619463	0.741574		2	179505	20	0.091046
3	216802	0.00619464	0.741577		3	179505	31	0.0910465
4	216802	0.00619463	0.741573		4	179505	28	0.0910455
5	216802	0.00619464	0.741576		5	179505	35	0.0910455
6	225270	0.00297683	0.312173		6	179505	28	0.0910464
7	216802	0.00619463	0.741573		7	179505	28	0.0910468
8	216802	0.00619463	0.741573		8	179505	29	0.0910461
9	216802	0.00619463	0.741572		9	179505	27	0.0910459
10	261336	0.000580242	0.682695		10	179505	29	0.0910456

## Sheet: Supplementary Data 7
Supplementary Data 7 - Orthologous group expantions/contractions and homology assignment to D. melanogaster.
Branch	Type	OG	Ncopies	FBgnID
Heliconiinae	Contracted	OG_11988	-1	FBgn0036279
Heliconiinae	Expanded	OG_1037	1	FBgn0036749
Heliconiinae	Expanded	OG_1501	1	FBgn0030968
Heliconiinae	Expanded	OG_2116	3	FBgn0004584
Heliconiinae	Expanded	OG_2656	1	FBgn0264574
Heliconiinae	Expanded	OG_2788	3	FBgn0034802
Heliconiinae	Expanded	OG_2819	1	FBgn0052432
Heliconiinae	Expanded	OG_2914	2	FBgn0036659
Heliconiinae	Expanded	OG_2928	1	FBgn0004584
Heliconiinae	Expanded	OG_3058	3	FBgn0034802
Heliconiinae	Expanded	OG_3070	1	FBgn0085405
Heliconiinae	Expanded	OG_3239	1	FBgn0003890
Heliconiinae	Expanded	OG_3241	2	FBgn0260632
Heliconiinae	Expanded	OG_3245	2	FBgn0034802
Heliconiinae	Expanded	OG_3334	1	FBgn0034131
Heliconiinae	Expanded	OG_3551	4	FBgn0023171
Heliconiinae	Expanded	OG_3642	2	FBgn0037633
Heliconiinae	Expanded	OG_3670	1	FBgn0264574
Heliconiinae	Expanded	OG_3769	1	FBgn0264574
Heliconiinae	Expanded	OG_3825	1	FBgn0264574
Heliconiinae	Expanded	OG_4081	6	FBgn0038642
Heliconiinae	Expanded	OG_4099	2	FBgn0031619
Heliconiinae	Expanded	OG_4436	1	FBgn0260991
Heliconiinae	Expanded	OG_4451	1	FBgn0039476
Heliconiinae	Expanded	OG_4566	1	FBgn0013307
[truncated: 661 more rows]

## Sheet: Supplementary Data 8
Supplementary Data 8 - Gene family expantions/contraction across Heliconiini.
[truncated: 61 more rows]

[truncated: 8 more sheets: Supplementary Data 9, Supplementary Data 10, Supplementary Data 11, Supplementary Data 12, Supplementary Data 13, Supplementary Data 14, Supplementary Data 15, Supplementary Data 16]
